# Supplementary material for: Enhanced BRAF engagement by NRAS mutants capable of promoting melanoma initiation
Source: Nat Commun. 2022 Jun 7;13:3153. doi: 10.1038/s41467-022-30881-9 (PMC9174180; doi:10.1038/s41467-022-30881-9)
Supplement: Supplementary file 4 — Supplementary Data 1 [file 41467_2022_30881_MOESM4_ESM.xlsx]

## Sheet: Legend
Supplementary Data 1: Differential expression analysis of RNA sequencing data between NRAS mutant MEFs and NRAS wild-type MEFs (related to Supplementary Figure 5)
Supplementary Data 1a: DESeq Analysis of MEFs expressing NRAS Q61R versus MEFs expressing NRAS Q61Q (padj < 0.05)
Supplementary Data 1b: DESeq Analysis of MEFs expressing NRAS Q61H versus MEFs expressing NRAS Q61Q (padj < 0.05)
Supplementary Data 1c: DESeq Analysis of MEFs expressing NRAS Q61P versus MEFs expressing NRAS Q61Q (padj < 0.05)

## Sheet: Supplemental Data 1a
Supplementary Data 1a: DESeq Analysis of MEFs expressing NRAS Q61R versus MEFs expressing NRAS Q61Q (padj < 0.05)
mRNA	baseMean	log2FoldChange	lfcSE	stat	pvalue	padj
Gm13710	11.3392	-3.47658	0.7755	-4.48302	7.35947e-06	0.00027055
Pkp1	142.356	-3.34526	0.616519	-5.42605	5.76134e-08	1.44387e-05
Hey2	157.991	-3.22537	0.864639	-3.7303	0.000191248	0.00243007
Atp2b2	14.7265	-3.20648	1.06178	-3.01991	0.00252846	0.0147577
Itgad	12.3394	-3.02754	1.0233	-2.95861	0.00309034	0.0170801
Cox6a2	11.1009	-2.98043	0.811265	-3.67381	0.000238963	0.00283325
Ntrk3	270.985	-2.94199	0.788891	-3.72928	0.00019203	0.00243792
Eef1a2	10.9942	-2.91644	0.848058	-3.43896	0.000583945	0.00532156
A530046M15Rik	24.1927	-2.87024	0.630422	-4.55289	5.29137e-06	0.000225121
Eln	3729.41	-2.85905	0.878212	-3.25553	0.00113181	0.00836681
Lce1f	21.4593	-2.85845	0.86861	-3.29084	0.000998892	0.0075981
Col10a1	2853.83	-2.76306	0.595962	-4.6363	3.54694e-06	0.000178478
Fcgr4	11.8331	-2.66024	0.945169	-2.81456	0.00488434	0.0236503
Klk14	12.514	-2.60502	0.756449	-3.44375	0.000573707	0.00526309
Ccl17	15.5359	-2.58308	0.697305	-3.70437	0.000211915	0.00260737
Tmem178	26.2158	-2.57665	0.786089	-3.27781	0.00104615	0.00787523
Tmtc1	782.072	-2.57026	0.638048	-4.02831	5.61786e-05	0.00104147
Vstm2b	114.369	-2.54128	0.548846	-4.63023	3.65253e-06	0.000180788
Rgs4	1654.26	-2.4557	0.727998	-3.37322	0.000742949	0.00622136
Gja3	42.3272	-2.41896	0.656609	-3.68402	0.000229584	0.00275975
Parm1	1040.62	-2.39488	0.621725	-3.85199	0.000117163	0.00173296
Itga11	15448.7	-2.3643	0.59238	-3.99118	6.57455e-05	0.00117013
Trpc6	173.664	-2.34661	0.842867	-2.78409	0.00536788	0.0253198
Gucy1a3	217.958	-2.34422	0.654769	-3.58023	0.000343296	0.00366632
Gm10635	14.3972	-2.33923	0.628388	-3.7226	0.000197184	0.00247641
C4bp	16.3236	-2.33193	0.68938	-3.38266	0.000717884	0.00606888
Gm9899	14.6625	-2.33119	0.569196	-4.09558	4.21106e-05	0.000849045
Wisp2	4758.56	-2.25666	0.65816	-3.42874	0.000606381	0.00544736
Scel	18.3741	-2.25188	0.811521	-2.77489	0.00552208	0.0257901
5031434C07Rik	19.055	-2.23329	0.561377	-3.97823	6.94291e-05	0.00121569
Chodl	91.9628	-2.23324	0.589625	-3.78756	0.000152133	0.00206799
Cpne4	15.5592	-2.23024	0.81266	-2.74437	0.00606272	0.0276168
Adamts16	22.2491	-2.21844	0.596944	-3.71632	0.000202143	0.00252404
Fhl5	29.5885	-2.2128	0.701698	-3.15349	0.00161331	0.0107006
Gria2	30.5858	-2.20079	0.703431	-3.12865	0.00175611	0.0114008
Hey1	177.433	-2.18497	0.755766	-2.89106	0.00383942	0.0199287
Tnfsf18	159.126	-2.16058	0.438774	-4.92413	8.47374e-07	7.29223e-05
Igfbp2	10022	-2.15908	0.667089	-3.23656	0.00120979	0.00875044
Spock1	20.3108	-2.14236	0.588639	-3.63952	0.000273147	0.00309663
Tgfb2	3582.14	-2.13098	0.556865	-3.82674	0.00012985	0.00185189
Mannr	12.0186	-2.13068	0.713881	-2.98465	0.00283908	0.0160562
Gpr17	44.1673	-2.13057	0.472847	-4.50584	6.61115e-06	0.00025544
Acan	543.305	-2.09558	0.732846	-2.85951	0.00424295	0.0213288
Myom1	2096.4	-2.0862	0.552626	-3.77507	0.000159963	0.00214156
Tnfsf15	141.364	-2.08157	0.796334	-2.61393	0.00895063	0.0369189
Adamtsl2	15.4714	-2.0766	0.701876	-2.95864	0.00308997	0.0170801
Dsg2	11.1601	-2.06694	0.817756	-2.52757	0.0114854	0.0440398
Lipm	17.3275	-2.04958	0.742561	-2.76015	0.00577753	0.0266788
Prl3a1	37.1627	-2.04841	0.577809	-3.54514	0.000392403	0.00405411
Sla	156.845	-2.03811	0.486123	-4.19258	2.75795e-05	0.000641529
Uts2b	99.7094	-2.02861	0.451729	-4.49077	7.09673e-06	0.000266919
Tenm2	67.7608	-2.02354	0.609204	-3.32161	0.000894992	0.00702557
Rxfp3	39.3802	-1.99716	0.523255	-3.8168	0.000135191	0.00190475
0610040J01Rik	10.8314	-1.99635	0.749826	-2.66242	0.00775821	0.0332313
Col8a2	831.17	-1.99315	0.492303	-4.04862	5.15195e-05	0.000970386
Klhl38	33.4213	-1.99114	0.562818	-3.5378	0.000403472	0.00412905
Ivl	87.3351	-1.98441	0.419615	-4.72912	2.25497e-06	0.000134464
Pmp2	28.4969	-1.98272	0.657604	-3.01507	0.00256919	0.0149364
Ccdc80	50182.1	-1.97113	0.535849	-3.67852	0.000234587	0.00279768
Olfm2	262.039	-1.95966	0.459066	-4.26881	1.96518e-05	0.000508798
Myh11	4757.34	-1.95603	0.552866	-3.53799	0.00040319	0.00412895
Foxa1	45.8552	-1.94268	0.548253	-3.54341	0.000394992	0.00406977
Pramef12	15.6973	-1.94009	0.470973	-4.11932	3.79985e-05	0.000796814
Wscd2	128.469	-1.93924	0.544409	-3.56211	0.000367893	0.00385613
Wnt4	215.69	-1.93555	0.382964	-5.05413	4.32357e-07	4.88693e-05
Smoc1	1421.66	-1.914	0.68681	-2.7868	0.00532317	0.0251638
D630045M09Rik	13.9289	-1.91355	0.669809	-2.85685	0.00427862	0.0214299
Cmah	153.269	-1.90966	0.75812	-2.51894	0.0117708	0.0447942
Angpt4	157.028	-1.90718	0.331623	-5.75103	8.87015e-09	3.85307e-06
Fndc1	3790.41	-1.89283	0.738047	-2.56465	0.010328	0.04062
Aif1	29.9331	-1.88546	0.570016	-3.30773	0.000940539	0.0072792
Popdc2	94.5528	-1.87703	0.438195	-4.28356	1.83928e-05	0.000488732
Megf6	473.748	-1.87451	0.652876	-2.87115	0.00408983	0.0208147
Insc	54.4739	-1.85456	0.495628	-3.74183	0.000182686	0.00236492
Cdsn	222.993	-1.85295	0.327656	-5.65516	1.55705e-08	5.35979e-06
Aldh1a3	507.632	-1.85074	0.546421	-3.38703	0.000706542	0.00600858
Slc1a1	38.4388	-1.84902	0.51259	-3.6072	0.000309515	0.00339704
Tfr2	12.6906	-1.84866	0.482538	-3.83112	0.000127562	0.00183133
Nkain3	107.66	-1.81336	0.454319	-3.99138	6.56894e-05	0.00117013
Ccdc81	27.3515	-1.80881	0.572689	-3.15845	0.00158612	0.0105921
D7Ertd443e	11.7891	-1.8	0.671489	-2.68061	0.00734879	0.0318377
Cemip	9802.86	-1.79914	0.553354	-3.25133	0.00114866	0.00845776
Rasef	13.3009	-1.79607	0.661998	-2.7131	0.00666565	0.0296548
Mgll	883.841	-1.78924	0.581104	-3.07904	0.00207668	0.0128219
Lims2	493.159	-1.78773	0.343589	-5.20311	1.95984e-07	2.81363e-05
Serpina3h	75.8846	-1.78265	0.65594	-2.71769	0.00657386	0.0293771
Pappa	24535.7	-1.7785	0.538269	-3.30412	0.00095276	0.00734999
Npr3	4058.47	-1.77503	0.521256	-3.4053	0.000660914	0.00574969
Jag1	8518.51	-1.77172	0.503261	-3.52047	0.000430776	0.00429811
Kif26b	4024.82	-1.77163	0.507576	-3.49037	0.000482351	0.00463559
Ptprz1	2898.35	-1.76384	0.587217	-3.00373	0.00266695	0.0153602
Edn1	277.985	-1.74971	0.329765	-5.30594	1.12096e-07	2.22904e-05
Dner	321.895	-1.74834	0.570669	-3.06366	0.00218644	0.0132623
Nkain4	139.759	-1.74801	0.50434	-3.46594	0.000528383	0.00497011
Tmprss7	13.3247	-1.74542	0.643419	-2.71272	0.00667333	0.029658
Htra3	365.48	-1.72959	0.643039	-2.68971	0.00715152	0.0312422
Lrrc4c	486.184	-1.72072	0.391754	-4.39234	1.12138e-05	0.000353952
Prss46	116.265	-1.71899	0.461575	-3.72418	0.000195952	0.00246569
Pcdh11x	189.314	-1.70531	0.408998	-4.16948	3.05301e-05	0.000687087
Dgkg	47.2167	-1.69997	0.543923	-3.12539	0.00177567	0.0114982
Lrrc17	5966.95	-1.6891	0.621613	-2.71728	0.00658202	0.0293929
Folr1	34.5548	-1.67853	0.540853	-3.10349	0.00191251	0.0121251
Gpbar1	39.3502	-1.67447	0.61724	-2.71284	0.00667097	0.0296562
Rbm24	90.5173	-1.67383	0.441929	-3.78755	0.000152139	0.00206799
Gpr65	33.3424	-1.66557	0.45061	-3.69626	0.000218799	0.00266608
4833422C13Rik	27.5856	-1.66043	0.580977	-2.858	0.00426322	0.0213811
Wnt2b	554.404	-1.65893	0.571037	-2.90512	0.00367116	0.0193134
Nxpe5	38.7729	-1.65833	0.63234	-2.62252	0.00872816	0.0362381
Stk26	265.895	-1.65783	0.405725	-4.0861	4.38689e-05	0.000868547
Dnase1l3	14.4754	-1.64645	0.554001	-2.97192	0.00295939	0.0165765
Nat8l	112.56	-1.63157	0.341528	-4.77727	1.77693e-06	0.000115208
Galnt16	458.084	-1.63046	0.56779	-2.87159	0.00408419	0.020807
Cd244	21.0089	-1.62533	0.56165	-2.89385	0.00380551	0.019807
Ramp1	154.763	-1.6247	0.492086	-3.30166	0.000961129	0.00739323
Oacyl	31.7489	-1.62112	0.481931	-3.3638	0.000768786	0.00635591
Kcnk12	23.7442	-1.61214	0.598811	-2.69223	0.00709765	0.0310966
Col28a1	106.294	-1.60839	0.38707	-4.1553	3.2486e-05	0.000716867
St8sia2	406.593	-1.60673	0.541539	-2.96696	0.00300758	0.0167788
Rarres1	180.522	-1.60317	0.500518	-3.20303	0.0013599	0.00948327
Slc6a17	570.563	-1.60004	0.554074	-2.88778	0.00387969	0.0200689
Amer2	15.929	-1.59865	0.418034	-3.82421	0.000131194	0.00186404
Oas2	14.803	-1.59591	0.639541	-2.49541	0.0125813	0.0471208
Lmcd1	463.373	-1.58629	0.344344	-4.6067	4.09105e-06	0.000194442
Tlr1	31.7626	-1.58621	0.43045	-3.68501	0.000228698	0.00275128
Cobl	506.483	-1.58495	0.404724	-3.91612	8.99865e-05	0.00143133
Adamts12	6826.27	-1.5747	0.410325	-3.8377	0.000124192	0.00179486
4930486L24Rik	46.9598	-1.5706	0.594016	-2.64404	0.00819232	0.0344861
Prss23	37168.4	-1.56501	0.408682	-3.82941	0.000128451	0.00184235
Fcrls	646.449	-1.56464	0.603406	-2.59302	0.00951382	0.0384568
Pgm5	388.586	-1.56283	0.591046	-2.64419	0.00818878	0.0344861
Shroom3	485.202	-1.56156	0.348322	-4.48309	7.35682e-06	0.00027055
Dmd	3144.89	-1.55958	0.294042	-5.30395	1.13321e-07	2.22904e-05
Col5a3	5974.2	-1.55732	0.62568	-2.48901	0.0128099	0.0477849
Frmd7	49.7983	-1.55616	0.370072	-4.20501	2.61068e-05	0.000613997
Nuak1	12120.5	-1.55059	0.430421	-3.60251	0.000315165	0.00344159
Pex5l	29.5504	-1.54825	0.562229	-2.75378	0.00589119	0.0270716
Wisp1	26807.1	-1.54659	0.455374	-3.39631	0.00068302	0.00587118
Fgf9	122.817	-1.53419	0.464717	-3.30135	0.000962206	0.00739775
Atp1a2	19.6432	-1.5321	0.586267	-2.61331	0.00896703	0.0369664
Arsi	190.464	-1.52878	0.534975	-2.85767	0.00426762	0.021389
Vipr1	39.1365	-1.52677	0.463184	-3.29626	0.000979821	0.0074838
Serpine1	122786	-1.51943	0.536981	-2.82958	0.00466089	0.0228164
Bin2	67.2403	-1.51881	0.586551	-2.5894	0.00961437	0.0387079
Nrep	2728.53	-1.51143	0.322494	-4.6867	2.77649e-06	0.000153872
Map3k7cl	317.779	-1.50875	0.424565	-3.55365	0.000379932	0.00395283
Tnnt2	102.355	-1.50028	0.499891	-3.00122	0.00268901	0.015442
Nkx3-2	103.004	-1.49885	0.546943	-2.74042	0.00613611	0.027916
B3gnt7	15.1844	-1.49824	0.589256	-2.5426	0.011003	0.0426436
Tnmd	2417.31	-1.49762	0.403735	-3.70942	0.000207736	0.00257477
Csf2rb2	110.48	-1.49753	0.563207	-2.65892	0.00783907	0.0334738
Wnt16	571.453	-1.49464	0.326215	-4.58178	4.61024e-06	0.000209696
Postn	46422.4	-1.49443	0.509766	-2.9316	0.00337219	0.0181622
Palmd	237.588	-1.48867	0.421804	-3.5293	0.000416668	0.00419954
Actg2	18008	-1.48725	0.481277	-3.09021	0.00200017	0.0124875
Crispld2	3011.05	-1.48565	0.56979	-2.60736	0.00912439	0.0373306
Pdgfb	333.279	-1.4843	0.459037	-3.2335	0.00122282	0.00881168
Soat2	19.4013	-1.48202	0.552601	-2.68189	0.00732068	0.0317523
Pla1a	73.0091	-1.48153	0.506349	-2.92592	0.00343442	0.0184199
1500015O10Rik	153.25	-1.47979	0.393131	-3.7641	0.000167149	0.00220911
Mmp17	646.247	-1.47784	0.3242	-4.55841	5.15431e-06	0.000222017
Tgfb3	23519.7	-1.47608	0.412913	-3.57478	0.000350516	0.00372034
Tg	166.695	-1.4724	0.519319	-2.83526	0.00457883	0.0225361
Fabp7	35.2494	-1.46686	0.570866	-2.56953	0.0101836	0.0403138
Apba2	26.9539	-1.46577	0.545541	-2.68681	0.00721378	0.0314489
Extl1	27.5737	-1.45779	0.427044	-3.41368	0.000640909	0.00563717
Ntf3	266.881	-1.45658	0.36943	-3.94278	8.05425e-05	0.00134498
Slc9a7	40.6829	-1.45191	0.418999	-3.46518	0.000529885	0.00497868
Dact1	894.261	-1.45159	0.346188	-4.19307	2.75206e-05	0.000641273
Adamts18	46.8214	-1.45113	0.574566	-2.52562	0.0115495	0.0441637
Cacna1h	1274.43	-1.45032	0.332571	-4.36092	1.29518e-05	0.000383691
Disc1	57.5628	-1.45016	0.427298	-3.39378	0.000689343	0.00590876
Cd300a	67.5364	-1.4498	0.503939	-2.87693	0.0040156	0.0205958
Adcy5	406.607	-1.44711	0.383587	-3.77256	0.00016158	0.0021562
Adrb3	64.3944	-1.44677	0.389365	-3.71573	0.000202618	0.00252789
9430083A17Rik	43.9689	-1.44639	0.33949	-4.26048	2.03986e-05	0.000524732
Slc2a4	43.1882	-1.44444	0.502533	-2.87433	0.00404892	0.0207039
Slc1a6	1596.26	-1.44347	0.288278	-5.00721	5.52235e-07	5.65146e-05
Chsy3	1144.72	-1.43997	0.314346	-4.58085	4.63101e-06	0.000209899
Grid2	286.448	-1.43896	0.294197	-4.89113	1.00259e-06	7.86796e-05
Epha4	3000.4	-1.43562	0.292457	-4.90881	9.16311e-07	7.57598e-05
Rbfox1	192.432	-1.43207	0.399379	-3.58573	0.000336132	0.00360987
Me3	137.912	-1.42795	0.427126	-3.34317	0.000828267	0.00666575
Gna14	108.924	-1.42399	0.345025	-4.1272	3.67211e-05	0.000778962
Pcdha10	28.8124	-1.42282	0.484095	-2.93914	0.00329126	0.0178352
Tgtp1	48.4986	-1.41991	0.455598	-3.11658	0.00182963	0.0117422
Pcdha12	33.3715	-1.41814	0.324244	-4.37369	1.22164e-05	0.000369636
Gpr39	141.079	-1.41076	0.401483	-3.51387	0.000441631	0.00437758
Loxl2	49319.3	-1.41075	0.420624	-3.35395	0.00079668	0.00652244
Tnfrsf11b	3540.99	-1.40561	0.407218	-3.45173	0.000556998	0.00514408
Kctd16	19.4698	-1.39994	0.50609	-2.76618	0.00567173	0.0263482
Elfn1	252.611	-1.39329	0.244418	-5.70044	1.19499e-08	4.30936e-06
Gp1bb	213.444	-1.38872	0.294537	-4.71495	2.41773e-06	0.000140302
Ctgf	97014.5	-1.38388	0.382059	-3.62215	0.000292162	0.00324936
Slc5a7	1512.06	-1.37253	0.335701	-4.08856	4.34061e-05	0.0008639
Afap1l2	190.736	-1.37178	0.370777	-3.69975	0.000215809	0.00264453
Slco1a5	64.7727	-1.3715	0.471541	-2.90855	0.00363115	0.0191762
Thbs1	1.06207e+06	-1.37145	0.271199	-5.05697	4.25971e-07	4.88693e-05
Gadd45g	2262.13	-1.36996	0.280531	-4.88344	1.04249e-06	8.05589e-05
Cnn1	20731.7	-1.36858	0.365158	-3.7479	0.000178322	0.00233023
Pappa2	134.589	-1.36528	0.389735	-3.5031	0.000459883	0.00449961
Col19a1	93.2082	-1.36363	0.508494	-2.68171	0.00732477	0.031753
Pag1	892.388	-1.36154	0.298721	-4.5579	5.16664e-06	0.000222017
Siglecg	1119.56	-1.35525	0.490443	-2.76331	0.00572181	0.0264861
Mmp25	12.7951	-1.35114	0.514031	-2.62852	0.00857569	0.0357423
Slco2b1	28.0448	-1.34992	0.50959	-2.64902	0.00807248	0.0341718
Gucy1b3	358.017	-1.34959	0.294251	-4.58653	4.50678e-06	0.000206848
Atp2b4	4595.01	-1.34868	0.296922	-4.54219	5.56731e-06	0.000230752
8430431K14Rik	26.4112	-1.34387	0.427071	-3.14672	0.00165112	0.010873
Clmn	639.416	-1.33905	0.346611	-3.86325	0.00011189	0.0016746
Fbxl13	32.586	-1.33548	0.454672	-2.93724	0.00331144	0.0179189
Mei4	105.553	-1.33467	0.379865	-3.51355	0.000442161	0.00437997
Rasgrp1	107.998	-1.33256	0.337098	-3.95302	7.71699e-05	0.00130644
Fam20a	2708.41	-1.32912	0.306116	-4.3419	1.41259e-05	0.000407159
Col1a1	805553	-1.32902	0.372776	-3.56519	0.000363588	0.00381364
Myocd	220.619	-1.32747	0.425906	-3.11682	0.00182816	0.0117422
Cpn1	33.4212	-1.32732	0.511632	-2.59429	0.00947867	0.0383758
Papl	21.6029	-1.32531	0.515086	-2.57298	0.0100828	0.0400825
Spint1	33.9375	-1.32394	0.490439	-2.69951	0.00694421	0.0305981
Tbxa2r	276.322	-1.32254	0.339117	-3.89995	9.62143e-05	0.00149924
Galnt14	135.997	-1.31808	0.376135	-3.50428	0.000457849	0.0044884
Lgi3	71.1759	-1.31534	0.287897	-4.56878	4.90565e-06	0.000217167
Dusp27	481.875	-1.31486	0.288689	-4.5546	5.24857e-06	0.000223929
P2ry14	174.949	-1.31262	0.337852	-3.8852	0.000102246	0.00155954
Pcsk5	308.107	-1.31051	0.332703	-3.93899	8.18262e-05	0.0013549
Gm13985	44.7106	-1.3105	0.351717	-3.72599	0.000194549	0.00245963
Bcan	41.1353	-1.30916	0.380618	-3.43957	0.000582628	0.00531694
Tec	875.725	-1.30827	0.286124	-4.57238	4.82221e-06	0.000214815
Tgm2	2089.21	-1.29959	0.319253	-4.07073	4.68655e-05	0.000908867
Itga1	3339.36	-1.29655	0.302573	-4.28507	1.82685e-05	0.000488732
Col5a1	186508	-1.29571	0.276578	-4.68478	2.80257e-06	0.000154186
Crybb3	22.9085	-1.292	0.456379	-2.83097	0.0046407	0.0227543
Ncf2	241.985	-1.28604	0.34522	-3.72528	0.000195101	0.00246045
Lrrc25	75.4566	-1.28602	0.514796	-2.49812	0.0124854	0.0468892
Itgal	165.05	-1.28588	0.378375	-3.39843	0.000677747	0.00583911
Col15a1	339.076	-1.28585	0.384514	-3.34409	0.000825534	0.00666324
Trib3	853.54	-1.28519	0.283845	-4.5278	5.95999e-06	0.000239713
Slc52a3	48.5935	-1.28351	0.362562	-3.54012	0.000399949	0.00410965
Col5a2	170843	-1.2825	0.25948	-4.94257	7.71012e-07	6.86926e-05
Cyp4a12b	91.8194	-1.28019	0.365854	-3.49919	0.00046667	0.00454545
Cd200	61.5891	-1.27978	0.419473	-3.05091	0.00228147	0.0136852
BC021767	15.4257	-1.27838	0.467144	-2.7366	0.00620782	0.0281645
Slamf9	87.3761	-1.2735	0.329963	-3.85953	0.000113604	0.00169022
Cacna1g	2153.59	-1.2723	0.309311	-4.11333	3.89992e-05	0.000806942
Mrvi1	1109.86	-1.27202	0.334081	-3.80752	0.000140367	0.00195405
Igf1	1573.43	-1.26941	0.414223	-3.06455	0.00217998	0.0132283
Vnn1	498.734	-1.26826	0.286662	-4.42422	9.67898e-06	0.000320083
Itga8	4884.9	-1.26821	0.300682	-4.21776	2.46742e-05	0.000587602
Vamp5	404.699	-1.26775	0.354111	-3.58008	0.00034349	0.00366632
Chrm4	36.1495	-1.26317	0.429983	-2.93771	0.00330643	0.0179046
Ms4a7	228.443	-1.26242	0.360287	-3.50393	0.000458443	0.00449132
Ecm2	55.4919	-1.26032	0.490916	-2.56728	0.01025	0.0404537
Filip1	29.8517	-1.25991	0.409117	-3.07958	0.00207296	0.012817
Fam150a	350.398	-1.25988	0.285948	-4.40598	1.05305e-05	0.000340073
Dsp	1226.04	-1.24751	0.429546	-2.90426	0.00368127	0.0193465
Ptx3	1917.87	-1.24282	0.499721	-2.48702	0.0128817	0.0479613
Cpxm2	357.8	-1.2418	0.30915	-4.01683	5.89851e-05	0.00108028
Zbtb7c	127.038	-1.24119	0.333946	-3.71674	0.000201809	0.00252404
Lox	164172	-1.23627	0.261694	-4.7241	2.31142e-06	0.000136221
Arhgap25	56.2394	-1.23149	0.485994	-2.53396	0.0112783	0.0434217
Vax2	49.9112	-1.23009	0.296402	-4.15008	3.32366e-05	0.000727458
Pf4	85.459	-1.21942	0.486676	-2.50562	0.0122238	0.0461469
Col27a1	1685.64	-1.2192	0.450467	-2.70654	0.00679893	0.0300925
Fam101b	5737.51	-1.21477	0.256984	-4.72704	2.27819e-06	0.000135257
Csf2rb	190.355	-1.21402	0.397425	-3.0547	0.00225283	0.0135618
Abca6	135.849	-1.20069	0.392498	-3.05909	0.00222007	0.0134232
Aplp1	2805.74	-1.19779	0.229032	-5.22979	1.69701e-07	2.64724e-05
Gm11149	40.3152	-1.19745	0.368285	-3.25142	0.00114832	0.00845776
Fxyd6	172.997	-1.19711	0.294859	-4.05995	4.90826e-05	0.000939829
Mylk	2568.4	-1.19641	0.396936	-3.01411	0.00257734	0.0149622
Gpr137c	58.9455	-1.19618	0.379821	-3.14932	0.0016365	0.0108143
Aldh1l2	5969.16	-1.19014	0.262089	-4.54097	5.59967e-06	0.000231097
Lurap1l	6245.46	-1.18951	0.269148	-4.41956	9.89022e-06	0.000325646
Acta2	208604	-1.18843	0.242205	-4.90668	9.26298e-07	7.57598e-05
Rasal3	42.9075	-1.18537	0.390107	-3.03857	0.00237705	0.0140863
Fgfr3	84.047	-1.18311	0.44937	-2.63282	0.00846786	0.0354294
Pkia	1093.62	-1.1777	0.255661	-4.60649	4.09527e-06	0.000194442
1600027J07Rik	137.191	-1.177	0.423578	-2.77872	0.00545737	0.0255905
Slc44a3	27.9188	-1.17303	0.325972	-3.59857	0.000319968	0.00347649
Wbscr17	6859.23	-1.17248	0.292551	-4.00776	6.12971e-05	0.00111186
Kcnmb1	468.949	-1.17178	0.409073	-2.86449	0.00417687	0.0211088
Apol6	152.642	-1.16939	0.362904	-3.22232	0.00127157	0.00904609
Bmp4	2032.56	-1.16695	0.423779	-2.75366	0.00589322	0.0270727
Pdlim4	502.166	-1.16143	0.342633	-3.38973	0.000699624	0.00596694
Myh2	194.94	-1.16097	0.444575	-2.61141	0.00901703	0.0371321
Gm13986	216.237	-1.16014	0.301877	-3.84308	0.0001215	0.00176776
Rgcc	217.195	-1.15985	0.396054	-2.92852	0.00340585	0.0182925
Cmklr1	519.707	-1.15844	0.295792	-3.91641	8.98764e-05	0.00143133
Adcy1	206.495	-1.15734	0.368607	-3.13978	0.00169076	0.0110763
Nell2	271.604	-1.15551	0.217506	-5.31254	1.08109e-07	2.20553e-05
Camk2n1	244.939	-1.15462	0.267913	-4.30968	1.63491e-05	0.000451868
Cx3cr1	519.873	-1.15368	0.381969	-3.02035	0.00252479	0.0147419
Lama1	215.132	-1.15305	0.294251	-3.91859	8.90701e-05	0.00142606
Ctss	637.776	-1.15093	0.348159	-3.30574	0.000947243	0.00731614
Rab11fip4	18.9112	-1.14949	0.406372	-2.82866	0.0046743	0.0228381
Gja5	150.831	-1.14575	0.377045	-3.03877	0.00237542	0.0140863
Diras2	160.073	-1.14334	0.289272	-3.95246	7.73511e-05	0.00130754
Sema5b	156.993	-1.14318	0.273313	-4.18267	2.88099e-05	0.000661144
Creb3l1	3920.4	-1.14065	0.280936	-4.06018	4.90352e-05	0.000939829
Atf5	8482.22	-1.13696	0.215313	-5.28047	1.28849e-07	2.30344e-05
Casp1	32.4324	-1.13253	0.432957	-2.61582	0.00890147	0.0367529
Prdm1	58.083	-1.13128	0.316501	-3.57434	0.000351114	0.00372103
Bpgm	2175.89	-1.1299	0.228925	-4.9357	7.98642e-07	6.99204e-05
Cdh17	175.777	-1.12839	0.341938	-3.29998	0.00096692	0.00742607
Zfyve28	37.2833	-1.12462	0.430066	-2.615	0.00892271	0.0368138
Akap6	418.408	-1.11904	0.258241	-4.33333	1.46869e-05	0.000417351
9430076C15Rik	59.7741	-1.11869	0.334683	-3.34254	0.000830158	0.00667387
Fn1	938415	-1.11821	0.234047	-4.7777	1.77311e-06	0.000115208
Ildr2	405.197	-1.1178	0.335304	-3.33368	0.000857043	0.00682122
Gper1	209.404	-1.11746	0.392293	-2.84852	0.00439229	0.0218117
Slc17a9	69.1076	-1.11595	0.315572	-3.53626	0.000405833	0.00413365
Chrdl1	114.163	-1.11565	0.294333	-3.79043	0.000150386	0.00205759
Tbxas1	54.3283	-1.11534	0.412897	-2.70125	0.00690791	0.0304591
Hr	130.487	-1.11385	0.352384	-3.16091	0.00157275	0.0105543
Pdgfrb	21556.7	-1.11359	0.2325	-4.78964	1.67079e-06	0.000111179
Ltbp2	52332.7	-1.11354	0.217557	-5.11839	3.08149e-07	3.90919e-05
Adamtsl1	1916.36	-1.11244	0.297758	-3.73607	0.000186917	0.00239715
Gm15663	101.986	-1.11238	0.231985	-4.79504	1.62643e-06	0.000110466
Lmod1	6578.12	-1.11057	0.267689	-4.14874	3.34304e-05	0.000729592
Col12a1	273953	-1.1105	0.259108	-4.28586	1.82037e-05	0.000488732
A330076H08Rik	51.7003	-1.10932	0.358084	-3.09794	0.00194871	0.0122701
Col7a1	7685.08	-1.10826	0.281361	-3.93891	8.18521e-05	0.0013549
Neb	238.297	-1.10798	0.262786	-4.21629	2.48355e-05	0.000590516
Ccdc85a	171.812	-1.10701	0.330159	-3.35295	0.000799538	0.00653877
Synpo2	624.489	-1.10565	0.238629	-4.63332	3.59839e-06	0.000179546
Apol10b	19.9429	-1.10517	0.430741	-2.56574	0.0102956	0.0405452
Plekha4	151.706	-1.10295	0.372401	-2.96174	0.0030591	0.0169594
Kif21b	1165.59	-1.09987	0.437388	-2.51463	0.0119158	0.0452548
Rasl11b	731.516	-1.09899	0.205919	-5.33699	9.45027e-08	2.10202e-05
Apoe	1593.91	-1.09818	0.336592	-3.26266	0.00110372	0.00822277
Slc24a3	1122.29	-1.09733	0.256942	-4.27071	1.94853e-05	0.000507425
Aoc3	293.355	-1.09704	0.311269	-3.52443	0.000424398	0.00425409
C1qa	885.601	-1.09283	0.343401	-3.18238	0.00146071	0.00998371
Cadm2	150.094	-1.0907	0.388787	-2.80541	0.00502533	0.0241247
Sh3bgr	138.079	-1.09068	0.260163	-4.19228	2.76163e-05	0.000641529
Rcn1	20646.7	-1.09057	0.205353	-5.31069	1.09214e-07	2.20553e-05
Mustn1	117.612	-1.08945	0.304006	-3.58364	0.000338845	0.00362952
F3	7055.45	-1.0881	0.230525	-4.72009	2.3574e-06	0.000137327
Hpgd	268.126	-1.08745	0.356632	-3.04922	0.00229434	0.013749
Map2	1057.46	-1.08294	0.275524	-3.93049	8.47728e-05	0.00138359
Cxcl14	3035.65	-1.08118	0.226374	-4.77607	1.78753e-06	0.000115208
Phldb2	33475	-1.07786	0.224848	-4.79374	1.63704e-06	0.00011058
Gm15867	345.825	-1.07643	0.291054	-3.69838	0.000216982	0.0026519
C1qc	792.322	-1.07537	0.365243	-2.94427	0.0032372	0.0176433
Aspn	15234.3	-1.07356	0.285708	-3.75755	0.000171582	0.00226178
Fgf13	349.758	-1.07324	0.30431	-3.52679	0.000420625	0.00422466
Mtss1l	4023.81	-1.07261	0.205536	-5.21863	1.80254e-07	2.6766e-05
Sync	653.083	-1.07158	0.28718	-3.73138	0.000190435	0.00242177
Spns2	127.94	-1.06984	0.262661	-4.07308	4.63963e-05	0.000902077
Agap2	64.658	-1.0689	0.342385	-3.12191	0.00179681	0.0115856
Vwf	38.5084	-1.06663	0.397018	-2.68661	0.00721806	0.0314489
Adra1d	3125.31	-1.06579	0.265859	-4.00885	6.10162e-05	0.00110915
Gldn	257.745	-1.0643	0.419678	-2.53598	0.0112132	0.043237
Bmf	207.479	-1.06297	0.255843	-4.15476	3.25633e-05	0.000716867
Ano5	358.658	-1.06241	0.416285	-2.55213	0.0107066	0.0417405
Gm10584	30.3229	-1.06117	0.390013	-2.72085	0.0065115	0.0291779
4632428N05Rik	558.081	-1.06082	0.23687	-4.47849	7.51738e-06	0.000273041
Dusp8	984.458	-1.06042	0.224363	-4.72633	2.28614e-06	0.000135257
Myl9	27199.1	-1.05663	0.220937	-4.78251	1.73124e-06	0.000114229
Pth1r	340.343	-1.05577	0.334205	-3.15904	0.00158288	0.0105921
Slc7a3	376.806	-1.05234	0.390359	-2.69583	0.00702127	0.0308602
Nox4	1276.19	-1.05082	0.20257	-5.18744	2.13204e-07	2.99e-05
Podn	853.572	-1.05081	0.257217	-4.0853	4.40203e-05	0.000869271
Laptm5	1169.81	-1.05079	0.355945	-2.95211	0.00315609	0.0173448
Nupr1	4594.16	-1.04971	0.232849	-4.50813	6.54024e-06	0.000253347
Mfap4	2447.03	-1.04949	0.280472	-3.74186	0.000182667	0.00236492
Ogn	10972.3	-1.04735	0.424441	-2.4676	0.0136021	0.0498471
Col8a1	51405.8	-1.04576	0.215697	-4.84825	1.24554e-06	9.19109e-05
Prss12	306.35	-1.04437	0.284282	-3.6737	0.000239066	0.00283325
Lgr5	250.062	-1.04242	0.329338	-3.16519	0.00154983	0.0104444
Col3a1	174608	-1.04187	0.263366	-3.95597	7.62241e-05	0.00129572
Il10ra	94.3541	-1.04097	0.407496	-2.55455	0.0106326	0.0415378
C1ra	542.863	-1.04068	0.256896	-4.05099	5.10006e-05	0.00096316
Wnt9a	935.46	-1.03915	0.265937	-3.90751	9.32507e-05	0.00146976
Limch1	3384.83	-1.03775	0.278019	-3.73264	0.000189484	0.00241501
Ifitm10	81.5288	-1.0373	0.358208	-2.89581	0.00378178	0.0197106
Fat3	246.77	-1.03677	0.385937	-2.68638	0.00722313	0.0314489
Adm2	73.2228	-1.03504	0.413486	-2.50321	0.0123072	0.04639
Lrrc75b	303.265	-1.03348	0.319555	-3.23412	0.00122016	0.00880083
Inhba	18359	-1.03343	0.230878	-4.47608	7.60245e-06	0.000274813
Adra1b	466.418	-1.03227	0.303836	-3.39744	0.000680194	0.00585686
Zdhhc14	305.752	-1.02963	0.27018	-3.81093	0.000138446	0.00193799
Myo7a	3021.16	-1.02786	0.195667	-5.25313	1.49536e-07	2.48887e-05
Ccr5	230.461	-1.02727	0.367395	-2.7961	0.00517235	0.0246548
Dcaf12l1	275.533	-1.02706	0.369327	-2.7809	0.00542079	0.0254821
Nkd2	436.496	-1.02663	0.243836	-4.21036	2.54968e-05	0.000601518
Cthrc1	3336.56	-1.02526	0.270716	-3.7872	0.000152352	0.00206799
Cdh10	1032.95	-1.02267	0.344251	-2.97071	0.00297111	0.0166176
Mdga1	862.112	-1.02248	0.218874	-4.67151	2.98988e-06	0.000161155
Plcl1	998.586	-1.0214	0.246697	-4.14029	3.46863e-05	0.000749443
Krtap1-5	45.525	-1.02048	0.388784	-2.62481	0.0086698	0.036065
Galnt18	9359.73	-1.01928	0.231137	-4.40986	1.03438e-05	0.000336919
Tll1	11734.9	-1.01599	0.38691	-2.6259	0.00864195	0.0359887
Fam101a	55.2071	-1.01507	0.32295	-3.14313	0.00167151	0.0109881
Naip2	112.844	-1.01267	0.334204	-3.03009	0.00244483	0.0143748
Gadd45b	1703.39	-1.01168	0.240277	-4.21047	2.5484e-05	0.000601518
Ppm1e	102.914	-1.00888	0.277608	-3.63419	0.000278855	0.00314486
Tmem196	55.1763	-1.00776	0.292717	-3.44278	0.000575759	0.00527872
Nedd9	4358.74	-1.00678	0.207367	-4.85504	1.2036e-06	8.98019e-05
Trim14	41.1942	-1.00431	0.367373	-2.73378	0.00626126	0.0283507
Kcnk3	584.073	-1.00423	0.312975	-3.20866	0.00133357	0.0093467
Tmem151a	250.87	-1.00403	0.340639	-2.9475	0.00320354	0.0175165
Npas4	144.006	-1.00376	0.345098	-2.90863	0.00363014	0.0191762
Ucp2	605.028	-1.0032	0.311163	-3.22404	0.00126396	0.00903018
Mid2	1870.79	-1.00302	0.204601	-4.90233	9.47075e-07	7.58923e-05
Timp3	44515	-1.00264	0.400803	-2.50157	0.0123644	0.0465269
Foxp2	640.172	-1.0025	0.361543	-2.77283	0.00555708	0.0259376
Ccdc141	539.734	-1.00217	0.27352	-3.66397	0.000248336	0.00290012
Palm2	1852.17	-0.990902	0.222858	-4.44635	8.73432e-06	0.000299954
Tubb3	1389.28	-0.988668	0.258305	-3.82752	0.00012944	0.00184953
Ppap2a	11502	-0.987346	0.222009	-4.44733	8.69426e-06	0.000299954
Fstl3	902.597	-0.985037	0.259999	-3.78862	0.000151485	0.00206799
Dok5	370.76	-0.98382	0.197096	-4.99158	5.98861e-07	5.85184e-05
Arxes1	318.824	-0.98172	0.27626	-3.55361	0.000379989	0.00395283
Bst1	56.2292	-0.979406	0.355485	-2.75512	0.005867	0.0270014
Rtn1	62.7924	-0.979158	0.392578	-2.49417	0.0126251	0.0472731
4931430N09Rik	54.1274	-0.976267	0.379517	-2.5724	0.0100998	0.0401288
Erg	159.622	-0.970399	0.323068	-3.0037	0.0026672	0.0153602
P2ry6	230.403	-0.96912	0.289109	-3.3521	0.000802017	0.00654491
Adamts5	10995	-0.966504	0.38693	-2.49788	0.0124938	0.0469092
Mycl	468.137	-0.961318	0.322222	-2.9834	0.00285061	0.0160923
Ppfibp2	180.714	-0.960101	0.264882	-3.62464	0.00028937	0.00323453
Arxes2	1381.98	-0.959209	0.217419	-4.4118	1.02515e-05	0.000335714
Plxna4	823.458	-0.959008	0.229461	-4.1794	2.92276e-05	0.000666689
D630039A03Rik	32.6997	-0.9576	0.319691	-2.9954	0.00274089	0.0156183
Tppp3	384.367	-0.951037	0.282464	-3.36693	0.000760094	0.0063047
Ms4a6c	137.379	-0.950722	0.385234	-2.46791	0.0135906	0.049817
Casp12	1206.96	-0.948931	0.217433	-4.36424	1.27565e-05	0.000380335
Csdc2	252.461	-0.948586	0.23491	-4.03809	5.38891e-05	0.00100394
Mir143hg	755.859	-0.947365	0.236808	-4.00056	6.31928e-05	0.00113537
Pld4	324.855	-0.943122	0.377384	-2.49911	0.0124507	0.0467822
Clstn2	211.516	-0.943051	0.37547	-2.51165	0.0120168	0.0454787
Hid1	197.898	-0.9427	0.346822	-2.71811	0.00656557	0.02936
Crlf1	9339.67	-0.942694	0.208826	-4.51426	6.35381e-06	0.000249313
Serpina3g	383.87	-0.941112	0.307019	-3.06533	0.00217432	0.0132099
Adarb1	1186.68	-0.939933	0.257039	-3.65676	0.000255419	0.00296095
Ada	530.093	-0.932918	0.291568	-3.19965	0.00137594	0.00955233
D8Ertd82e	1490.89	-0.932364	0.252186	-3.69713	0.000218051	0.0026591
Lfng	504.939	-0.930334	0.194958	-4.77198	1.82425e-06	0.000116093
Rnf128	2775.51	-0.929944	0.250742	-3.70877	0.000208266	0.00257923
Gpc4	33495.7	-0.928535	0.199666	-4.65044	3.31228e-06	0.00017274
Foxf1	426.601	-0.927348	0.261925	-3.54051	0.000399352	0.00410714
Coro2b	293.396	-0.926651	0.296919	-3.12089	0.00180306	0.011613
Rnd3	12289	-0.926593	0.201818	-4.59124	4.40625e-06	0.000203467
Ppapdc3	83.3747	-0.923727	0.357709	-2.58234	0.00981327	0.039279
Mylk2	97.1064	-0.920504	0.31712	-2.9027	0.00369965	0.0194161
Pln	35.0934	-0.920201	0.315641	-2.91534	0.00355301	0.0188688
C1qb	1149.83	-0.917967	0.329973	-2.78195	0.00540338	0.0254239
Mical1	3300.18	-0.917775	0.198913	-4.61396	3.95075e-06	0.000190567
Tnc	294961	-0.914784	0.248642	-3.67912	0.000234041	0.00279557
Sh3tc2	72.1254	-0.914171	0.307291	-2.97494	0.00293046	0.0164571
Acta1	5125.48	-0.913151	0.266288	-3.42918	0.000605401	0.00544501
43891	98.3075	-0.910489	0.354325	-2.56964	0.0101803	0.0403113
St6galnac2	184.039	-0.910202	0.34698	-2.62322	0.00871043	0.0361843
Inpp5d	353.123	-0.907536	0.355828	-2.55049	0.0107572	0.0418841
Col1a2	507766	-0.90674	0.199448	-4.54626	5.46082e-06	0.00022785
Tagln	106154	-0.90656	0.190282	-4.76431	1.89505e-06	0.000118873
Cnr2	43.5375	-0.905931	0.328577	-2.75714	0.00583094	0.0268599
Pde1c	101.5	-0.903498	0.326609	-2.76629	0.00566975	0.0263482
Omd	312.279	-0.899686	0.301239	-2.98662	0.00282079	0.0160014
Itga5	49081.1	-0.898862	0.232465	-3.86666	0.000110337	0.00165461
AW011738	66.2654	-0.898755	0.353594	-2.54177	0.0110293	0.0427345
Rarb	236.849	-0.898187	0.278638	-3.22349	0.0012664	0.00903057
Prkg1	3413.06	-0.897118	0.311006	-2.88457	0.00391953	0.0202021
Adamts4	2186.87	-0.895918	0.277548	-3.22797	0.00124672	0.00893224
Ntng2	79.3464	-0.895826	0.325246	-2.7543	0.00588174	0.0270511
Lrrc27	560.888	-0.895094	0.193378	-4.62872	3.67938e-06	0.000181315
Robo2	606.81	-0.89477	0.359281	-2.49045	0.0127582	0.0476539
Nptx2	1142.81	-0.893558	0.290352	-3.0775	0.00208745	0.0128627
Lgalsl	3720.24	-0.892917	0.168956	-5.28492	1.2576e-07	2.29489e-05
Kdelr3	4287.17	-0.892245	0.189584	-4.70634	2.52201e-06	0.000143734
Fam132b	627.955	-0.891958	0.288203	-3.0949	0.0019688	0.0123629
Spry1	2633.57	-0.890201	0.266101	-3.34536	0.000821772	0.0066516
Lamc3	87.3051	-0.88843	0.254233	-3.49455	0.000474868	0.00459074
Kif5a	180.482	-0.888358	0.225239	-3.94407	8.01118e-05	0.00133933
Srrm4	315.251	-0.888305	0.240516	-3.69333	0.000221337	0.00269258
Ddit3	1399.85	-0.886589	0.195756	-4.52905	5.92499e-06	0.000239713
Snca	199.052	-0.885951	0.351116	-2.52325	0.0116277	0.0443818
Foxs1	569.937	-0.883893	0.266573	-3.31576	0.000913954	0.00713012
Kalrn	3922.01	-0.883591	0.216895	-4.07382	4.62491e-05	0.000901254
Pmepa1	14060	-0.883137	0.209005	-4.22543	2.3849e-05	0.000574272
Stbd1	905.95	-0.881942	0.200972	-4.38838	1.14197e-05	0.000356625
Chac1	929.933	-0.879355	0.190505	-4.6159	3.9139e-06	0.000189393
Trim12a	319.877	-0.878627	0.224151	-3.91979	8.86253e-05	0.00142606
Adra2a	816.69	-0.877867	0.289195	-3.03555	0.00240096	0.0141995
C1qtnf3	3693.12	-0.875694	0.225061	-3.89092	9.98638e-05	0.00153091
Tspan2	3545.06	-0.872696	0.199234	-4.38025	1.18541e-05	0.000362962
Dennd2d	82.0657	-0.867637	0.337579	-2.57017	0.0101647	0.0402602
Tns1	33589	-0.866565	0.195398	-4.43486	9.2131e-06	0.000310861
Jazf1	312.884	-0.865461	0.241427	-3.58477	0.00033738	0.00361639
Nxph4	50.6283	-0.861765	0.272696	-3.16017	0.00157677	0.0105718
Gas6	7065.86	-0.860408	0.267661	-3.21454	0.00130653	0.00922985
Zfp641	51.2044	-0.856736	0.323683	-2.64684	0.00812488	0.0342913
Smoc2	9868.71	-0.856358	0.287781	-2.97573	0.00292292	0.0164269
Spock3	399.826	-0.85521	0.212847	-4.01796	5.87052e-05	0.00107776
Pck2	7219.03	-0.853945	0.17807	-4.79555	1.6223e-06	0.000110466
Akap12	33986.8	-0.85365	0.207421	-4.11553	3.86288e-05	0.000804774
Ptprq	472.262	-0.853303	0.237931	-3.58634	0.000335353	0.00360987
Nmnat2	364.028	-0.852791	0.223972	-3.80758	0.000140332	0.00195405
Zic4	41.9134	-0.852491	0.299271	-2.84856	0.00439178	0.0218117
Nog	211.388	-0.852433	0.191056	-4.46169	8.13165e-06	0.000286575
Igfbp7	31692.2	-0.851961	0.251112	-3.39275	0.000691939	0.00591762
Hspa2	1343.43	-0.851602	0.199289	-4.27321	1.92682e-05	0.000504906
Ifi27	2036.43	-0.850875	0.271493	-3.13406	0.00172408	0.0112383
Col6a2	31043.9	-0.850741	0.25397	-3.34976	0.000808804	0.0065861
Gbp2	468.74	-0.849111	0.240271	-3.53397	0.000409374	0.00415854
Kcnk2	848.787	-0.848445	0.186716	-4.54405	5.51834e-06	0.000229618
Card10	1137.99	-0.847977	0.219612	-3.86125	0.000112809	0.00168335
P2rx3	57.7757	-0.844583	0.292028	-2.89212	0.00382646	0.0198682
H2-T23	549.655	-0.844327	0.254852	-3.31301	0.000922993	0.00717641
Ttll11	383.733	-0.844203	0.208445	-4.05	5.12175e-05	0.000966052
2310022B05Rik	12909.8	-0.843561	0.173825	-4.85293	1.21648e-06	9.03179e-05
Fbln5	32799.2	-0.843091	0.192245	-4.38551	1.15716e-05	0.000356953
Efna3	215.102	-0.843075	0.285185	-2.95624	0.00311414	0.0171703
Pycr1	848.156	-0.842933	0.173475	-4.8591	1.17922e-06	8.84179e-05
Amotl2	25664.9	-0.842738	0.179041	-4.70695	2.51454e-06	0.000143734
Hck	228.598	-0.842536	0.308395	-2.732	0.00629506	0.0284697
Kazn	735.125	-0.842254	0.20838	-4.04192	5.30164e-05	0.000991666
Serinc4	130.467	-0.840454	0.246342	-3.41174	0.000645505	0.00566116
Srpx	902.321	-0.840355	0.324236	-2.5918	0.00954745	0.0385307
Nrbp2	447.436	-0.838749	0.244359	-3.43245	0.000598162	0.00541204
Gm10638	64.1707	-0.836805	0.322827	-2.59212	0.00953865	0.0385064
Fgfr2	3161.16	-0.836486	0.25743	-3.24937	0.00115662	0.00849574
Col20a1	80.9621	-0.835146	0.291478	-2.86521	0.0041673	0.0210885
Pde1b	306.014	-0.833694	0.226958	-3.67335	0.000239392	0.0028349
Smpdl3a	923.289	-0.833665	0.257553	-3.23686	0.00120852	0.00874543
Nebl	117.121	-0.831229	0.309387	-2.6867	0.00721622	0.0314489
Dpt	655.004	-0.825109	0.284828	-2.89686	0.00376913	0.0196649
Csrp1	28739.6	-0.824458	0.173112	-4.76257	1.91144e-06	0.000119138
Epha3	1453.31	-0.824085	0.281779	-2.92458	0.00344925	0.0184667
44079	3308.67	-0.823657	0.168555	-4.88658	1.02604e-06	7.96941e-05
Cxcr6	242.548	-0.822882	0.299102	-2.75118	0.00593817	0.0272214
Txndc16	1801.86	-0.820921	0.177214	-4.63238	3.61491e-06	0.000179546
Nrg1	1157.17	-0.819648	0.196298	-4.17552	2.97304e-05	0.000674097
Gm4787	42.9236	-0.819085	0.285401	-2.86995	0.00410537	0.0208727
Scube3	511.756	-0.818764	0.243218	-3.36638	0.000761629	0.00631052
Per2	377.407	-0.818567	0.198708	-4.11945	3.7978e-05	0.000796814
Gm10791	87.7426	-0.816281	0.25565	-3.19296	0.00140822	0.00969594
Mpeg1	1704.48	-0.81303	0.302849	-2.6846	0.00726162	0.031533
Hsbp1l1	62.5102	-0.811719	0.32728	-2.4802	0.0131311	0.0486147
Thbs2	30145.1	-0.811335	0.206881	-3.92176	8.79056e-05	0.00141791
Ctsc	1868.41	-0.811047	0.211095	-3.84209	0.00012199	0.00177149
AA414768	506.232	-0.81097	0.239052	-3.39244	0.000692726	0.00592101
Pcdhga8	765.296	-0.809903	0.21051	-3.84734	0.000119409	0.00175137
Gpr176	8252.07	-0.809024	0.196002	-4.12764	3.66511e-05	0.000778908
Glis3	4691.74	-0.806301	0.23566	-3.42146	0.000622862	0.00551766
Slc7a7	161.579	-0.804582	0.238639	-3.37155	0.000747478	0.00623444
St5	7195.3	-0.801385	0.182567	-4.38955	1.13585e-05	0.000356183
4833412C05Rik	170.02	-0.801315	0.206473	-3.88097	0.000104042	0.00157897
Fkbp14	4060.82	-0.800331	0.177655	-4.50498	6.63789e-06	0.000255814
Dmpk	5673.2	-0.799631	0.202285	-3.95298	7.71826e-05	0.00130644
Papss2	2008.44	-0.79866	0.166629	-4.79304	1.64271e-06	0.00011058
Fam110b	653.431	-0.798343	0.191662	-4.16538	3.10835e-05	0.000697467
Plxnd1	2694.5	-0.796867	0.228045	-3.49434	0.000475238	0.00459074
Sparc	224527	-0.795538	0.17859	-4.45455	8.40709e-06	0.000293396
Ikzf2	1327.17	-0.794051	0.181889	-4.36557	1.26793e-05	0.000378777
AB124611	70.7206	-0.793254	0.288994	-2.74489	0.00605319	0.0275902
Fbn1	148627	-0.792395	0.201705	-3.92849	8.54806e-05	0.00138984
Ext1	15102.4	-0.79165	0.151488	-5.22584	1.73363e-07	2.64724e-05
Abca5	2529.44	-0.79165	0.20501	-3.86152	0.000112683	0.00168313
Pde2a	133.331	-0.791392	0.318065	-2.48815	0.0128411	0.0478571
Pik3cg	187.736	-0.789846	0.313534	-2.51917	0.0117631	0.0447761
Adgrb2	185.352	-0.789345	0.242156	-3.25965	0.00111549	0.00828599
Pbxip1	13204.9	-0.788405	0.157302	-5.01206	5.38499e-07	5.56798e-05
Itga9	882.708	-0.78832	0.272496	-2.89296	0.00381627	0.0198425
Asic3	88.5954	-0.78823	0.314514	-2.50618	0.0122043	0.0460963
Mtus2	505.059	-0.78819	0.254143	-3.10136	0.00192633	0.012177
Fat4	22610.9	-0.787938	0.28446	-2.76994	0.00560669	0.0261128
Maml2	3515.76	-0.787472	0.176374	-4.46477	8.01545e-06	0.000285295
Glrb	393.169	-0.78571	0.222416	-3.53262	0.000411471	0.00416587
Tmem44	247.427	-0.784338	0.184099	-4.2604	2.04059e-05	0.000524732
Chst15	874.846	-0.781216	0.231888	-3.36894	0.000754588	0.00627622
Dnajb4	6428.34	-0.779335	0.157253	-4.95594	7.19831e-07	6.62162e-05
Herpud1	3031.44	-0.778512	0.154904	-5.02576	5.01451e-07	5.3865e-05
Mcam	12465.5	-0.7778	0.255211	-3.04767	0.00230624	0.0138064
Cpeb1	606.802	-0.777367	0.210798	-3.68774	0.000226259	0.00273279
Cacna1c	8251.06	-0.777265	0.175282	-4.43437	9.2343e-06	0.000310861
Nacad	1197.08	-0.776286	0.226275	-3.43072	0.000601977	0.00543034
Msrb1	3502.45	-0.774225	0.1619	-4.78211	1.73462e-06	0.000114229
Dennd4a	2956.89	-0.773805	0.146797	-5.27124	1.35505e-07	2.33223e-05
Fas	685.531	-0.771923	0.236406	-3.26524	0.00109372	0.00815633
Slc40a1	179.074	-0.771893	0.293263	-2.63208	0.00848631	0.0354547
Gm15910	253.845	-0.771362	0.177985	-4.33385	1.46524e-05	0.000417152
Mfap5	813.82	-0.771245	0.275793	-2.79646	0.00516659	0.0246467
Efnb1	4566.89	-0.771087	0.178012	-4.33166	1.47988e-05	0.000419743
Arhgef26	95.1844	-0.770866	0.244504	-3.15277	0.00161727	0.01072
Ehd3	741.407	-0.769656	0.195379	-3.93929	8.17221e-05	0.0013549
App	85764.8	-0.769062	0.164744	-4.66823	3.03809e-06	0.000163174
Capn12	68.2813	-0.769052	0.294008	-2.61575	0.00890311	0.0367529
Avpr1a	375.301	-0.76871	0.290352	-2.64751	0.00810875	0.0342485
Ephx2	306.096	-0.767282	0.222021	-3.4559	0.000548463	0.00509008
Gdf10	370.023	-0.76687	0.296574	-2.58576	0.00971645	0.0390173
C1s1	820.42	-0.766699	0.213859	-3.58506	0.000337	0.00361487
Relt	694.634	-0.766241	0.195528	-3.91884	8.89775e-05	0.00142606
Gpr157	178.836	-0.765281	0.259712	-2.94665	0.00321231	0.0175518
Csrp2	1687.4	-0.764012	0.147442	-5.18179	2.1977e-07	3.0538e-05
Dopey2	1618.05	-0.763865	0.170453	-4.48138	7.41608e-06	0.000271405
Acot2	637.76	-0.762974	0.207458	-3.67772	0.000235328	0.00280183
Slc1a4	4064.08	-0.762621	0.169788	-4.4916	7.06909e-06	0.000266919
Cpa6	538.053	-0.762356	0.257204	-2.96401	0.00303654	0.0168856
Slc7a11	1008.05	-0.762126	0.218154	-3.49353	0.00047668	0.00459567
1700009N14Rik	135.994	-0.76145	0.299361	-2.54358	0.0109722	0.0425568
Fam129a	4091.19	-0.76055	0.232195	-3.27548	0.00105483	0.00792481
Amz1	117.264	-0.759113	0.292131	-2.59854	0.0093622	0.038016
Palld	42019.7	-0.758971	0.166794	-4.55036	5.35539e-06	0.000226436
Bmpr1b	1146.37	-0.758182	0.198009	-3.82902	0.000128653	0.00184349
Ctla2b	160.861	-0.758096	0.29638	-2.55785	0.010532	0.0412405
Eva1a	607.37	-0.757843	0.174266	-4.34876	1.36908e-05	0.000396483
Fzd3	1113.89	-0.757677	0.145572	-5.20484	1.94164e-07	2.81363e-05
Kif1a	8825.23	-0.757305	0.239833	-3.15764	0.00159052	0.010603
1700024P16Rik	143.519	-0.756894	0.279777	-2.70535	0.00682331	0.030174
Enox1	180.32	-0.755787	0.294496	-2.56637	0.0102769	0.0405031
Pdzd7	464.801	-0.755734	0.184869	-4.08794	4.35222e-05	0.000863941
Cxcl16	358.426	-0.755443	0.291955	-2.58753	0.00966666	0.0388624
Pawr	3075.12	-0.755204	0.189305	-3.98934	6.62563e-05	0.00117784
Dhrs3	1521.99	-0.754916	0.229569	-3.28841	0.00100754	0.00765309
Col4a1	160061	-0.753141	0.225113	-3.34562	0.000820997	0.0066516
Itgb5	25085.3	-0.751957	0.164304	-4.57664	4.72513e-06	0.000212365
Tcp11l1	1313.19	-0.751519	0.169774	-4.42659	9.57346e-06	0.000317982
Col11a2	114.04	-0.751478	0.301035	-2.49631	0.0125491	0.0470385
Ager	66.0811	-0.750376	0.290539	-2.58271	0.00980286	0.0392498
Fam114a1	9870.58	-0.750149	0.169532	-4.42483	9.65193e-06	0.000319886
Rgl3	147.825	-0.749815	0.20109	-3.72875	0.000192429	0.00243792
Adamts6	2894.76	-0.747517	0.254323	-2.93925	0.0032901	0.0178352
Adamts2	2320.46	-0.74628	0.193609	-3.85457	0.000115933	0.00171981
C1qtnf6	2112.99	-0.746164	0.217436	-3.43164	0.000599937	0.00542486
Pdgfd	2658.45	-0.745222	0.173398	-4.29775	1.72544e-05	0.000469182
P4ha3	5247.38	-0.744723	0.207009	-3.59754	0.000321239	0.00348781
Fgd3	4396.17	-0.744667	0.237681	-3.13305	0.00173	0.0112623
Sdc2	13357.1	-0.744358	0.17541	-4.24353	2.20029e-05	0.000547092
Sdk2	89.952	-0.74409	0.265945	-2.79791	0.0051434	0.024598
Dlc1	16521.1	-0.74276	0.179473	-4.13856	3.49494e-05	0.000752978
Ttc28	11464.9	-0.741425	0.190629	-3.88936	0.00010051	0.00153784
Wnt11	235.879	-0.741054	0.247052	-2.99959	0.0027034	0.0154687
Syndig1	179.037	-0.740865	0.271707	-2.7267	0.00639712	0.0288023
Kctd8	311.64	-0.73957	0.293362	-2.52102	0.0117016	0.0445833
Grin2d	257.959	-0.738886	0.212826	-3.47178	0.000517018	0.00488506
Fap	418.537	-0.738127	0.262894	-2.8077	0.00498966	0.0239992
Slc16a7	374.372	-0.737633	0.1894	-3.89458	9.83671e-05	0.00151807
Mettl21b	71.6656	-0.736926	0.259872	-2.83573	0.00457211	0.0225274
Pgf	174.749	-0.736042	0.224179	-3.28328	0.00102606	0.00777032
Runx3	439.654	-0.735633	0.247864	-2.96789	0.00299854	0.0167524
Rnf165	114.869	-0.73479	0.233438	-3.14769	0.00164565	0.0108602
Rictor	11780.3	-0.734152	0.179205	-4.09671	4.19055e-05	0.000847398
Tspyl5	257.042	-0.733728	0.217382	-3.37529	0.000737381	0.0062012
Ppic	8317.17	-0.733269	0.184699	-3.97007	7.18518e-05	0.0012409
Npas3	260.405	-0.73273	0.263683	-2.77883	0.00545552	0.0255897
Sptb	171.715	-0.731194	0.217411	-3.3632	0.000770458	0.00636279
Serpinf1	25271.2	-0.7297	0.181578	-4.01867	5.85283e-05	0.00107581
Fam46a	1405.14	-0.729294	0.226434	-3.22077	0.00127845	0.00907799
Rcn3	18605.5	-0.728725	0.162	-4.49829	6.85028e-06	0.000261346
Setbp1	5800.21	-0.727878	0.216854	-3.35653	0.00078926	0.00647253
Vldlr	2010.35	-0.725945	0.216204	-3.35769	0.000785968	0.00645218
Col4a2	117983	-0.725889	0.209622	-3.46285	0.000534492	0.00500234
Rassf6	394.232	-0.725881	0.223686	-3.24508	0.00117416	0.00858296
P3h1	10352.6	-0.725391	0.161376	-4.49502	6.95618e-06	0.000264056
Kcnc3	104.829	-0.72466	0.280776	-2.58092	0.00985366	0.0393782
Slc6a9	2044.17	-0.723291	0.19006	-3.80559	0.000141467	0.00196403
Nod1	602.399	-0.721929	0.154055	-4.68617	2.78364e-06	0.000153872
Srpx2	4119.43	-0.720667	0.24013	-3.00116	0.00268955	0.015442
Eppk1	656.284	-0.717802	0.224237	-3.20109	0.00136911	0.00952527
Ddr1	7738.38	-0.717168	0.143518	-4.99708	5.8205e-07	5.79661e-05
Chst11	2471.8	-0.716557	0.157013	-4.56368	5.02654e-06	0.000219158
Plxnc1	1050.82	-0.713578	0.174384	-4.09199	4.27684e-05	0.000854623
Coch	2152.79	-0.71279	0.258989	-2.7522	0.00591962	0.0271693
Pdia5	5366.57	-0.711507	0.161804	-4.39734	1.09587e-05	0.000348699
En1	687.683	-0.708748	0.190516	-3.72016	0.000199099	0.00249839
Plekhg2	7271.18	-0.706131	0.161748	-4.36563	1.26755e-05	0.000378777
Cdkl1	172.851	-0.705645	0.265078	-2.66203	0.00776707	0.0332504
Phldb3	90.4071	-0.705548	0.278129	-2.53677	0.011188	0.043184
Snx16	910.93	-0.705545	0.163072	-4.3266	1.5143e-05	0.000427106
Gm14005	1482.22	-0.704246	0.203303	-3.46402	0.000532176	0.00499092
Hcn2	158.485	-0.704065	0.183673	-3.83326	0.000126459	0.00182067
Pstpip1	378.5	-0.702679	0.201176	-3.49285	0.000477886	0.00460437
Pknox2	515.031	-0.701879	0.210875	-3.32842	0.00087341	0.00692856
Gucy1a2	4305.16	-0.701096	0.206974	-3.38737	0.000705666	0.0060045
Lifr	2278.79	-0.700404	0.197125	-3.55311	0.000380711	0.00395762
Cdh11	42675.9	-0.700106	0.159603	-4.38655	1.15163e-05	0.000356953
Snx7	7690.53	-0.699742	0.151898	-4.60665	4.09216e-06	0.000194442
Hes1	2237.97	-0.699092	0.179394	-3.89696	9.7406e-05	0.00151004
Col11a1	29757.3	-0.69657	0.224749	-3.09932	0.00193968	0.0122359
Dkk3	17802.2	-0.695105	0.183856	-3.78071	0.000156384	0.00210739
Ctla2a	524.773	-0.694347	0.280106	-2.47887	0.0131798	0.0487238
Mtus1	6368.49	-0.694319	0.23237	-2.98799	0.0028082	0.015936
Cacnb4	134.214	-0.694283	0.274115	-2.53282	0.0113149	0.0435074
Serpinh1	112487	-0.692723	0.170747	-4.05701	4.97054e-05	0.000947821
Npy1r	852.897	-0.690799	0.199883	-3.45601	0.000548226	0.00509008
Trpv2	834.843	-0.690758	0.231736	-2.9808	0.00287495	0.0162115
Col6a3	76086.2	-0.689408	0.200419	-3.43983	0.00058207	0.00531694
4930429B21Rik	805.396	-0.687031	0.181699	-3.78115	0.000156108	0.00210731
Arl5a	13904	-0.686819	0.161815	-4.24447	2.19109e-05	0.000547092
Col4a5	13859.3	-0.683877	0.20019	-3.41613	0.000635171	0.0055932
Tmem119	4754.97	-0.683759	0.169108	-4.04333	5.26967e-05	0.000987802
Dbndd2	1189.51	-0.682961	0.200426	-3.40755	0.000655501	0.00572562
Tmem151b	116.338	-0.682443	0.241103	-2.8305	0.00464754	0.0227805
Ppp1r26	273.781	-0.682274	0.185471	-3.6786	0.00023452	0.00279768
Fads3	9851.24	-0.682243	0.187156	-3.64532	0.000267064	0.00304768
Fam105a	333.575	-0.681261	0.24191	-2.81618	0.00485985	0.023577
Galnt10	7241	-0.680008	0.150341	-4.52309	6.09425e-06	0.000241001
9930014A18Rik	359.287	-0.679824	0.175452	-3.87469	0.000106759	0.00161053
Tln2	13650.2	-0.678327	0.146249	-4.63818	3.51488e-06	0.000178048
Adamtsl4	2730.73	-0.67809	0.213844	-3.17095	0.00151942	0.0102829
Pdzrn3	4941.36	-0.676462	0.191851	-3.52598	0.000421916	0.00423479
Arrdc4	752.395	-0.675408	0.178483	-3.78415	0.000154237	0.00208764
Emx2	960.764	-0.674707	0.235869	-2.86052	0.00422947	0.0212752
Inpp5a	4192.33	-0.673877	0.157384	-4.28175	1.85427e-05	0.000491853
Idua	1057.16	-0.671474	0.209429	-3.20622	0.00134493	0.00940892
Pde5a	1619.4	-0.670469	0.195222	-3.4344	0.000593874	0.00537646
Prnp	14367.6	-0.670313	0.141326	-4.74303	2.1055e-06	0.000128361
Ldb3	892.22	-0.669429	0.214409	-3.1222	0.00179505	0.0115856
Mtss1	991.271	-0.668735	0.268511	-2.49053	0.0127554	0.0476539
Id4	1173.5	-0.666481	0.266486	-2.501	0.0123844	0.0465908
Sobp	303.891	-0.665072	0.232317	-2.86277	0.00419952	0.0211808
Man1c1	4097.87	-0.663466	0.135451	-4.89819	9.67243e-07	7.63014e-05
Tifa	196.007	-0.66261	0.221187	-2.9957	0.00273815	0.0156144
Vgll3	13465.6	-0.661985	0.150716	-4.39227	1.12173e-05	0.000353952
Gdpd5	1296.43	-0.661251	0.211408	-3.12784	0.00176093	0.0114174
Daam2	3098.03	-0.661209	0.18302	-3.61277	0.000302942	0.00334673
Svep1	14993.5	-0.660837	0.248496	-2.65934	0.00782929	0.0334506
Fzd8	2177.24	-0.659049	0.196571	-3.35274	0.000800165	0.00653897
5730508B09Rik	90.8591	-0.657736	0.221199	-2.97351	0.00294415	0.0165034
Wls	27795	-0.65631	0.133928	-4.90046	9.5613e-07	7.58923e-05
Sec16b	961.413	-0.656114	0.157883	-4.15569	3.24312e-05	0.000716867
Iglon5	1294.29	-0.655542	0.153169	-4.27986	1.87012e-05	0.00049478
Cyp39a1	339.745	-0.655516	0.173628	-3.7754	0.000159752	0.00214156
Plcxd2	1685.69	-0.65519	0.180982	-3.62019	0.000294386	0.00326815
F730043M19Rik	73.7826	-0.655133	0.262723	-2.49362	0.0126447	0.0473232
H2-T24	382.195	-0.654579	0.160419	-4.08043	4.49523e-05	0.000883515
Rcan2	3743.72	-0.654522	0.218919	-2.98979	0.00279171	0.0158542
Fermt2	22685.8	-0.654048	0.154112	-4.24397	2.196e-05	0.000547092
Cap2	909.955	-0.653339	0.193147	-3.3826	0.000718027	0.00606888
Cbr2	1032.46	-0.652923	0.249036	-2.6218	0.00874676	0.0362716
Col6a1	48138.1	-0.65217	0.1987	-3.28219	0.00103006	0.00778119
Snta1	925.634	-0.651885	0.192289	-3.39013	0.000698605	0.00596452
Nrp1	32034.8	-0.651614	0.185015	-3.52195	0.000428386	0.00428273
Myh10	53960	-0.648974	0.134873	-4.81175	1.49614e-06	0.000104427
Atp8b1	435.426	-0.648931	0.22665	-2.86314	0.00419466	0.0211704
Fam84b	1968.46	-0.648442	0.228879	-2.83312	0.0046096	0.0226311
P4ha2	6315.59	-0.64787	0.165051	-3.92528	8.6629e-05	0.0014048
Antxr1	14900.4	-0.647395	0.148027	-4.3735	1.22268e-05	0.000369636
Rspo3	1176.32	-0.647391	0.216124	-2.99547	0.00274026	0.0156183
Tmtc2	690.219	-0.647165	0.181467	-3.5663	0.000362054	0.00380283
Sox11	4586.43	-0.646187	0.147418	-4.38335	1.16867e-05	0.000359689
Glce	6253.43	-0.646075	0.143794	-4.49306	7.0207e-06	0.000265839
Irf5	274.612	-0.645944	0.259015	-2.49385	0.0126367	0.0473047
Cadm4	206.156	-0.645815	0.213908	-3.01913	0.00253502	0.0147846
Trnp1	927.225	-0.645568	0.19136	-3.37358	0.000741971	0.00621909
Lonrf1	599.633	-0.643232	0.229843	-2.79857	0.00513289	0.0245555
Cpq	1959.78	-0.643071	0.223538	-2.87679	0.00401749	0.0205958
Sytl5	467.243	-0.640249	0.246171	-2.60083	0.00929994	0.0378342
Gjb4	171.271	-0.639505	0.242481	-2.63733	0.00835603	0.0350292
Tnik	1507.95	-0.639421	0.22138	-2.88834	0.00387282	0.020049
Gadd45a	583.358	-0.638771	0.173665	-3.67818	0.000234908	0.0027993
Shank2	628.358	-0.637081	0.223064	-2.85605	0.0042895	0.021456
Plcb4	1633.86	-0.636852	0.163212	-3.90198	9.54078e-05	0.00149128
Bdh1	313.403	-0.63683	0.225132	-2.82869	0.00467384	0.0228381
Kctd15	1488.15	-0.636734	0.12073	-5.27403	1.33459e-07	2.33223e-05
Atxn1	7659.38	-0.635471	0.154286	-4.11878	3.80888e-05	0.000796814
Ephb3	3221.14	-0.634006	0.16075	-3.94405	8.01155e-05	0.00133933
Actn1	107193	-0.633038	0.146356	-4.32533	1.52304e-05	0.000428773
Mthfd2	5440.55	-0.63303	0.14573	-4.34384	1.40011e-05	0.000404696
Akap5	106.844	-0.632644	0.245976	-2.57197	0.0101121	0.0401357
Efs	648.113	-0.63071	0.226369	-2.7862	0.00533299	0.0252023
Pcdh18	6735.54	-0.630243	0.171879	-3.66678	0.000245622	0.00288611
Dysf	8294.17	-0.628585	0.18252	-3.44392	0.000573348	0.00526299
2900026A02Rik	8751.11	-0.628133	0.174657	-3.59638	0.000322682	0.00350096
Maoa	4287.27	-0.627062	0.189822	-3.30342	0.000955136	0.00735834
Dnmt3a	3935.06	-0.626073	0.181299	-3.45326	0.000553855	0.0051213
Mmp2	23911.2	-0.625494	0.203557	-3.07282	0.00212049	0.0130081
Fndc3b	31131.2	-0.625426	0.137077	-4.56259	5.05259e-06	0.000219274
Dyrk2	2587.07	-0.624429	0.132683	-4.70616	2.52432e-06	0.000143734
Jdp2	2698.99	-0.623478	0.130541	-4.7761	1.78724e-06	0.000115208
Tcn2	4476.55	-0.62253	0.152006	-4.09542	4.21403e-05	0.000849045
Tnfrsf11a	1682.32	-0.621566	0.186124	-3.33952	0.000839231	0.00671828
Fkbp11	813.923	-0.621203	0.144601	-4.29598	1.7392e-05	0.000471232
Ust	1855.75	-0.620933	0.172832	-3.5927	0.000327275	0.00354318
Nid2	4806.61	-0.620382	0.152801	-4.06008	4.90564e-05	0.000939829
Purg	587.74	-0.620343	0.186439	-3.32731	0.000876872	0.00693108
Prkab2	1406.91	-0.619177	0.1936	-3.19823	0.00138272	0.00958038
Mfge8	29968.4	-0.618986	0.166692	-3.71335	0.000204532	0.00254967
Slc41a2	2376.47	-0.618986	0.144988	-4.26922	1.96157e-05	0.000508732
Gm7120	449.806	-0.618755	0.217809	-2.84082	0.00449977	0.0222433
Rin3	1739.68	-0.618484	0.185101	-3.34134	0.00083376	0.00669572
Gpt2	2608.31	-0.618377	0.152377	-4.0582	4.94534e-05	0.000944542
Slc8a1	2784.82	-0.618171	0.135892	-4.54898	5.39061e-06	0.000226436
Gpr21	66.3652	-0.617817	0.241995	-2.55302	0.0106794	0.0416774
Pmp22	3434.06	-0.617141	0.225552	-2.73613	0.00621663	0.0281823
Ppfia3	176.852	-0.616349	0.193338	-3.18793	0.00143297	0.00983405
Sorbs1	7005.38	-0.616151	0.165248	-3.72865	0.00019251	0.00243792
Ide	8945.78	-0.615087	0.179571	-3.42532	0.000614075	0.00547987
Qsox1	29554.6	-0.615072	0.134786	-4.56331	5.03545e-06	0.000219158
Cav1	53896.6	-0.613556	0.13543	-4.53042	5.88677e-06	0.000239037
Plod3	13180.4	-0.61334	0.130511	-4.69952	2.60779e-06	0.000147931
Tmed3	5063.79	-0.613255	0.128731	-4.76385	1.89934e-06	0.000118873
Adrb2	338.95	-0.612421	0.201876	-3.03365	0.00241611	0.0142613
Plxdc2	14486.4	-0.611923	0.137628	-4.44621	8.73997e-06	0.000299954
Loxl1	37068.7	-0.610672	0.144005	-4.24062	2.22904e-05	0.000549853
Ctsk	3087.56	-0.609516	0.199619	-3.0534	0.00226267	0.013594
Zbed5	203.615	-0.608093	0.174451	-3.48576	0.000490746	0.0047073
F2r	30452.5	-0.607666	0.132033	-4.60238	4.17688e-06	0.000196469
Copz2	2977.74	-0.607044	0.177519	-3.4196	0.000627143	0.00554627
Ppp1r14a	494.272	-0.606582	0.205643	-2.94968	0.00318106	0.0174188
Tmem204	89.8333	-0.60545	0.234363	-2.58339	0.00978353	0.0392014
Bmp1	19147.7	-0.603962	0.167419	-3.60749	0.000309172	0.00339704
Rhoj	3544.85	-0.603611	0.16891	-3.57357	0.000352148	0.00372719
Car11	134.021	-0.60326	0.207926	-2.90131	0.00371601	0.0194682
Bvht	223.196	-0.602698	0.142598	-4.22656	2.37292e-05	0.000572296
Tanc1	12750.1	-0.602635	0.158415	-3.80415	0.000142294	0.0019682
Cyb5r1	4927.18	-0.602004	0.151501	-3.9736	7.07956e-05	0.00122967
Fibin	2176.63	-0.601855	0.198348	-3.03434	0.00241063	0.01424
Fhl1	29821.9	-0.600422	0.210588	-2.85117	0.00435588	0.021702
Mafk	3221.74	-0.599365	0.134662	-4.4509	8.55125e-06	0.000297058
Dtx4	1176.19	-0.598123	0.210487	-2.84162	0.00448849	0.0222093
9030624G23Rik	92.5938	-0.597045	0.212122	-2.81462	0.00488346	0.0236503
Kdm6b	7369.47	-0.595351	0.116403	-5.11456	3.1448e-07	3.90919e-05
Col4a6	545.57	-0.594251	0.181526	-3.27364	0.00106172	0.00795687
Arhgap42	3876.02	-0.594118	0.148771	-3.99351	6.51027e-05	0.00116279
Tubb2b	5652.43	-0.593977	0.111432	-5.33038	9.80077e-08	2.12061e-05
Limk2	4277.61	-0.593722	0.137575	-4.31564	1.59144e-05	0.000443088
Klf9	3356.28	-0.593674	0.123247	-4.81695	1.45767e-06	0.000103338
4933428G20Rik	85.8678	-0.593512	0.240449	-2.46835	0.0135737	0.0497669
Ankrd44	1870.64	-0.591551	0.149328	-3.96143	7.45035e-05	0.00128085
Dennd5b	1036.05	-0.59112	0.180231	-3.27979	0.00103885	0.00783194
44078	110.628	-0.591109	0.220171	-2.68478	0.00725781	0.031533
44085	37030.9	-0.590407	0.129796	-4.54873	5.39704e-06	0.000226436
1700001L05Rik	140.06	-0.589565	0.178769	-3.29791	0.000974087	0.00745881
Ctnnd1	39031.4	-0.58934	0.127479	-4.62305	3.78143e-06	0.000184159
Cpeb3	322.458	-0.589282	0.213058	-2.76583	0.00567787	0.0263498
Tsc22d2	16803.1	-0.58867	0.139363	-4.22402	2.3998e-05	0.000576942
Fkbp7	1666.31	-0.586902	0.132217	-4.43894	9.04037e-06	0.000308391
Macrod2	176.916	-0.586569	0.233303	-2.51419	0.0119306	0.0452657
Pdgfc	10439.1	-0.586296	0.133113	-4.4045	1.06027e-05	0.000341676
Mmp14	35064.6	-0.586244	0.117272	-4.999	5.76272e-07	5.78028e-05
Ormdl3	3602.22	-0.585346	0.133752	-4.37635	1.20681e-05	0.000368515
Adgre5	6689.24	-0.584741	0.186255	-3.13947	0.00169253	0.0110782
Irgm1	4005.26	-0.58459	0.21154	-2.7635	0.0057185	0.0264836
Irak2	1798.12	-0.583336	0.140146	-4.16234	3.14999e-05	0.000703594
Unc5b	24365.7	-0.583227	0.154665	-3.77092	0.000162648	0.00216855
2410018L13Rik	248.916	-0.581895	0.185619	-3.13488	0.00171924	0.0112183
Adam23	2425.59	-0.580667	0.197085	-2.94627	0.0032163	0.017561
Matn3	72.5741	-0.580224	0.224627	-2.58306	0.00979297	0.0392289
Emilin1	16252.3	-0.579771	0.152571	-3.8	0.000144694	0.00199231
Gpsm1	2326.14	-0.579765	0.16394	-3.53644	0.000405562	0.00413365
Slit3	16279.5	-0.578615	0.158722	-3.64546	0.000266919	0.00304768
Pdlim5	29966.8	-0.578494	0.147177	-3.93059	8.47366e-05	0.00138359
Cplx2	2506.15	-0.577051	0.225334	-2.56087	0.010441	0.0409583
Plekha1	3291.16	-0.575884	0.12772	-4.50896	6.51449e-06	0.000253347
Bgn	236448	-0.575862	0.145534	-3.95688	7.59347e-05	0.00129371
Igsf3	4316.81	-0.575708	0.13099	-4.39504	1.10754e-05	0.000351672
Txnip	3512.85	-0.574674	0.157379	-3.65154	0.000260673	0.00300304
Mapkbp1	3172.91	-0.57396	0.153073	-3.74959	0.000177125	0.0023187
Uba6	7448.01	-0.573342	0.129967	-4.41143	1.02692e-05	0.000335714
Gdnf	160.758	-0.572282	0.192292	-2.97611	0.00291926	0.0164125
Irx2	1703.07	-0.571413	0.128003	-4.46405	8.04243e-06	0.000285295
Lactb	1463.4	-0.569662	0.132524	-4.29854	1.71926e-05	0.000468676
Rab15	370.879	-0.567347	0.229384	-2.47335	0.0133854	0.0493154
Nfil3	1964.49	-0.566358	0.161688	-3.50278	0.000460428	0.00450081
Ldlrad3	811.711	-0.566265	0.177035	-3.1986	0.00138097	0.00957335
Lgals3bp	4017.74	-0.566159	0.200103	-2.82934	0.00466446	0.0228265
Zhx2	1370.35	-0.562891	0.127079	-4.42947	9.44641e-06	0.000314451
1700007J10Rik	109.885	-0.562826	0.22197	-2.53559	0.0112257	0.0432523
Prrc1	6736.84	-0.562284	0.143128	-3.92854	8.54622e-05	0.00138984
Map4k3	7157.23	-0.562079	0.124399	-4.51837	6.23187e-06	0.000245802
Cdc42ep1	3022.63	-0.561667	0.129367	-4.34167	1.41401e-05	0.000407159
Creb3	5210.46	-0.561603	0.144075	-3.898	9.69912e-05	0.00150719
Bhlhe41	669.435	-0.561203	0.173158	-3.24098	0.0011912	0.00866564
Atl1	389.666	-0.560977	0.170818	-3.28407	0.00102319	0.00775252
Syn1	499.117	-0.559995	0.192028	-2.91622	0.003543	0.0188493
Sardh	1393.39	-0.558519	0.179518	-3.11122	0.00186318	0.011892
Rora	3096.25	-0.557219	0.149126	-3.73655	0.000186561	0.00239462
Lama2	3654.97	-0.556937	0.194609	-2.86183	0.00421208	0.0212088
Rtl1	778.567	-0.556189	0.175286	-3.17304	0.00150853	0.0102459
Plekhg3	4538.33	-0.556125	0.122444	-4.54186	5.57607e-06	0.000230752
Runx1t1	3121.45	-0.556074	0.186318	-2.98455	0.00283999	0.0160562
Asns	7944.42	-0.555941	0.126764	-4.38565	1.15638e-05	0.000356953
Irx1	1727.81	-0.555429	0.184344	-3.013	0.0025868	0.0150056
Smarcd3	1228.29	-0.553338	0.15662	-3.53299	0.000410887	0.00416552
Arid5b	12676.8	-0.553308	0.122279	-4.52497	6.04035e-06	0.000240756
Aebp1	35215.6	-0.552559	0.13226	-4.17783	2.94298e-05	0.000669284
Asah1	18841.3	-0.552309	0.15009	-3.67986	0.000233363	0.00279188
Fbxl16	251.732	-0.552306	0.192202	-2.87358	0.00405849	0.0207232
Wnt5a	12807.5	-0.552244	0.144795	-3.81398	0.000136746	0.00192117
Bcl2l2	3676.61	-0.552182	0.120916	-4.56667	4.95525e-06	0.000217543
Sdc3	26536	-0.551878	0.154258	-3.57764	0.00034671	0.00369288
Zfp37	913.63	-0.54988	0.16983	-3.23782	0.00120447	0.00873282
Coq10b	3255.92	-0.549333	0.138163	-3.97598	7.00913e-05	0.00122527
Nrp2	13226.8	-0.548921	0.148219	-3.70344	0.0002127	0.00261489
Slc22a21	143.496	-0.547874	0.207471	-2.64072	0.00827306	0.034768
Zdhhc18	3342.43	-0.547695	0.134653	-4.06744	4.75316e-05	0.000917087
Slc2a10	1256.12	-0.547323	0.133513	-4.09939	4.1424e-05	0.000841989
Usp53	1121.18	-0.547196	0.131406	-4.16415	3.12517e-05	0.000700205
Pkd1	26470.8	-0.546953	0.127803	-4.27965	1.87184e-05	0.00049478
Dusp1	6700.87	-0.546372	0.138689	-3.93954	8.16388e-05	0.0013549
Psd3	3891.16	-0.546371	0.197519	-2.76617	0.00567187	0.0263482
Triqk	344.945	-0.545988	0.172892	-3.15797	0.0015887	0.0105955
Edem3	13192.5	-0.544284	0.112587	-4.83434	1.33587e-06	9.5439e-05
Foxn3	2916.94	-0.543451	0.132179	-4.11148	3.93132e-05	0.000809247
Lpp	84302	-0.54299	0.145309	-3.7368	0.000186375	0.00239426
Ank2	2051.61	-0.542601	0.194941	-2.78341	0.00537905	0.0253488
Maged2	9816.39	-0.542379	0.12777	-4.24498	2.18616e-05	0.000547092
Fam46b	1178.05	-0.542244	0.144851	-3.74347	0.000181496	0.00235555
Hacd4	1357.4	-0.542147	0.160742	-3.37278	0.000744124	0.00622679
Cyp26b1	2087.09	-0.542051	0.176492	-3.07125	0.00213168	0.0130512
Pofut2	8883.66	-0.541781	0.110538	-4.9013	9.52036e-07	7.58923e-05
Meg3	7050.75	-0.541759	0.158105	-3.42658	0.000611236	0.00547474
Cdc42bpa	18402.9	-0.541025	0.124924	-4.33085	1.48538e-05	0.000420515
Maob	444.775	-0.540981	0.193226	-2.79974	0.00511442	0.0244948
Sema3f	5438.72	-0.539902	0.142361	-3.79248	0.000149151	0.00204254
Meis3	895.258	-0.539796	0.152501	-3.53962	0.000400704	0.00411221
Golim4	16967.5	-0.539748	0.145222	-3.71672	0.000201827	0.00252404
Itpr2	2541.5	-0.539643	0.165252	-3.26557	0.00109244	0.00815478
Samd4	20156.2	-0.53892	0.122793	-4.38884	1.13959e-05	0.000356616
Flrt3	1855.72	-0.538682	0.157962	-3.41021	0.000649132	0.00568309
Foxp1	11097.6	-0.538672	0.131264	-4.10373	4.06534e-05	0.000830954
Sertad4	4832.75	-0.538644	0.124679	-4.32024	1.55857e-05	0.000435537
Rab30	814.5	-0.538162	0.153643	-3.50268	0.0004606	0.00450081
Dnm3os	8087.45	-0.537412	0.182129	-2.95072	0.00317029	0.0173849
Shc2	1503.37	-0.536959	0.174217	-3.08213	0.00205528	0.0127422
Pxdn	35084.8	-0.536592	0.148627	-3.61033	0.000305813	0.00337106
Ecm1	13284.4	-0.532093	0.17278	-3.07959	0.00207284	0.012817
Colgalt1	15755.1	-0.53119	0.124332	-4.27234	1.93429e-05	0.000505988
Aff3	1660	-0.531115	0.171539	-3.09617	0.00196039	0.0123204
Large	5891.26	-0.531022	0.128653	-4.12754	3.66672e-05	0.000778908
Trpc1	585.116	-0.530814	0.163536	-3.24585	0.001171	0.00857227
Cdc42ep3	6108.39	-0.530476	0.170243	-3.116	0.00183324	0.0117604
Otub2	632.327	-0.530138	0.143387	-3.69726	0.00021794	0.0026591
Slc35a5	1751.82	-0.527841	0.144281	-3.65843	0.000253762	0.00294745
Tubb2a	3706.13	-0.527219	0.165121	-3.19292	0.00140844	0.00969594
Sh3pxd2a	43141.8	-0.527011	0.127831	-4.12271	3.74439e-05	0.000790971
Pcdhgb4	904.543	-0.526703	0.161788	-3.25551	0.00113189	0.00836681
P2ry2	426.557	-0.523042	0.160896	-3.2508	0.00115082	0.00846948
Slc38a10	16213.3	-0.523018	0.119693	-4.36967	1.24435e-05	0.000373205
Cnn3	29330.5	-0.522688	0.108088	-4.83576	1.3264e-06	9.52115e-05
Hcn1	638.97	-0.521544	0.166034	-3.14119	0.00168265	0.0110402
Traf5	735.475	-0.521194	0.131737	-3.95631	7.61157e-05	0.00129534
Acvr2a	2510.4	-0.521083	0.117206	-4.44588	8.75344e-06	0.000299954
4933431E20Rik	210.928	-0.520308	0.159969	-3.25255	0.00114375	0.00843815
Rab33b	2096.94	-0.519789	0.110404	-4.70808	2.50066e-06	0.000143734
Arhgef10	3733.29	-0.519293	0.137454	-3.77795	0.000158123	0.00212623
Tmem63a	5307.01	-0.516644	0.122359	-4.22237	2.41746e-05	0.000579348
Zbtb46	208.567	-0.516062	0.178845	-2.88552	0.00390766	0.0201585
Alpk1	481.591	-0.515697	0.198949	-2.59211	0.00953889	0.0385064
Vcl	99558.1	-0.515607	0.153	-3.36998	0.000751736	0.00626281
Akna	613.838	-0.515123	0.182034	-2.82982	0.00465743	0.0228068
Pde4dip	11179.2	-0.514972	0.119531	-4.30826	1.64541e-05	0.000452275
P2rx7	162.174	-0.514782	0.151531	-3.39722	0.000680748	0.0058583
Cyr61	43137.4	-0.514184	0.149089	-3.44884	0.000562993	0.00517734
Ppapdc1b	2032	-0.51418	0.117124	-4.39003	1.13334e-05	0.000356132
Map3k14	941.94	-0.513811	0.140144	-3.66631	0.000246076	0.00288696
Mark1	1353.05	-0.513301	0.161782	-3.17279	0.00150979	0.0102498
Unc93b1	944.646	-0.512745	0.150076	-3.41658	0.000634137	0.00559313
Gpc2	529.13	-0.512149	0.178238	-2.87339	0.0040609	0.0207232
Pdk4	1199.31	-0.512042	0.176815	-2.89593	0.00378041	0.0197102
Slc43a2	929.101	-0.511949	0.184406	-2.77622	0.00549958	0.0257247
Ciart	125.964	-0.511781	0.188483	-2.71527	0.00662223	0.0295261
Pdlim7	11818.4	-0.51061	0.140363	-3.63777	0.000275005	0.00310837
Prkcd	3823.88	-0.510518	0.102858	-4.96335	6.92863e-07	6.51486e-05
Zfp9	2690.47	-0.51041	0.12235	-4.17173	3.02292e-05	0.000683213
Itgb1	213504	-0.510209	0.15812	-3.22672	0.0012522	0.00896726
Kctd1	1089.14	-0.510135	0.153741	-3.31814	0.00090619	0.00708944
Man2b2	5078.26	-0.509336	0.118904	-4.28358	1.83909e-05	0.000488732
Hoxd8	432.13	-0.509295	0.194876	-2.61343	0.0089638	0.0369632
Tmem38a	1121.37	-0.508035	0.134479	-3.77781	0.000158211	0.00212623
Rb1cc1	13800.1	-0.508016	0.135864	-3.73914	0.000184649	0.00238016
Arhgap29	13379.6	-0.507539	0.0944366	-5.37439	7.68423e-08	1.76341e-05
Gtpbp8	765.577	-0.507493	0.126472	-4.01268	6.00334e-05	0.00109682
Lamb2	17126.6	-0.506491	0.160218	-3.16127	0.00157083	0.0105507
Zfpm1	1264.83	-0.506476	0.154083	-3.28704	0.00101248	0.00767901
Gpc6	6589.92	-0.506381	0.190084	-2.66398	0.00772212	0.0331329
Notch3	4278.12	-0.506333	0.198782	-2.54718	0.0108597	0.0422396
Lims1	12461.1	-0.506267	0.104441	-4.84741	1.25084e-06	9.19109e-05
Ppp2r5b	2811.69	-0.506255	0.108871	-4.65003	3.31886e-06	0.00017274
Calu	98456.5	-0.506032	0.111755	-4.52803	5.95356e-06	0.000239713
Chst12	5936.61	-0.503867	0.128031	-3.93552	8.30166e-05	0.0013686
4930565N06Rik	220.563	-0.503443	0.155152	-3.24483	0.00117519	0.00858632
Vegfa	5598.65	-0.503296	0.141958	-3.5454	0.00039202	0.00405293
Tgfb1i1	9961.47	-0.502806	0.113117	-4.44499	8.78943e-06	0.000300507
Lyn	1404.81	-0.502728	0.170687	-2.94533	0.00322615	0.0176021
Skil	9871.85	-0.502656	0.1501	-3.3488	0.000811626	0.00660552
Atp6v0d1	7116.07	-0.500563	0.114897	-4.35663	1.3208e-05	0.000387691
Picalm	36700.1	-0.500545	0.121325	-4.12565	3.69682e-05	0.000782013
Tap2	793.264	-0.49979	0.170241	-2.93577	0.00332716	0.0179847
Bace1	7407.97	-0.499719	0.105025	-4.7581	1.95424e-06	0.000120866
Sec23a	20831.8	-0.49898	0.115277	-4.32853	1.50106e-05	0.000424161
Slc9a9	201.256	-0.498477	0.19402	-2.56921	0.0101932	0.0403289
Tmem64	4411.22	-0.497839	0.108288	-4.59737	4.27861e-06	0.000200531
Capza1	8791.15	-0.497732	0.0954139	-5.21656	1.8228e-07	2.6804e-05
Hexb	2423.28	-0.496817	0.112978	-4.39747	1.09522e-05	0.000348699
Arhgef28	4828.01	-0.4949	0.179797	-2.75255	0.00591322	0.0271481
Aff1	16604.7	-0.494822	0.116278	-4.25551	2.08572e-05	0.00053093
Dgkh	1706.54	-0.494416	0.145235	-3.40426	0.000663441	0.00576174
Psph	1434.45	-0.494361	0.125598	-3.93605	8.28331e-05	0.0013686
Lxn	2488.66	-0.492961	0.182245	-2.70493	0.00683183	0.0302028
Erap1	1586.01	-0.492705	0.124643	-3.95293	7.71994e-05	0.00130644
Fjx1	1239	-0.492395	0.18768	-2.62359	0.00870075	0.0361541
Ptar1	1265.21	-0.492071	0.107982	-4.55699	5.1891e-06	0.000222017
Kat2b	1819.3	-0.491926	0.110258	-4.46157	8.13597e-06	0.000286575
4931406P16Rik	6062.23	-0.491284	0.107549	-4.568	4.92396e-06	0.000217167
Hexa	7803.13	-0.490087	0.11341	-4.32135	1.55075e-05	0.000434958
Zfp651	3518.22	-0.489957	0.116916	-4.19069	2.78102e-05	0.000644476
Xbp1	5725.54	-0.489561	0.118995	-4.11413	3.88635e-05	0.000806698
Kdelr2	21932.3	-0.489382	0.122181	-4.00539	6.19156e-05	0.0011204
Adck4	1090.87	-0.488834	0.132152	-3.69904	0.000216418	0.00264919
Cd248	22834.2	-0.488494	0.158621	-3.07963	0.00207258	0.012817
Radil	803.398	-0.488372	0.156487	-3.12084	0.00180337	0.011613
Arhgef2	12971.8	-0.488259	0.119713	-4.07859	4.53087e-05	0.000887769
Rhou	2261.02	-0.487752	0.131545	-3.70788	0.000208999	0.00258408
Sulf1	37568.2	-0.487358	0.178508	-2.73017	0.00633013	0.0285705
Gab2	1991.98	-0.487172	0.119717	-4.06935	4.71443e-05	0.000913104
Pip4k2a	2451.92	-0.486442	0.119721	-4.06314	4.84166e-05	0.00093179
Fabp5	3714.86	-0.486218	0.179157	-2.71393	0.00664904	0.0295934
Saraf	8290.91	-0.485828	0.107133	-4.53483	5.76509e-06	0.000234726
Dram1	797.479	-0.485091	0.10324	-4.69868	2.61854e-06	0.000147987
Arhgdig	231.802	-0.484735	0.184476	-2.62763	0.00859818	0.0358262
Ablim1	1327.96	-0.483907	0.163314	-2.96305	0.0030461	0.0169183
Fyn	5838.29	-0.483303	0.129614	-3.72879	0.0001924	0.00243792
Hhipl1	324.52	-0.483246	0.180257	-2.68086	0.00734324	0.0318228
Plac8	2001.66	-0.483118	0.169432	-2.8514	0.00435276	0.0216966
Fam20c	1092.56	-0.483041	0.136962	-3.52683	0.000420572	0.00422466
Trp53inp2	8061.39	-0.481715	0.109462	-4.40075	1.07878e-05	0.000345437
C2cd2l	1314.45	-0.481607	0.0876862	-5.49239	3.96528e-08	1.09197e-05
Aars	22361.9	-0.481241	0.109702	-4.3868	1.15031e-05	0.000356953
Stk40	3276.47	-0.481047	0.139028	-3.46006	0.000540056	0.00503469
Trim66	369.758	-0.481039	0.178688	-2.69207	0.0071011	0.0311018
Sh3gl1	5548.2	-0.480226	0.122244	-3.92842	8.55043e-05	0.00138984
Lama5	20613.4	-0.479896	0.185652	-2.58492	0.00974016	0.0390793
Pcdhb20	109.24	-0.479821	0.178528	-2.68766	0.0071955	0.0313891
Phyhd1	652.223	-0.479624	0.168145	-2.85244	0.00433853	0.0216512
Brinp1	868.743	-0.479401	0.142063	-3.37457	0.000739301	0.00620967
Mdfic	3859.52	-0.479242	0.115398	-4.15295	3.28222e-05	0.000720472
Pla2g7	2042.72	-0.478839	0.16686	-2.8697	0.00410861	0.0208822
Tpm2	31666.1	-0.478783	0.123203	-3.88614	0.000101849	0.00155505
Plekho1	1872.32	-0.478713	0.126628	-3.78047	0.000156531	0.00210739
Pou6f1	1097.52	-0.477568	0.139306	-3.4282	0.000607592	0.00545177
Ptp4a1	747.562	-0.477506	0.142427	-3.35265	0.000800426	0.00653897
Wsb2	12663.5	-0.4774	0.103161	-4.62773	3.697e-06	0.000181315
Lrp4	630.996	-0.477155	0.170006	-2.8067	0.00500521	0.0240511
Vimp	3704.52	-0.476337	0.111532	-4.27086	1.94721e-05	0.000507425
Cst3	13785.9	-0.476229	0.116381	-4.09198	4.27706e-05	0.000854623
Fkbp10	28595.3	-0.475415	0.109687	-4.33428	1.46236e-05	0.000417117
Nfatc1	1904.39	-0.474918	0.129508	-3.66709	0.00024533	0.00288491
2310015A10Rik	213.447	-0.474761	0.186712	-2.54275	0.0109985	0.0426373
Tpm1	143844	-0.474639	0.129064	-3.67754	0.00023549	0.00280183
Klhl13	1372.86	-0.473625	0.175767	-2.69461	0.00704705	0.0309465
Zbtb34	1792.15	-0.472763	0.129703	-3.64497	0.000267422	0.00304768
Dzip1l	4008.34	-0.472343	0.143808	-3.28454	0.00102148	0.00774341
Rbms3	9339.78	-0.472323	0.111238	-4.24604	2.1758e-05	0.000547092
Rap1gap2	2994.54	-0.471196	0.154515	-3.04951	0.00229213	0.0137437
LOC106740	194.106	-0.470691	0.184487	-2.55135	0.0107307	0.0417947
Slc7a1	11718.2	-0.470566	0.128366	-3.66583	0.000246541	0.00288795
Ficd	893.055	-0.469574	0.137689	-3.41039	0.000648709	0.00568268
Zfp174	270.042	-0.469515	0.1805	-2.60118	0.00929031	0.0378052
Jph2	9355.24	-0.46872	0.154258	-3.03855	0.00237716	0.0140863
Ckap4	43788.2	-0.468521	0.12706	-3.68741	0.000226549	0.00273412
Thy1	35065.3	-0.46846	0.179662	-2.60745	0.00912188	0.0373304
Trak2	6819.21	-0.468437	0.108673	-4.3105	1.62889e-05	0.000451027
Gpr153	4204.51	-0.467328	0.138797	-3.36698	0.000759957	0.0063047
Rgs10	240.322	-0.466513	0.168058	-2.77591	0.00550473	0.0257408
L3mbtl3	1994.59	-0.465699	0.15174	-3.06907	0.00214729	0.0131042
Eya4	981.766	-0.465637	0.162271	-2.8695	0.00411125	0.0208886
Fam65c	190.667	-0.465411	0.159072	-2.92579	0.00343585	0.018421
Rabac1	4959.78	-0.462601	0.111191	-4.16043	3.17649e-05	0.000707517
Serpinb9	753.06	-0.4623	0.151139	-3.05878	0.00222243	0.0134322
Igip	305.631	-0.462198	0.137883	-3.35211	0.000801992	0.00654491
Izumo4	339.576	-0.461492	0.135544	-3.40475	0.000662258	0.00575477
Il17ra	1585.52	-0.461122	0.112794	-4.08817	4.34788e-05	0.000863941
Larp1b	533.036	-0.460193	0.146589	-3.13933	0.00169335	0.0110788
Synpo	13569.8	-0.460099	0.155628	-2.95639	0.0031126	0.0171703
Efemp2	18482.9	-0.459791	0.149456	-3.07643	0.00209492	0.012893
Fbxo17	1159	-0.45973	0.133981	-3.43131	0.000600683	0.00542721
Lincppara	168.244	-0.45922	0.167911	-2.7349	0.0062399	0.0282794
Dirc2	2446.35	-0.458773	0.144967	-3.16467	0.0015526	0.010456
Gmppb	1778.33	-0.457771	0.102729	-4.45609	8.34691e-06	0.000292474
Tnfrsf23	4353.02	-0.456411	0.156947	-2.90805	0.00363688	0.0191998
Zswim6	4826.33	-0.456341	0.130177	-3.50553	0.000455697	0.0044789
Zfp568	3343.19	-0.454307	0.111346	-4.08014	4.50077e-05	0.000883515
Tmem150a	1130.64	-0.453849	0.116607	-3.89213	9.93664e-05	0.00152792
Hivep1	4689.6	-0.453145	0.106561	-4.25245	2.11442e-05	0.000536432
Snx18	7911.41	-0.453086	0.120295	-3.76645	0.000165587	0.00219136
Yif1b	2658.46	-0.453034	0.115125	-3.93514	8.31483e-05	0.0013686
Enah	17718.3	-0.45302	0.147739	-3.06635	0.0021669	0.0131901
Flna	386385	-0.452921	0.130465	-3.4716	0.00051737	0.00488534
Tmem132a	8910.88	-0.452437	0.130143	-3.47646	0.000508072	0.00482768
4833427G06Rik	153.027	-0.45178	0.178361	-2.53296	0.0113103	0.0435074
Ulk2	4952.58	-0.451745	0.146092	-3.09219	0.00198688	0.0124301
P4ha1	20194.8	-0.451027	0.118474	-3.80696	0.000140687	0.0019567
Entpd5	1422.91	-0.450859	0.154905	-2.91055	0.0036079	0.0190934
Atp9a	2719.15	-0.450817	0.181156	-2.48856	0.0128262	0.0478135
Tbc1d8b	5559.68	-0.450684	0.108434	-4.15629	3.23453e-05	0.000716622
Ndel1	6559.92	-0.450639	0.0862142	-5.22697	1.72308e-07	2.64724e-05
Pdrg1	5663.09	-0.449842	0.149576	-3.00745	0.0026345	0.0152298
Nbeal1	9154.11	-0.449541	0.12217	-3.67964	0.000233564	0.00279207
Derl1	8559.89	-0.448407	0.0935825	-4.79157	1.6548e-06	0.000110901
Dstn	39921	-0.447859	0.112288	-3.98847	6.64997e-05	0.00117834
Smim13	2778.35	-0.447612	0.127567	-3.50883	0.000450079	0.00443408
Ifngr1	2761.12	-0.447259	0.0950258	-4.70671	2.51748e-06	0.000143734
Klf7	1138.3	-0.445962	0.110682	-4.02921	5.59636e-05	0.00103876
Arl1	6409.35	-0.44575	0.0899209	-4.95713	7.15414e-07	6.62162e-05
Nudt18	1139.15	-0.44554	0.139006	-3.20519	0.00134973	0.00943381
Mrc2	28721.5	-0.445479	0.131999	-3.37486	0.000738545	0.00620755
Msrb3	20337.2	-0.444882	0.108639	-4.09503	4.22112e-05	0.000849045
Syde2	2423.64	-0.444095	0.170831	-2.59962	0.0093327	0.0379573
P2rx4	1590.9	-0.443616	0.125559	-3.53313	0.000410664	0.00416552
Nfatc4	6502.97	-0.443587	0.137794	-3.21921	0.00128546	0.00911926
Scpep1	17948.4	-0.443579	0.119922	-3.6989	0.000216539	0.00264919
Slc35a2	2710.32	-0.443569	0.0921267	-4.81477	1.47372e-06	0.000103338
Bmpr2	22299.8	-0.443014	0.107506	-4.12084	3.77492e-05	0.000795202
Filip1l	22056	-0.442821	0.124869	-3.5463	0.000390679	0.00404182
Magi1	3276.75	-0.442308	0.120089	-3.68316	0.000230361	0.0027625
Plxna1	40617.8	-0.440983	0.112074	-3.93477	8.32781e-05	0.0013686
Kdm5b	14031.9	-0.44096	0.112409	-3.92283	8.75166e-05	0.00141471
Cth	773.383	-0.439203	0.163381	-2.68822	0.00718349	0.0313603
Spata13	2116.51	-0.439163	0.146282	-3.00217	0.00268059	0.0154096
Khdrbs3	2221.12	-0.438917	0.13531	-3.24378	0.00117953	0.00860974
Fam198b	32869.3	-0.438896	0.151293	-2.90096	0.00372016	0.0194765
Ggcx	4637.44	-0.438564	0.0977427	-4.48692	7.22599e-06	0.000268872
Vps8	3159.28	-0.437487	0.102995	-4.24764	2.16037e-05	0.00054535
Aldh18a1	10323.8	-0.437101	0.102406	-4.26831	1.96959e-05	0.000509068
Fam8a1	3251.13	-0.436962	0.130844	-3.33956	0.000839115	0.00671828
Mlycd	641.424	-0.436472	0.142709	-3.05848	0.00222461	0.0134346
Arfgap3	4197.63	-0.436195	0.109909	-3.96869	7.22688e-05	0.00124668
Creg1	1299.04	-0.43586	0.109308	-3.98746	6.67845e-05	0.0011803
Neurl1a	325.56	-0.435816	0.176246	-2.47277	0.0134072	0.0493715
Cald1	135653	-0.435727	0.115427	-3.77492	0.000160059	0.00214156
Armcx5	513.142	-0.435049	0.119017	-3.65535	0.000256827	0.00297165
Blzf1	1567.2	-0.433997	0.126556	-3.42928	0.000605196	0.00544501
Zdbf2	1454.57	-0.433743	0.156487	-2.77175	0.00557552	0.0259836
Stx1a	404.972	-0.433411	0.167982	-2.58011	0.00987692	0.03944
Gpx7	1673.43	-0.432882	0.14094	-3.07138	0.0021307	0.0130512
Entpd7	3612.81	-0.432784	0.0914335	-4.73332	2.20876e-06	0.000132688
Tmtc4	2011.71	-0.432432	0.0924853	-4.67568	2.92976e-06	0.000159047
Myh9	295962	-0.431858	0.10375	-4.1625	3.14778e-05	0.000703594
Wwc2	18223.1	-0.431339	0.123807	-3.48396	0.000494055	0.0047308
Creb3l2	6809.78	-0.431138	0.101705	-4.23909	2.24431e-05	0.000551509
Nars	23498.1	-0.430784	0.104585	-4.11899	3.80542e-05	0.000796814
Xpot	14833.5	-0.430085	0.0963115	-4.46556	7.98594e-06	0.000285271
Ptprm	4666.21	-0.429738	0.0982236	-4.3751	1.21375e-05	0.000369092
Spata2	1903.93	-0.429351	0.0921161	-4.66098	3.14713e-06	0.000166093
Pla2g15	2671.77	-0.427946	0.107759	-3.97133	7.14725e-05	0.00123717
Tead3	4340.59	-0.427813	0.0933039	-4.58516	4.53638e-06	0.000207577
Ostc	6688.46	-0.427381	0.0968877	-4.4111	1.02847e-05	0.000335714
Lrpap1	4673.67	-0.427164	0.158245	-2.69939	0.0069467	0.0305981
Pcnx	8580.94	-0.427061	0.12215	-3.4962	0.000471934	0.00457658
Ift20	1565.68	-0.426925	0.116005	-3.68021	0.000233039	0.00279188
Micu3	1272.69	-0.426441	0.137283	-3.10629	0.00189453	0.0120312
Pitpnm2	4936.13	-0.42643	0.120585	-3.53633	0.000405723	0.00413365
Hacd1	2059.73	-0.426085	0.0994606	-4.28396	1.83595e-05	0.000488732
Kctd11	2472.3	-0.426027	0.152917	-2.786	0.00533628	0.02521
Trpm4	925.722	-0.425163	0.115843	-3.67016	0.000242403	0.0028616
Mras	3118.56	-0.425076	0.118956	-3.57339	0.000352392	0.00372719
2610008E11Rik	3105.25	-0.424862	0.137193	-3.09682	0.00195609	0.0123025
Fam174a	1044.28	-0.42466	0.132091	-3.21492	0.00130481	0.00922985
Sars	15158.3	-0.424111	0.0963539	-4.4016	1.07456e-05	0.000344815
Smtn	8454.04	-0.423799	0.113554	-3.73214	0.000189864	0.00241653
Cgref1	1041.92	-0.423539	0.130252	-3.25169	0.00114721	0.00845534
Kcnq1ot1	4956.15	-0.423363	0.167487	-2.52773	0.0114802	0.0440312
Lrig3	3250.7	-0.423206	0.115944	-3.65009	0.000262145	0.00301128
Serinc3	24344.5	-0.423038	0.102246	-4.13744	3.51197e-05	0.000755443
Mxra7	4590.84	-0.42237	0.117294	-3.60095	0.000317051	0.0034572
Cnnm2	1113.79	-0.42235	0.122197	-3.4563	0.000547636	0.00509008
Atp13a3	23489	-0.422002	0.137684	-3.06499	0.00217674	0.0132193
Snx11	1779.07	-0.421979	0.115559	-3.65162	0.000260595	0.00300304
Lima1	23165	-0.421615	0.0875494	-4.81574	1.46655e-06	0.000103338
Fgfrl1	2037.4	-0.421416	0.168784	-2.49678	0.0125326	0.0469966
Wbp5	8618.43	-0.421097	0.110204	-3.82106	0.000132879	0.00188444
Kremen1	6136.34	-0.420981	0.107737	-3.9075	9.32549e-05	0.00146976
Sel1l	15597.3	-0.420271	0.0856349	-4.90771	9.21475e-07	7.57598e-05
Slc3a2	10416.1	-0.42018	0.104931	-4.00434	6.21915e-05	0.00112271
Kifc3	2827.45	-0.419407	0.0811325	-5.16941	2.34835e-07	3.20433e-05
Ammecr1	2989.43	-0.418873	0.1261	-3.32175	0.000894561	0.00702557
Ldlrad4	3925.55	-0.418307	0.164255	-2.54668	0.0108752	0.0422782
Pla2g16	769.145	-0.418292	0.122439	-3.41633	0.000634702	0.00559313
Abhd2	5592.91	-0.418286	0.107478	-3.89181	9.94975e-05	0.00152839
Tmeff1	4757.05	-0.418173	0.12591	-3.32121	0.000896287	0.00703012
Ccdc126	565.142	-0.418137	0.156905	-2.6649	0.00770106	0.0330653
Braf	5432.64	-0.417719	0.107556	-3.88374	0.000102862	0.00156536
Dcaf6	3399.25	-0.417531	0.100922	-4.13716	3.51636e-05	0.000755443
Rhoq	9937.08	-0.417305	0.0834208	-5.00242	5.66157e-07	5.71668e-05
Grn	19561.1	-0.41648	0.0979758	-4.25085	2.12963e-05	0.000538487
Csrnp1	1470.24	-0.416004	0.167156	-2.48872	0.0128203	0.0478033
Cercam	3620.56	-0.415862	0.113337	-3.66924	0.000243268	0.00286774
Map3k10	2747.51	-0.415404	0.0992674	-4.18469	2.85552e-05	0.00065829
6530402F18Rik	261.606	-0.415024	0.154027	-2.69449	0.00704959	0.0309487
Trim56	2246	-0.414924	0.0896627	-4.62761	3.69909e-06	0.000181315
Ppp1r13l	2179.94	-0.41471	0.16013	-2.58984	0.00960205	0.0386789
Ric1	4886.75	-0.414608	0.114778	-3.61227	0.000303533	0.00335051
Fkbp9	42926.4	-0.413543	0.0977626	-4.23008	2.33611e-05	0.00056794
Pld3	5899.41	-0.412682	0.10762	-3.83462	0.000125758	0.00181403
Paqr4	239.008	-0.412494	0.11915	-3.46198	0.000536225	0.00500411
Akap13	15738.4	-0.412078	0.111042	-3.71101	0.000206438	0.0025713
Ssc5d	3541.1	-0.412043	0.148032	-2.78347	0.00537816	0.0253488
Erlec1	4458.18	-0.411701	0.10722	-3.83978	0.000123144	0.00178482
6330416G13Rik	376.328	-0.40983	0.135821	-3.01744	0.00254923	0.0148388
Fstl1	137150	-0.409611	0.161953	-2.5292	0.0114324	0.0438702
Arl6ip5	7119.96	-0.408027	0.0937066	-4.3543	1.33492e-05	0.00038948
Ctif	3427.42	-0.407933	0.100804	-4.0468	5.19223e-05	0.000974493
Dnajb5	1733.06	-0.407096	0.127861	-3.18389	0.00145308	0.00995825
Pde8a	1415.48	-0.407073	0.0904072	-4.50266	6.71072e-06	0.000257318
Plod1	7126.62	-0.406788	0.105134	-3.86925	0.000109171	0.00164007
Tmem263	10254.9	-0.406741	0.0888592	-4.57736	4.70872e-06	0.000212257
Myo1c	47420.6	-0.406541	0.11879	-3.42234	0.000620842	0.00550865
Sidt2	14703.8	-0.406158	0.0943669	-4.30403	1.6772e-05	0.000458535
Sun2	8863.85	-0.405565	0.101899	-3.98005	6.88996e-05	0.00121127
Pcdhb17	358.505	-0.405121	0.14961	-2.70784	0.00677219	0.0299917
Kctd5	5537.54	-0.404646	0.0894147	-4.5255	6.02539e-06	0.000240756
Bok	1422.45	-0.403745	0.135289	-2.98431	0.00284221	0.0160627
Klf11	717.37	-0.403298	0.124587	-3.23707	0.00120763	0.00874323
Armcx3	2266.31	-0.402006	0.0917203	-4.38296	1.17078e-05	0.000359689
Tnks1bp1	27942.2	-0.401659	0.0983904	-4.0823	4.45923e-05	0.000878277
Gpr180	2589.34	-0.401135	0.0938205	-4.27555	1.90663e-05	0.000500482
Rassf3	2858.93	-0.400036	0.124193	-3.22108	0.0012771	0.00907271
Ppp1r15a	2004.87	-0.399521	0.10978	-3.63929	0.000273396	0.00309712
Tgfb1	3853.7	-0.398804	0.114383	-3.48658	0.000489244	0.00469587
Chd9	7285.07	-0.398617	0.114015	-3.49617	0.00047198	0.00457658
Tmem123	10586	-0.397996	0.105741	-3.76387	0.000167301	0.00220919
Speg	5223.89	-0.396863	0.115838	-3.42603	0.00061248	0.00547987
Eif5a2	1212.58	-0.396661	0.0928909	-4.27018	1.95318e-05	0.000507425
Ccdc102a	4184.63	-0.396333	0.0994398	-3.98565	6.72946e-05	0.00118655
Slc26a11	474.475	-0.395497	0.15148	-2.61089	0.00903075	0.0371425
Nat14	264.672	-0.395274	0.119914	-3.2963	0.000979678	0.0074838
Pcdhb22	434.823	-0.395026	0.156634	-2.52198	0.0116697	0.0444878
Mxd4	2678.95	-0.394922	0.121444	-3.25188	0.00114645	0.00845383
Zfp46	2744.07	-0.394627	0.118582	-3.32789	0.000875072	0.00692856
Slc7a5	13926.1	-0.393745	0.114962	-3.425	0.000614798	0.00547993
Nckap5l	3371.25	-0.393263	0.116776	-3.36768	0.000758036	0.00629797
2510009E07Rik	1737.76	-0.392216	0.15901	-2.46662	0.0136395	0.0499466
Ptprs	20626.4	-0.392005	0.120522	-3.25254	0.00114377	0.00843815
Cnn2	41683.5	-0.391932	0.0894801	-4.3801	1.18623e-05	0.000362962
Golga3	9033.19	-0.391645	0.089952	-4.35393	1.33718e-05	0.00038948
Dnajc1	4719.31	-0.391118	0.10552	-3.70659	0.000210068	0.00259518
Clcn4-2	5657.13	-0.390076	0.106816	-3.65186	0.000260351	0.00300304
Tshz3	1360.95	-0.389715	0.11398	-3.41914	0.000628187	0.00555107
Ttc17	3218.47	-0.389109	0.0956536	-4.0679	4.74395e-05	0.000916478
Dcaf10	3395.79	-0.38851	0.101768	-3.8176	0.000134755	0.00190037
Esyt1	10446.5	-0.387894	0.132202	-2.9341	0.00334516	0.0180583
Junb	3865.73	-0.387491	0.108349	-3.57632	0.000348471	0.00370642
Zfp619	292.208	-0.387468	0.132342	-2.92779	0.00341384	0.0183252
Rnft1	4651.45	-0.387024	0.100757	-3.84115	0.00012246	0.0017766
Ptger1	2221.94	-0.386912	0.103641	-3.7332	0.000189062	0.00241444
Stx7	4381.32	-0.386179	0.108189	-3.5695	0.000357662	0.00376977
Slc36a4	1277.59	-0.385596	0.121126	-3.18343	0.00145541	0.00995932
Chpf2	11819.6	-0.385231	0.0968002	-3.97965	6.90168e-05	0.00121127
D930016D06Rik	364.039	-0.385229	0.122233	-3.1516	0.00162379	0.0107397
Slco3a1	4079.16	-0.384502	0.126495	-3.03966	0.00236845	0.0140693
Ang	169.907	-0.383713	0.153185	-2.50491	0.0122483	0.0462183
Pcdhgc5	1945.08	-0.38351	0.15529	-2.46964	0.0135249	0.0496722
Chsy1	8942.87	-0.383222	0.0958155	-3.99959	6.34534e-05	0.0011387
Rhbdf1	4162.43	-0.382553	0.106419	-3.59479	0.000324653	0.00351731
Rnf122	517.08	-0.382184	0.154453	-2.47443	0.013345	0.0492022
Mia3	14490.5	-0.381676	0.0941855	-4.05238	5.06991e-05	0.000958764
Slc35f6	2754.48	-0.381606	0.112428	-3.39422	0.000688247	0.00590858
Plekhh3	1076.58	-0.381541	0.118372	-3.22325	0.00126746	0.00903389
Farp2	2092.64	-0.381493	0.136395	-2.79696	0.00515854	0.0246363
Zbtb18	1439.67	-0.380897	0.118394	-3.21721	0.00129445	0.00916582
Maged1	31007.9	-0.380506	0.109457	-3.47629	0.000508394	0.00482768
Btaf1	8580.51	-0.380469	0.133213	-2.85609	0.00428896	0.021456
Ppme1	5601.14	-0.380249	0.108367	-3.50891	0.000449944	0.00443408
Oat	12712.4	-0.379748	0.101193	-3.75272	0.000174929	0.00229292
Arfgap1	6723.9	-0.379459	0.0951404	-3.98841	6.65178e-05	0.00117834
Golt1b	8746.65	-0.379429	0.0926042	-4.09732	4.1797e-05	0.000846333
Slc9a6	2184.58	-0.379351	0.0960778	-3.94838	7.86831e-05	0.00132415
Mex3b	2625.37	-0.378749	0.150741	-2.51258	0.0119851	0.0454318
E130308A19Rik	646.776	-0.378743	0.130549	-2.90115	0.003718	0.0194719
Tor3a	1307.76	-0.378658	0.119214	-3.17629	0.00149172	0.010159
Trappc6b	2118.28	-0.378164	0.0931664	-4.05901	4.92803e-05	0.000942424
Wfs1	2705.07	-0.378059	0.109552	-3.45097	0.000558578	0.00514925
Klhdc4	1552.43	-0.377219	0.102886	-3.66637	0.00024602	0.00288696
Dstyk	3322.85	-0.376791	0.113439	-3.32153	0.000895243	0.00702557
Nfe2l1	27211.9	-0.376576	0.101547	-3.70839	0.000208578	0.00258098
Gnai1	1648.27	-0.376545	0.144304	-2.60939	0.00907039	0.0371901
Leprotl1	3799.59	-0.376264	0.114618	-3.28275	0.00102798	0.00777325
Ankra2	836.876	-0.376204	0.107099	-3.51269	0.000443599	0.00438847
Usp16	4024.04	-0.375494	0.0902189	-4.16204	3.15423e-05	0.000703594
Laptm4a	40189.9	-0.375102	0.0980355	-3.82619	0.000130143	0.00185415
Rhbdd1	3487.16	-0.375062	0.108602	-3.45353	0.000553298	0.00512091
Thbs3	2723.69	-0.375016	0.142837	-2.62549	0.00865234	0.0360122
Ptk7	43230.8	-0.374219	0.107307	-3.48737	0.000487802	0.00468501
Arhgef19	1590.27	-0.373551	0.114607	-3.25941	0.00111643	0.00828892
3110043O21Rik	1065.57	-0.37338	0.122012	-3.06021	0.00221185	0.0133965
Dnajb9	2349.46	-0.372592	0.116406	-3.2008	0.00137044	0.00953018
Smad7	6581.11	-0.371778	0.117962	-3.15168	0.00162335	0.0107397
Lrrc8a	7939.15	-0.371332	0.10475	-3.54494	0.000392707	0.00405449
Stk17b	3748.24	-0.371211	0.135045	-2.7488	0.00598134	0.0273779
Fat1	170421	-0.370872	0.107457	-3.45135	0.000557799	0.00514738
Rsu1	8684.76	-0.37078	0.0992617	-3.73538	0.000187432	0.00240173
Slc29a3	2777.98	-0.370266	0.0977686	-3.78717	0.000152375	0.00206799
Bicd2	10167.9	-0.369594	0.100999	-3.65938	0.000252827	0.00294336
Rnf19b	3789.39	-0.36948	0.146216	-2.52695	0.0115058	0.0440959
9430020K01Rik	7941.27	-0.368546	0.125159	-2.94462	0.00323355	0.0176361
Osbpl8	5272.66	-0.367482	0.120986	-3.03738	0.00238644	0.0141302
Ndrg4	4878.64	-0.366883	0.141258	-2.59725	0.00939737	0.038118
Tmco3	3429.82	-0.366628	0.116446	-3.14849	0.00164118	0.0108405
Lgmn	6327.1	-0.365865	0.0825177	-4.43377	9.25992e-06	0.000310861
Ctsd	72992	-0.3656	0.095997	-3.80845	0.000139838	0.00195027
Lipa	5103.31	-0.365348	0.099133	-3.68543	0.000228318	0.00275108
Nbl1	5388.11	-0.364899	0.102461	-3.56136	0.000368939	0.00386418
P4hb	84933.1	-0.36481	0.0951636	-3.8335	0.000126333	0.00182058
Dlg1	11478.7	-0.364753	0.0959162	-3.80283	0.000143053	0.00197509
Stard13	4175.91	-0.364105	0.119098	-3.05719	0.00223423	0.0134659
Msra	439.571	-0.364063	0.119844	-3.03779	0.00238318	0.0141164
2010111I01Rik	5084.54	-0.363996	0.119641	-3.04241	0.00234691	0.0139897
Pigc	1521.24	-0.363619	0.113424	-3.20585	0.00134666	0.00941667
Dnajc25	2210.17	-0.363495	0.0698758	-5.20201	1.97143e-07	2.81363e-05
Tapbp	5668.86	-0.363097	0.144412	-2.51431	0.0119267	0.0452623
Slc30a7	5852.94	-0.362831	0.0934346	-3.88327	0.000103063	0.00156568
Gorasp1	1320.2	-0.36255	0.0939205	-3.86018	0.000113306	0.00168744
Ubl4a	592.346	-0.362198	0.121123	-2.99033	0.0027868	0.0158323
Cebpg	3445.27	-0.361905	0.0965952	-3.74661	0.000179238	0.00233662
Lamp2	24407.3	-0.36124	0.0874569	-4.13049	3.61992e-05	0.000774396
Gaa	15608.2	-0.359808	0.100519	-3.57951	0.000344243	0.00367176
Ppp1r12a	11046.1	-0.35895	0.0925277	-3.87938	0.000104722	0.00158771
Ankrd42	481.695	-0.358568	0.129129	-2.77681	0.0054895	0.0257014
2610044O15Rik8	421.848	-0.358552	0.117191	-3.05956	0.00221663	0.0134131
Wtip	1822.62	-0.358543	0.111641	-3.21157	0.00132012	0.00928091
Tspan3	11667.8	-0.357726	0.110229	-3.2453	0.00117328	0.0085806
Klc4	1122.82	-0.356344	0.113036	-3.15248	0.00161891	0.0107261
Tbc1d10a	1631.01	-0.356264	0.0965098	-3.69148	0.000222954	0.00269933
Surf4	35137.6	-0.356121	0.0852326	-4.17823	2.93785e-05	0.000669122
Zeb1	9802.1	-0.355767	0.0892507	-3.98616	6.71515e-05	0.0011854
Yipf5	6715.11	-0.355509	0.0925045	-3.84315	0.000121463	0.00176776
Bcar1	9269.07	-0.355378	0.105729	-3.36121	0.000776022	0.00638091
Rell1	2245.19	-0.354908	0.0841396	-4.21809	2.46383e-05	0.000587602
Ccpg1	3316.75	-0.354424	0.10589	-3.3471	0.000816631	0.00663201
Ap4b1	1290.31	-0.354187	0.11345	-3.12197	0.00179647	0.0115856
Fzd2	9195.24	-0.353853	0.101135	-3.49883	0.000467309	0.00454618
Rheb	6981.16	-0.353839	0.0834065	-4.24234	2.21197e-05	0.000547428
Cmtm7	2281.86	-0.353518	0.117452	-3.0099	0.00261335	0.0151133
Nr2f6	4751.12	-0.353287	0.0923525	-3.82542	0.000130549	0.00185662
Ltbp3	17942.8	-0.353196	0.121597	-2.90465	0.00367669	0.0193358
Rgs3	733.046	-0.353152	0.113824	-3.10261	0.00191824	0.0121411
Tmem167b	4290.21	-0.353024	0.117678	-2.99992	0.00270052	0.0154687
Ube2w	3296.74	-0.352927	0.10231	-3.4496	0.000561425	0.00516921
4921524J17Rik	1853.09	-0.352887	0.124087	-2.84386	0.00445709	0.0220963
Trip11	7544.04	-0.352298	0.0904618	-3.89444	9.84252e-05	0.00151807
Ptbp3	8444.72	-0.352175	0.0781839	-4.50445	6.6546e-06	0.000255814
P3h3	7921.03	-0.352171	0.11103	-3.17186	0.00151464	0.0102735
Eif2ak3	3666.75	-0.35212	0.0755666	-4.65973	3.1662e-06	0.000166511
Snx8	1420.4	-0.351603	0.106867	-3.29009	0.00100155	0.00761136
Mtmr6	6921.72	-0.351602	0.0774724	-4.53842	5.66777e-06	0.000232011
Ccdc134	678.843	-0.351543	0.139165	-2.52608	0.0115344	0.0441607
Pfkp	3049.4	-0.351314	0.073354	-4.7893	1.67363e-06	0.000111179
Scamp5	1896.49	-0.351188	0.101643	-3.4551	0.00055008	0.00509884
Pdzd8	11284.1	-0.350706	0.0776512	-4.51643	6.28905e-06	0.000247413
Kdm7a	2013.24	-0.350282	0.111458	-3.14272	0.00167388	0.0109942
Lats2	15918.4	-0.350249	0.121869	-2.87397	0.00405349	0.0207133
Fam219a	1141.23	-0.349836	0.0789159	-4.43303	9.29192e-06	0.000310861
Dvl3	5122.74	-0.349582	0.11309	-3.09118	0.00199362	0.0124634
Svil	6482.64	-0.349251	0.137001	-2.54925	0.0107955	0.0420222
Ncor2	30992.9	-0.349175	0.0962278	-3.62863	0.000284928	0.00319668
Dab2ip	9278.99	-0.349036	0.0893338	-3.9071	9.34113e-05	0.00147069
Them4	287.281	-0.349031	0.135033	-2.58478	0.00974416	0.039085
Iqsec1	6656.77	-0.348772	0.115535	-3.01875	0.0025382	0.0147917
Rcn2	14009.5	-0.348738	0.102469	-3.40336	0.000665613	0.00577068
Arhgef18	4707.84	-0.348518	0.130795	-2.66462	0.00770753	0.0330797
Tln1	86352.9	-0.34815	0.0885517	-3.9316	8.43833e-05	0.00138319
Ssr4	5242.13	-0.347743	0.0918628	-3.78546	0.000153422	0.00208034
Vasn	10147.6	-0.347652	0.124615	-2.78981	0.00527391	0.0249933
Dynlt3	7417.86	-0.347529	0.105907	-3.28145	0.00103276	0.00779768
H13	15135.9	-0.347483	0.0987791	-3.51777	0.000435181	0.00433066
Atp6v0a1	5975.72	-0.34716	0.122665	-2.83015	0.00465263	0.022798
Phf10	2460.62	-0.347146	0.106808	-3.2502	0.00115326	0.00847925
Igsf8	2929.36	-0.346227	0.110263	-3.14001	0.00168945	0.0110741
Senp5	13286.3	-0.34584	0.109286	-3.16454	0.00155328	0.010456
Arhgef25	7458.4	-0.34574	0.086404	-4.00144	6.29586e-05	0.00113251
Rnase4	4735.3	-0.345658	0.114345	-3.02294	0.0025033	0.014639
Fam126b	1570.05	-0.344995	0.119399	-2.88943	0.00385942	0.0200088
Asb1	1757.75	-0.344808	0.0931597	-3.70126	0.000214535	0.00263318
Prkag2	1905.24	-0.344358	0.0985692	-3.49356	0.000476623	0.00459567
Glis2	4624.45	-0.344339	0.118	-2.91813	0.00352134	0.0187598
Slc26a2	2057.56	-0.34427	0.0702553	-4.90027	9.57047e-07	7.58923e-05
Wipi1	4255.13	-0.344093	0.136487	-2.52108	0.0116996	0.0445833
Sec24a	8748.69	-0.343668	0.104221	-3.29749	0.00097553	0.00746608
Slc35f5	3745.55	-0.343664	0.0948743	-3.62231	0.000291982	0.00324936
Znfx1	4238.86	-0.343643	0.0932999	-3.6832	0.000230321	0.0027625
Chpf	9553.74	-0.343431	0.115287	-2.97893	0.00289255	0.0162865
AI464131	720.952	-0.343147	0.127527	-2.69078	0.00712842	0.0311773
Ssh1	3775.21	-0.342703	0.0891386	-3.84461	0.000120743	0.00176353
Tollip	6276.17	-0.342093	0.0795865	-4.29838	1.72048e-05	0.000468676
Rit1	2223.61	-0.342033	0.124871	-2.73909	0.00616103	0.0279721
Trim47	2480.53	-0.341572	0.122524	-2.7878	0.00530673	0.0251174
Sec61a1	25918.6	-0.341442	0.0983765	-3.47076	0.00051898	0.00489749
Dlg4	4044.09	-0.341222	0.0863771	-3.95038	7.80288e-05	0.00131753
Sort1	4313.83	-0.341193	0.126255	-2.70242	0.0068837	0.0303878
Adgrl1	13275.3	-0.341094	0.110974	-3.07362	0.00211475	0.0129992
Plod2	10746	-0.340981	0.126096	-2.70412	0.00684846	0.0302587
44082	8429.02	-0.340648	0.103941	-3.27731	0.001048	0.00788522
Dnal1	1680.47	-0.340633	0.121893	-2.79452	0.00519775	0.0247252
Hcfc2	1817.53	-0.340466	0.10535	-3.23177	0.00123027	0.00883941
Stx6	3235.15	-0.340041	0.0780948	-4.35421	1.33548e-05	0.00038948
Osgin2	616.396	-0.339155	0.0905658	-3.74485	0.000180504	0.0023467
Fam160b1	4789	-0.339051	0.091483	-3.70616	0.000210425	0.00259747
Tbc1d16	2609.7	-0.338957	0.133587	-2.53734	0.0111698	0.0431454
Ier5	7494.38	-0.338023	0.105729	-3.19707	0.00138832	0.00960162
Nagk	1457.67	-0.337765	0.120234	-2.80923	0.00496603	0.0239387
Osmr	8001.18	-0.337547	0.125657	-2.68626	0.00722579	0.0314489
Dync1li2	13480.9	-0.336624	0.108633	-3.09873	0.00194353	0.01225
Arfip1	8219.67	-0.336398	0.0997505	-3.3724	0.000745175	0.00623215
Arhgap23	12165	-0.336223	0.0977409	-3.43994	0.000581836	0.00531694
Atp7a	3517.01	-0.336037	0.0874011	-3.84477	0.000120667	0.00176353
Sec24d	14357.3	-0.335836	0.0898007	-3.73979	0.000184175	0.00237608
Pja2	14957	-0.335677	0.10063	-3.33576	0.000850661	0.00679103
Gtpbp2	2056.11	-0.335283	0.084408	-3.97217	7.12195e-05	0.0012342
Tgoln1	5968.41	-0.334968	0.120292	-2.78463	0.00535893	0.0252973
Rras	2396.44	-0.334342	0.117741	-2.83963	0.00451665	0.0223122
Mast2	9941.21	-0.334087	0.0867781	-3.8499	0.000118167	0.00174058
Slc27a4	3300.34	-0.333387	0.0931118	-3.5805	0.000342938	0.00366559
Iqgap1	72857	-0.333183	0.125814	-2.64821	0.00809193	0.0342235
Pcyt1a	5690.19	-0.33288	0.0852772	-3.9035	9.4811e-05	0.00148655
Nt5m	583.617	-0.332749	0.0913109	-3.64413	0.000268298	0.00305537
Hsdl2	1475.03	-0.332234	0.115043	-2.88792	0.003878	0.020067
Tmcc2	2517.86	-0.332092	0.12779	-2.59873	0.0093569	0.038016
Cyp4v3	673.291	-0.331108	0.127716	-2.59254	0.00952708	0.0384998
Sqstm1	25112.3	-0.330908	0.102493	-3.22859	0.00124403	0.00891724
Hspa5	71714.4	-0.33075	0.091366	-3.62006	0.000294535	0.00326815
Ptprk	6488.42	-0.330592	0.0961412	-3.43861	0.000584704	0.00532527
Snap23	4327.18	-0.330582	0.0892243	-3.70506	0.000211339	0.00260409
Atp6v0e	5173.72	-0.330406	0.091172	-3.62398	0.000290102	0.00323938
Lnp	3203.46	-0.330274	0.12788	-2.58269	0.00980338	0.0392498
Emc7	4587.94	-0.330268	0.0916822	-3.60231	0.000315396	0.00344164
Anxa6	34725.2	-0.330248	0.0905305	-3.64791	0.000264378	0.00302665
Plcb3	7928.31	-0.330095	0.093316	-3.53739	0.000404107	0.00413051
Bfar	2939.62	-0.329552	0.0911936	-3.61377	0.000301782	0.00333878
Nr1d2	3444.05	-0.329422	0.116692	-2.82299	0.00475774	0.023193
1700017B05Rik	5131.4	-0.328925	0.0842304	-3.90506	9.42026e-05	0.00148017
Fam188a	2576.24	-0.328399	0.127814	-2.56936	0.0101887	0.0403235
Slc31a2	823.107	-0.328052	0.103444	-3.17129	0.00151766	0.0102829
Zfp715	1821.2	-0.3277	0.0962061	-3.40623	0.000658662	0.00573998
Mir22hg	1800.77	-0.327563	0.104157	-3.1449	0.00166146	0.0109268
Atp6ap1	17236.9	-0.327388	0.0899929	-3.63793	0.00027484	0.00310837
Zbtb4	5614.27	-0.327016	0.116964	-2.79585	0.00517627	0.0246548
Rmnd5a	3824.71	-0.326031	0.101514	-3.21167	0.00131964	0.00928091
Sgms1	4009.91	-0.325503	0.0950629	-3.42408	0.000616881	0.00547993
Brsk1	1106.91	-0.325394	0.104046	-3.12741	0.00176353	0.0114294
Flnc	74299.2	-0.324971	0.123129	-2.63928	0.00830814	0.034896
Ano10	4111.53	-0.324185	0.0993697	-3.26241	0.00110468	0.0082259
Yif1a	2628.73	-0.324062	0.0867944	-3.73367	0.00018871	0.00241198
BC004004	3645.78	-0.324053	0.104902	-3.08911	0.0020076	0.0125234
Serp1	15043.6	-0.323827	0.073488	-4.40653	1.05042e-05	0.000340073
Ccdc186	2760.16	-0.323208	0.102245	-3.16112	0.00157163	0.0105514
Sdc1	13429.1	-0.322922	0.0965896	-3.34324	0.000828062	0.00666575
1810013L24Rik	6903.16	-0.322914	0.0828479	-3.89767	9.71225e-05	0.00150719
Zfp821	732.128	-0.322594	0.118089	-2.7318	0.006299	0.028479
Tvp23b	2843.59	-0.322583	0.10014	-3.22133	0.00127599	0.00906907
Wdr47	1329.74	-0.322466	0.0949325	-3.39679	0.000681815	0.00586415
Gmppa	1963.18	-0.322401	0.0862569	-3.73769	0.000185721	0.00238992
Spty2d1	3887.61	-0.32223	0.0970613	-3.31986	0.000900627	0.00705685
Arhgap1	8399.79	-0.322037	0.0813439	-3.95896	7.52765e-05	0.00128975
2210013O21Rik	1781.95	-0.321747	0.119468	-2.69316	0.00707784	0.0310512
Lyst	3348.73	-0.32152	0.0833286	-3.85845	0.000114107	0.00169437
Myl12a	41258.4	-0.32147	0.0801677	-4.00997	6.07267e-05	0.00110682
Atp8b2	17586.1	-0.321393	0.0894653	-3.59238	0.000327672	0.00354494
Tmem127	8512.77	-0.321381	0.0797102	-4.03187	5.53348e-05	0.00102961
Myadm	54702.2	-0.32094	0.0991351	-3.2374	0.00120622	0.00874136
Bet1l	2020.44	-0.320857	0.118573	-2.70599	0.00681017	0.0301334
Mvp	5818.09	-0.320369	0.0962881	-3.32719	0.000877254	0.00693108
Mthfr	4462.77	-0.320321	0.117733	-2.72075	0.0065133	0.0291779
Brwd3	1693.86	-0.320301	0.106331	-3.01231	0.00259265	0.0150223
Pcolce	31381.2	-0.320223	0.0948359	-3.3766	0.000733881	0.0061752
Kif5b	31351.7	-0.320013	0.0844868	-3.78773	0.000152031	0.00206799
Ube2e2	1086.86	-0.319508	0.0983662	-3.24814	0.0011616	0.00851992
Ptges3l	491.97	-0.319389	0.125665	-2.54159	0.0110351	0.0427367
Fam3a	1244.02	-0.318214	0.106043	-3.00081	0.00269259	0.0154477
Plxna3	3153.93	-0.318095	0.105525	-3.01441	0.00257484	0.0149591
Lmo4	3149.84	-0.317746	0.0998791	-3.18131	0.00146612	0.0100162
Lman1	16623	-0.317538	0.0774928	-4.09764	4.17381e-05	0.000846272
Chid1	3175.14	-0.317514	0.113397	-2.80002	0.00510988	0.0244919
Rnf166	1644.51	-0.317147	0.101171	-3.13478	0.00171985	0.0112183
Naga	1514.1	-0.316949	0.122757	-2.58192	0.00982512	0.0393077
Ufm1	4092.42	-0.316772	0.0772071	-4.10288	4.08032e-05	0.000832891
Dbn1	15287.4	-0.316285	0.104465	-3.02766	0.00246451	0.0144629
Tars	11214.3	-0.316196	0.0806838	-3.91895	8.89359e-05	0.00142606
Pon3	973.026	-0.316145	0.100839	-3.13514	0.00171772	0.0112141
Zdhhc16	2229.91	-0.315752	0.0930074	-3.39491	0.0006865	0.00589775
Atp6v1b2	5776.75	-0.315606	0.0824652	-3.82714	0.000129638	0.00185062
Fbxo10	1846.6	-0.315579	0.0906391	-3.48171	0.000498223	0.00476079
Dag1	22291.3	-0.315551	0.0837558	-3.76751	0.000164885	0.00218873
Uba5	3618.44	-0.315313	0.0787721	-4.00285	6.25846e-05	0.00112712
Tacc1	6434.93	-0.3138	0.0956505	-3.28069	0.00103552	0.00781075
Nbas	4840.13	-0.313491	0.0894458	-3.50482	0.000456917	0.00448563
Cars	7324.38	-0.313272	0.103063	-3.03963	0.00236872	0.0140693
Hipk3	16466.6	-0.313107	0.0803024	-3.8991	9.65498e-05	0.00150292
Dad1	5044.31	-0.312918	0.0915903	-3.41649	0.000634333	0.00559313
Rara	3437.71	-0.312896	0.0960686	-3.25701	0.00112593	0.00833901
Mprip	36948.7	-0.312834	0.0851364	-3.6745	0.000238312	0.00282875
Nptn	25704.9	-0.312748	0.0812374	-3.84981	0.000118209	0.00174058
Zfp318	2742.21	-0.312648	0.106464	-2.93666	0.00331768	0.0179399
Acbd3	7769.31	-0.312496	0.0859552	-3.63557	0.000277366	0.00313039
Prkd1	2143.37	-0.312495	0.107999	-2.8935	0.00380973	0.0198221
Tmcc1	2115.99	-0.312407	0.0855574	-3.65144	0.000260777	0.00300304
Ajuba	6556.48	-0.312255	0.123399	-2.53046	0.0113914	0.0437349
Smap1	2587.21	-0.311639	0.0892711	-3.49093	0.000481342	0.00463177
Exoc5	7335.71	-0.311528	0.0859439	-3.62478	0.000289212	0.00323453
Fhl2	7693.76	-0.311104	0.119109	-2.61193	0.0090032	0.0371054
Gnptg	638.814	-0.311081	0.090431	-3.43998	0.00058175	0.00531694
Pkd2l2	712.738	-0.310875	0.115226	-2.69796	0.00697657	0.0307083
Selm	3669.76	-0.310615	0.100638	-3.08644	0.00202566	0.0126128
Pkd2	18623.8	-0.310196	0.0834644	-3.71651	0.000201996	0.00252404
B2m	16927.4	-0.309926	0.0958305	-3.23411	0.00122024	0.00880083
Gosr2	7232.13	-0.309755	0.0930731	-3.32808	0.000874474	0.00692856
1600014C10Rik	1613.68	-0.309476	0.112107	-2.76055	0.00577041	0.0266622
Atad2b	2833.43	-0.307291	0.0962042	-3.19416	0.00140239	0.00966803
Eprs	29647.3	-0.30727	0.0837698	-3.66803	0.000244428	0.00287654
Nr1d1	2160.99	-0.307209	0.0913531	-3.36287	0.000771353	0.00636493
Sil1	1990.35	-0.307101	0.0991364	-3.09776	0.00194987	0.0122701
E130309D02Rik	1517.89	-0.306819	0.0750187	-4.0899	4.31568e-05	0.00086007
Fuca2	2316.7	-0.306745	0.0940586	-3.26121	0.00110936	0.00825267
Dip2b	6189.71	-0.306618	0.0753563	-4.0689	4.72346e-05	0.000913686
Fam118a	1710.71	-0.30551	0.115228	-2.65135	0.00801701	0.0340605
Gna12	4073.6	-0.305119	0.0867745	-3.51623	0.000437726	0.00434456
Atp6v1h	5665.95	-0.305003	0.0911792	-3.34509	0.000822557	0.0066516
Mcfd2	7618.51	-0.304986	0.0865897	-3.5222	0.000427983	0.00428153
Erp44	5048.32	-0.304501	0.0864458	-3.52245	0.000427579	0.00428032
Iars	19649.3	-0.30414	0.0866498	-3.50999	0.000448128	0.00442461
Crim1	23955.2	-0.304048	0.120918	-2.51451	0.0119199	0.0452591
Slc36a1	2392.87	-0.303905	0.0999524	-3.0405	0.00236188	0.0140507
Tbpl1	2186.79	-0.303852	0.0718269	-4.23034	2.33338e-05	0.00056794
Ube2h	11557.6	-0.303806	0.116389	-2.61027	0.00904712	0.037155
Herpud2	3626.84	-0.303488	0.0976792	-3.10699	0.00189003	0.0120171
Cmpk1	5716.03	-0.30337	0.106987	-2.83559	0.00457417	0.0225302
Uso1	14434	-0.303202	0.077374	-3.91866	8.90439e-05	0.00142606
Slc41a3	540.645	-0.30318	0.116472	-2.60304	0.00924001	0.0376707
Crlf2	1083.35	-0.303029	0.103688	-2.92252	0.00347213	0.0185564
Peli1	1774.67	-0.302948	0.105372	-2.87503	0.00403984	0.0206645
Cacnb3	3425.74	-0.302603	0.113651	-2.66256	0.00775497	0.0332268
Erp29	5936.6	-0.302436	0.087889	-3.44112	0.000579321	0.00530241
Npdc1	3603.51	-0.301958	0.101403	-2.97781	0.00290314	0.0163279
Os9	7853.34	-0.30118	0.083115	-3.62365	0.000290474	0.0032397
Numbl	5138.14	-0.300665	0.0796282	-3.77587	0.000159452	0.00214102
Tmem214	6324.64	-0.300561	0.0925603	-3.24718	0.00116553	0.00854458
Spryd3	3030.05	-0.300134	0.101287	-2.96321	0.00304445	0.0169153
Vps39	2354.16	-0.299859	0.116659	-2.57039	0.0101584	0.0402536
1700020I14Rik	2262.29	-0.299692	0.106437	-2.81568	0.00486736	0.0235983
Gas2l1	5155.55	-0.29942	0.0850497	-3.52053	0.00043068	0.00429811
Pea15a	10191.4	-0.2994	0.0840988	-3.5601	0.000370713	0.00387229
Gpr107	6323.12	-0.299318	0.074988	-3.99155	6.56425e-05	0.00117013
Phf8	2744.71	-0.2993	0.0992978	-3.01417	0.00257684	0.0149622
Adcy6	10783.7	-0.299172	0.092783	-3.22443	0.00126225	0.00902801
Ubxn2a	1208.65	-0.298723	0.0854687	-3.49512	0.000473854	0.00458887
Sprtn	1360.7	-0.298568	0.0842369	-3.54439	0.000393522	0.00406014
Sh3bgrl	19964.9	-0.298331	0.112669	-2.64785	0.00810054	0.0342329
Zfp276	1009.23	-0.297848	0.104052	-2.8625	0.00420308	0.0211846
Dnajb14	1179.37	-0.297118	0.0989578	-3.00247	0.00267797	0.0154047
Dmxl1	7429.5	-0.297113	0.0832326	-3.56968	0.000357424	0.00376977
St3gal3	2289.87	-0.296972	0.098034	-3.02927	0.00245142	0.0144079
Atraid	1707.61	-0.296948	0.100853	-2.94438	0.00323601	0.0176431
Srf	6549.01	-0.296873	0.116611	-2.54584	0.0109017	0.0423702
Efnb2	9108.66	-0.296647	0.0975772	-3.04012	0.00236483	0.0140572
Ophn1	730.186	-0.296633	0.0949885	-3.12283	0.00179121	0.011579
Syde1	7029.25	-0.296291	0.0937242	-3.16131	0.00157062	0.0105507
Ost4	3085.06	-0.296279	0.0934626	-3.17002	0.00152428	0.0103112
Lzts2	6844.07	-0.296116	0.0839074	-3.52907	0.000417015	0.00419954
Dok4	824.107	-0.296008	0.103274	-2.86624	0.00415381	0.0210414
Tprgl	4929.07	-0.295767	0.0968427	-3.05409	0.00225743	0.0135733
Acadsb	4815.47	-0.29538	0.110672	-2.66896	0.00760856	0.0327477
Ascc3	8692.6	-0.295208	0.0835307	-3.53413	0.00040912	0.00415854
Atp6v0b	5051.63	-0.295041	0.113242	-2.6054	0.00917673	0.0375144
Tmem59	15360	-0.2944	0.0855202	-3.44246	0.000576454	0.00528189
Anxa1	51360.8	-0.294107	0.108938	-2.69976	0.00693889	0.0305869
Erbb2ip	17908.9	-0.29404	0.0980224	-2.99972	0.00270225	0.0154687
Ikbip	12072.5	-0.293757	0.0897518	-3.27299	0.00106416	0.00796329
Rab11fip3	3690.84	-0.293589	0.118313	-2.48146	0.0130845	0.048466
Npc1	5782.48	-0.293497	0.0929724	-3.15681	0.00159504	0.0106098
Mknk1	1526.37	-0.293485	0.0873102	-3.36141	0.000775467	0.00637981
Slc37a3	4434.21	-0.293445	0.0732795	-4.00446	6.21593e-05	0.00112271
Vhl	1655.55	-0.293251	0.0775689	-3.78052	0.000156501	0.00210739
Yipf3	6114.97	-0.293144	0.0871967	-3.36187	0.000774158	0.00637439
P3h4	10797.4	-0.292679	0.0905315	-3.2329	0.0012254	0.00882548
Itfg1	6462.42	-0.292646	0.0915599	-3.19622	0.0013924	0.00962102
Myo10	15246.7	-0.292407	0.0883578	-3.30935	0.000935113	0.00725204
Arsa	3559.35	-0.292341	0.0776196	-3.76633	0.000165662	0.00219136
44076	35461.8	-0.292106	0.0849304	-3.43936	0.000583087	0.00531694
Hdlbp	90099	-0.292057	0.0743457	-3.92837	8.55229e-05	0.00138984
Polg	4045.24	-0.291948	0.0930136	-3.13876	0.00169663	0.0110954
Itm2c	20184.6	-0.291845	0.0924457	-3.15694	0.00159436	0.0106098
Dmxl2	900.749	-0.291803	0.111777	-2.61057	0.00903917	0.0371425
Plekhf1	1245.09	-0.291725	0.09022	-3.23348	0.00122291	0.00881168
Srprb	5912.9	-0.290742	0.0937459	-3.10139	0.00192615	0.012177
Usp36	3922.91	-0.290723	0.100502	-2.89272	0.00381921	0.019851
Uhrf1bp1	3863.17	-0.29026	0.0776514	-3.73799	0.000185497	0.00238906
Prepl	5158.55	-0.290028	0.102055	-2.84188	0.00448478	0.0221982
Cmtm6	3136.91	-0.289913	0.0846281	-3.42573	0.000613159	0.00547987
Acvr1	4830.78	-0.28975	0.0935668	-3.09672	0.00195674	0.0123025
Stt3a	28816	-0.289028	0.0757993	-3.81307	0.000137254	0.00192486
Agl	5458.65	-0.288974	0.0859326	-3.3628	0.000771571	0.00636493
Atg16l2	545.765	-0.288957	0.109522	-2.63835	0.00833095	0.0349434
Zak	27798.9	-0.28895	0.11341	-2.54783	0.0108394	0.0421714
Sec22a	1190.61	-0.288931	0.0898865	-3.2144	0.00130718	0.00922985
Mettl25	379.878	-0.288501	0.1123	-2.56902	0.0101988	0.0403317
Kidins220	16607.6	-0.287316	0.0743556	-3.86408	0.000111508	0.00167052
Dnajc18	3737.52	-0.286833	0.101216	-2.83386	0.00459895	0.0226048
Kctd20	4854.03	-0.286786	0.100436	-2.85542	0.00429796	0.0214841
Tmed9	14237.6	-0.286781	0.069157	-4.14682	3.37129e-05	0.000732589
Ppp1r12c	4703.38	-0.286407	0.101131	-2.83204	0.0046252	0.022693
Rbm18	2979.37	-0.286135	0.085481	-3.34735	0.000815887	0.00662952
Sytl2	1893.5	-0.286029	0.0840372	-3.4036	0.000665036	0.00576898
Golga5	3643.83	-0.286005	0.0735056	-3.89093	9.98595e-05	0.00153091
Srpr	12448.6	-0.285955	0.0835257	-3.42356	0.000618067	0.00548725
Copb2	25711.7	-0.285764	0.0705873	-4.04837	5.15754e-05	0.000970386
Psap	60055.9	-0.285432	0.0921294	-3.09816	0.00194726	0.0122684
Kdm4c	2951.46	-0.285284	0.069665	-4.09509	4.22007e-05	0.000849045
Atg16l1	2341.14	-0.285229	0.0699793	-4.07591	4.58356e-05	0.000895776
Pcdhgb2	1768.71	-0.284614	0.107847	-2.63905	0.00831388	0.0349105
Atf4	11752.3	-0.284591	0.080548	-3.53319	0.000410581	0.00416552
Sec31a	33723.8	-0.284504	0.0676541	-4.20527	2.60765e-05	0.000613997
Ccm2	3810.23	-0.28447	0.0930207	-3.05814	0.00222718	0.0134448
Sepn1	11998.5	-0.284098	0.0828235	-3.43017	0.000603214	0.00543826
Grina	6391.14	-0.283777	0.112354	-2.52573	0.0115458	0.0441637
Zfp626	1169.6	-0.283282	0.0923457	-3.06763	0.00215766	0.0131456
Pdcl3	6458.12	-0.283083	0.0673327	-4.20425	2.61954e-05	0.000615124
Zfp597	1075.64	-0.282862	0.0929363	-3.04361	0.00233757	0.0139499
Nid1	72679.2	-0.282405	0.0861978	-3.27624	0.00105199	0.00791057
Vps13d	7971.56	-0.282362	0.0921838	-3.06303	0.00219106	0.0132849
Ilk	16433.8	-0.281998	0.0830885	-3.39395	0.000688932	0.00590858
Chd3	37666.9	-0.281749	0.0718947	-3.91891	8.89497e-05	0.00142606
Cacfd1	2110.37	-0.281725	0.112081	-2.51358	0.0119514	0.0453334
Hspb8	3361.58	-0.280584	0.108673	-2.58191	0.00982562	0.0393077
BC017158	794.808	-0.280566	0.0964332	-2.90943	0.00362089	0.0191442
Tor1b	3837.69	-0.280473	0.0756107	-3.70943	0.000207725	0.00257477
Ipo13	3555.34	-0.28029	0.0881161	-3.18092	0.0014681	0.0100252
Gramd1a	2807.03	-0.279986	0.0963136	-2.90702	0.0036489	0.0192364
Dync1h1	93949.1	-0.279547	0.10551	-2.64949	0.00806143	0.0341564
9530068E07Rik	21386.1	-0.279394	0.0757391	-3.6889	0.000225229	0.00272469
Stambp	1293.06	-0.27933	0.101706	-2.74645	0.00602437	0.0275166
Brat1	1484.9	-0.279178	0.0840126	-3.32305	0.000890391	0.007002
Tsc22d1	14757.3	-0.279146	0.0727917	-3.83486	0.000125636	0.001814
Tbc1d20	4063.84	-0.27881	0.083412	-3.34257	0.000830068	0.00667387
Suv420h1	3917.78	-0.278698	0.0646178	-4.31302	1.61036e-05	0.000447534
Arf4	30264.7	-0.278539	0.0775654	-3.59102	0.000329392	0.00355847
Furin	20494.9	-0.278413	0.111225	-2.50314	0.0123096	0.04639
Lamp1	57832.8	-0.278117	0.0916067	-3.03599	0.00239745	0.0141843
Plxnb2	47369.7	-0.278106	0.0779927	-3.5658	0.00036275	0.0038075
Parp6	895.503	-0.278064	0.101817	-2.73101	0.00631409	0.0285302
Tmbim1	9717.42	-0.277104	0.0875111	-3.1665	0.00154284	0.0104088
Rock2	47488.3	-0.277004	0.097232	-2.8489	0.00438708	0.0218117
Ankib1	8301.4	-0.276521	0.0721465	-3.83277	0.00012671	0.00182255
Lonp1	6793.66	-0.275956	0.0940558	-2.93396	0.00334664	0.0180583
Copg1	21273.8	-0.275937	0.0656587	-4.2026	2.6387e-05	0.000618664
Ube2g2	4881.1	-0.275907	0.101485	-2.71871	0.0065538	0.0293246
Lrrc58	44135.9	-0.275482	0.0772099	-3.56796	0.000359771	0.00378543
Leprot	5389.28	-0.275476	0.0936837	-2.94049	0.00327691	0.0177893
Ammecr1l	7336.42	-0.275385	0.0658554	-4.18166	2.89391e-05	0.000662061
Ecsit	754.889	-0.275367	0.104931	-2.62428	0.00868336	0.0361016
Agap1	5857.67	-0.275256	0.104519	-2.63356	0.00844961	0.0353628
Atl3	19912.5	-0.275066	0.0951065	-2.89219	0.00382571	0.0198682
Htt	7885.05	-0.272597	0.0822453	-3.31444	0.000918278	0.00715076
Ginm1	2925.42	-0.27228	0.0923819	-2.94733	0.00320531	0.0175199
Zfp943	656.446	-0.271956	0.0910133	-2.98809	0.00280725	0.015936
Ncstn	12359.8	-0.271929	0.0734481	-3.70233	0.000213626	0.00262415
Aff4	30773.4	-0.271588	0.0658214	-4.12614	3.68902e-05	0.000781454
Bet1	1561.94	-0.271547	0.079818	-3.40208	0.000668744	0.00578458
Zfp251	1980.19	-0.271496	0.0905616	-2.99791	0.00271835	0.0155263
Gars	24054.3	-0.271309	0.0812927	-3.33743	0.00084557	0.00676188
Elovl1	5289.74	-0.271165	0.0789464	-3.4348	0.000592985	0.00537162
Col16a1	13506.6	-0.271154	0.0871187	-3.11246	0.00185536	0.0118571
Irgq	5578.46	-0.270611	0.0943611	-2.86782	0.00413306	0.0209713
Rnf19a	4563.08	-0.270104	0.0874218	-3.08966	0.00200385	0.0125053
Tmem189	2994.25	-0.270016	0.0807595	-3.34346	0.000827409	0.00666575
Rabgef1	2923.58	-0.26972	0.0818906	-3.29366	0.00098892	0.00754949
Rab18	13452.3	-0.269706	0.103306	-2.61073	0.00903482	0.0371425
Slc25a25	1415.23	-0.269511	0.0978535	-2.75422	0.00588315	0.0270511
Pon2	2676.6	-0.268795	0.0712008	-3.77517	0.000159896	0.00214156
Slmap	12218.9	-0.268713	0.0792307	-3.39153	0.000695043	0.00593747
Foxj2	2760	-0.268302	0.0875442	-3.06476	0.00217843	0.0132243
Ccdc107	922.347	-0.268279	0.108083	-2.48216	0.0130588	0.0484184
Galnt2	20378	-0.267475	0.0958718	-2.78993	0.00527199	0.024992
Lnx2	1257.18	-0.267369	0.0977146	-2.73622	0.00621494	0.0281823
Mgat1	9908.34	-0.267008	0.100013	-2.66974	0.00759101	0.0327001
Ppp1r37	3916.76	-0.266641	0.0820808	-3.24852	0.00116008	0.00851649
Kctd3	3458.58	-0.266514	0.0798994	-3.33562	0.00085108	0.00679103
Gorasp2	11676.4	-0.266288	0.067022	-3.97313	7.09331e-05	0.00123064
Tsc22d4	4157.93	-0.266189	0.0899554	-2.95913	0.00308512	0.0170787
Tbc1d1	5596.26	-0.266112	0.0895493	-2.97168	0.00296172	0.0165834
Cnst	3033.19	-0.265331	0.0684384	-3.87694	0.00010578	0.00159895
Kmt2c	5737.58	-0.265203	0.0893614	-2.96776	0.00299975	0.016753
Itch	8016.27	-0.265194	0.0766462	-3.45997	0.000540235	0.00503469
Arhgap5	11827.5	-0.265167	0.0813022	-3.2615	0.00110823	0.0082483
Sec22b	5975.81	-0.264853	0.091798	-2.88518	0.00391195	0.0201738
Slc39a7	22012.7	-0.264137	0.0732515	-3.60589	0.000311083	0.00340773
Clock	5283.59	-0.263706	0.082029	-3.21479	0.00130538	0.00922985
Runx2	4177.31	-0.263416	0.0906932	-2.90447	0.00367878	0.0193401
Rpn2	26505.6	-0.263294	0.0778427	-3.38239	0.000718585	0.0060701
Rab2a	14562.7	-0.262824	0.0668034	-3.93429	8.34431e-05	0.00136926
Paqr8	1423.23	-0.262611	0.104958	-2.50207	0.0123469	0.0464959
Ccdc71l	1380.15	-0.262608	0.0966574	-2.71689	0.00658983	0.0294163
Ube2f	2521.26	-0.262524	0.0937675	-2.79973	0.00511446	0.0244948
Fyco1	5850.49	-0.26231	0.0830916	-3.15688	0.00159466	0.0106098
Gng12	16883.9	-0.262054	0.0746744	-3.50929	0.000449306	0.00443335
Plbd2	7137.95	-0.261575	0.0896336	-2.91827	0.00351978	0.0187581
Ate1	4673.1	-0.26153	0.091793	-2.84913	0.00438384	0.0218055
Dcaf5	4938.71	-0.261477	0.100674	-2.59727	0.00939678	0.038118
Sfxn3	8344.13	-0.261243	0.0917106	-2.84855	0.00439185	0.0218117
Tmf1	12107.8	-0.261094	0.0765949	-3.40876	0.000652585	0.00570865
Tuba1a	39637.4	-0.260964	0.079239	-3.29338	0.000989919	0.00755222
Itpripl2	26338.4	-0.260759	0.0919755	-2.83509	0.00458132	0.0225361
Inpp4a	1616.71	-0.260325	0.0786405	-3.31031	0.00093192	0.00723305
H6pd	7556.4	-0.260107	0.0803489	-3.23722	0.00120702	0.00874293
Atxn1l	6528.42	-0.26008	0.0665341	-3.90897	9.26899e-05	0.00146431
Afap1	15619	-0.260066	0.094955	-2.73883	0.00616579	0.0279853
Fam53a	2026.02	-0.259977	0.0727375	-3.57419	0.000351318	0.00372103
Gabarapl1	5576.76	-0.259595	0.102189	-2.54034	0.0110743	0.0428543
Slc35e1	8317.83	-0.259149	0.0871827	-2.97248	0.00295407	0.0165528
Sar1a	18783.5	-0.259058	0.0683843	-3.78827	0.000151702	0.00206799
Mib2	1980.4	-0.258978	0.103493	-2.50237	0.0123365	0.0464798
Tbc1d12	1301.71	-0.258914	0.0924516	-2.80054	0.00510176	0.0244607
Dctn6	2260.97	-0.258841	0.0883201	-2.93071	0.00338185	0.0181925
Ttyh3	14654.5	-0.258645	0.100954	-2.56202	0.0104067	0.0408659
Aga	5378.42	-0.258468	0.104413	-2.47544	0.0133071	0.0490986
Comt	4411.38	-0.258339	0.0805657	-3.20656	0.0013433	0.00940188
Fbxo18	5454.68	-0.258313	0.0886289	-2.91455	0.00356203	0.0189101
Stat3	14755.5	-0.258172	0.0821911	-3.14111	0.00168307	0.0110402
Gdap2	1621.41	-0.258094	0.0929652	-2.77624	0.00549912	0.0257247
Tmem170b	1345.65	-0.258005	0.0954929	-2.70182	0.00689601	0.0304181
Slc39a9	4527.48	-0.257554	0.0524997	-4.90582	9.30366e-07	7.57598e-05
Igf1r	39175.4	-0.257375	0.0894713	-2.87662	0.00401961	0.0205958
Tmem38b	1047.3	-0.257014	0.0995636	-2.5814	0.00984003	0.0393445
Chfr	2205.33	-0.256692	0.101734	-2.52317	0.0116302	0.0443818
Fscn1	30999.5	-0.256551	0.0972424	-2.63826	0.00833326	0.0349434
Ero1l	5976.17	-0.256524	0.103412	-2.48061	0.0131157	0.0485699
Pggt1b	2449.72	-0.255617	0.0964848	-2.6493	0.00806578	0.0341623
Camsap1	7052.05	-0.255344	0.0704969	-3.62206	0.000292264	0.00324936
Yars	7127.23	-0.255315	0.0767268	-3.32759	0.00087602	0.00692856
Ryk	13379.1	-0.255123	0.0727271	-3.50795	0.000451582	0.00444134
Lmbrd1	3692.42	-0.254893	0.100685	-2.53159	0.0113548	0.0436274
Cnppd1	2668.89	-0.254656	0.0877504	-2.90205	0.00370728	0.0194359
Sec63	17003.3	-0.254628	0.0888343	-2.86632	0.00415268	0.0210414
Mospd2	3337.87	-0.254594	0.0715689	-3.55732	0.000374652	0.00390536
Ankrd12	4100.7	-0.254317	0.0862097	-2.94998	0.00317797	0.0174082
Pvrl3	5409.32	-0.253981	0.0979163	-2.59385	0.00949067	0.0384141
Tab2	11078.9	-0.25386	0.0598945	-4.23845	2.25068e-05	0.000551598
Robo1	6070.79	-0.253576	0.0820444	-3.09071	0.00199677	0.0124765
Tmem39a	3192.61	-0.253479	0.0784799	-3.22986	0.00123852	0.0088819
Gpatch2l	2168.02	-0.253474	0.0687693	-3.68586	0.000227932	0.00274861
Jam3	3310.66	-0.25324	0.0912769	-2.77441	0.00553014	0.0258198
Brwd1	7282.95	-0.25282	0.0864301	-2.92513	0.00344307	0.0184495
Slc35b1	3264.43	-0.252542	0.0912986	-2.76611	0.00567288	0.0263482
Cr1l	2049.75	-0.252451	0.0893396	-2.82574	0.00471716	0.02301
Prdx5	6436.8	-0.25213	0.074782	-3.37153	0.000747508	0.00623444
Stx8	1004.99	-0.251913	0.101607	-2.47928	0.0131647	0.0486918
Sec16a	15698.1	-0.251882	0.0744996	-3.38098	0.000722267	0.00609101
Utrn	40159.1	-0.251318	0.0874709	-2.87317	0.00406382	0.0207311
Tgfbrap1	2389.26	-0.250939	0.0766149	-3.27533	0.00105539	0.00792508
Sfmbt1	2310.55	-0.250875	0.0988033	-2.53913	0.0111128	0.0429812
0610030E20Rik	1112.32	-0.250865	0.0910319	-2.75579	0.0058551	0.0269548
Zfpl1	1562.31	-0.250793	0.0662934	-3.78308	0.000154898	0.00209471
Copa	43828.3	-0.250508	0.065383	-3.8314	0.000127417	0.00183099
Yipf4	4481.69	-0.250358	0.0946485	-2.64513	0.00816596	0.0344134
Atg3	2671.76	-0.250286	0.0759302	-3.29626	0.000979818	0.0074838
Napg	2298.89	-0.250024	0.0754211	-3.31504	0.000916288	0.00713894
Tmub2	2049.13	-0.248609	0.0909231	-2.73428	0.00625172	0.0283244
Ice1	8873.66	-0.248399	0.0874305	-2.8411	0.0044958	0.022231
Pomgnt1	5631.65	-0.248366	0.0767692	-3.23522	0.00121548	0.00877902
Syvn1	4285.42	-0.247834	0.0984657	-2.51696	0.0118374	0.0450023
Rfwd2	7803.45	-0.24772	0.0702589	-3.52581	0.000422193	0.00423479
Jkamp	1924.8	-0.246909	0.0633447	-3.89787	9.70434e-05	0.00150719
Tmed8	2523.87	-0.246592	0.0929549	-2.65281	0.00798237	0.033961
Lats1	11214.3	-0.246368	0.068297	-3.6073	0.000309402	0.00339704
Necap2	3284.77	-0.246236	0.0845213	-2.9133	0.0035763	0.0189792
Zfr	12571.6	-0.245996	0.0717299	-3.42948	0.00060473	0.00544501
Fbxo42	3639.05	-0.245646	0.0795232	-3.08899	0.00200841	0.0125234
Slc39a13	6147.81	-0.245589	0.0935372	-2.62557	0.00865031	0.0360122
Mob3a	5004.86	-0.244907	0.089732	-2.72932	0.00634647	0.0286167
Rnf185	2549.39	-0.244782	0.0842247	-2.90629	0.00365743	0.0192613
Ehd2	28247.7	-0.244352	0.0821515	-2.9744	0.0029356	0.0164737
Lrch1	1739.62	-0.244305	0.0955087	-2.55794	0.0105295	0.0412405
Rab1	19895.1	-0.244287	0.0588055	-4.15415	3.26501e-05	0.000717735
Serinc1	29981.7	-0.244128	0.0785904	-3.10633	0.00189425	0.0120312
Rassf1	4622.1	-0.243907	0.0935189	-2.6081	0.00910453	0.0372897
Myo18a	6033.21	-0.243661	0.0821102	-2.96749	0.0030024	0.0167616
Tmem168	4438.18	-0.243572	0.065479	-3.71985	0.000199339	0.00249933
Zfp532	2869.67	-0.243188	0.0854911	-2.8446	0.00444672	0.022067
Cln5	3628.54	-0.242777	0.073731	-3.29274	0.000992159	0.00756278
1810055G02Rik	4251.74	-0.242614	0.0885342	-2.74034	0.00613761	0.027916
Ubr3	11700.3	-0.24204	0.0775145	-3.12251	0.00179315	0.0115856
Mmadhc	4075.93	-0.24201	0.0855196	-2.82988	0.00465658	0.0228068
Mical3	3746.7	-0.241909	0.075792	-3.19175	0.00141414	0.00971807
Copb1	17769.5	-0.241642	0.0538283	-4.48913	7.1516e-06	0.000267452
Ano6	16344.2	-0.241435	0.0752495	-3.20846	0.00133446	0.00934862
Clptm1l	11068.4	-0.241087	0.0734389	-3.28282	0.00102773	0.00777325
Tnrc18	32861.2	-0.240656	0.0890726	-2.7018	0.00689659	0.0304181
Dlgap4	7330.42	-0.240005	0.0841483	-2.85217	0.0043422	0.0216624
Man2b1	6716.4	-0.239804	0.0766992	-3.12655	0.00176869	0.0114579
Sec13	9255.87	-0.239754	0.0592382	-4.04729	5.18145e-05	0.000973676
Ercc6	2389.83	-0.239558	0.0872753	-2.74486	0.0060537	0.0275902
Mark4	3664.87	-0.239441	0.0810389	-2.95465	0.00313029	0.0172467
Impdh1	4080.6	-0.239402	0.070558	-3.39297	0.000691383	0.00591621
Fam98a	5720.91	-0.239371	0.0793115	-3.01811	0.0025436	0.0148118
Mus81	1346.14	-0.23819	0.086701	-2.74726	0.00600949	0.0274652
Rnf34	1868.86	-0.237829	0.0656286	-3.62387	0.000290231	0.00323938
Gfpt1	12093.6	-0.237383	0.0847573	-2.80073	0.00509868	0.0244537
Bahd1	3068.8	-0.237327	0.0761707	-3.11573	0.00183493	0.0117612
Slc31a1	3948.07	-0.236768	0.0895473	-2.64406	0.00819188	0.0344861
Naa60	2143.58	-0.236668	0.0778426	-3.04034	0.00236311	0.0140525
Spcs1	6205.1	-0.236385	0.0714389	-3.30892	0.000936578	0.00725596
Rc3h2	15325.5	-0.236254	0.0806951	-2.92774	0.00341436	0.0183252
Aplp2	27072.5	-0.236225	0.0651965	-3.62328	0.000290887	0.00324192
Tug1	11585.2	-0.235897	0.0774715	-3.04495	0.00232718	0.0138934
Tango2	529.762	-0.235524	0.0929459	-2.53399	0.0112772	0.0434217
Vgll4	1330.79	-0.235524	0.0953043	-2.47128	0.0134629	0.0495285
Sumf1	5507.52	-0.235201	0.0822813	-2.8585	0.00425648	0.0213673
Gabarap	14741.1	-0.234604	0.078066	-3.0052	0.00265407	0.0153137
Gm10336	960.416	-0.234148	0.0878198	-2.66623	0.00767063	0.0329774
Map4k5	11204.3	-0.233878	0.0779812	-2.99916	0.00270724	0.0154848
Klc2	2276.88	-0.233018	0.0903359	-2.57946	0.00989541	0.0395034
Prkcsh	14847.7	-0.232284	0.0772783	-3.00581	0.00264875	0.0152947
Tmem50a	5799.06	-0.232154	0.0729178	-3.18377	0.0014537	0.00995825
Ssr3	46927.5	-0.231806	0.0646961	-3.583	0.000339673	0.00363582
Ctps	10733.5	-0.231796	0.0614382	-3.77283	0.000161408	0.00215581
Pdpk1	7169.55	-0.231576	0.068764	-3.36769	0.000758011	0.00629797
Rbm41	1199.61	-0.231417	0.0931102	-2.48541	0.0129402	0.04812
Gria3	7363.3	-0.23136	0.0851139	-2.71824	0.00656303	0.0293572
Serinc5	2323.45	-0.231351	0.0728737	-3.17469	0.00149997	0.0102014
Trappc13	4222.05	-0.230745	0.0633805	-3.64063	0.000271972	0.00308793
Uvssa	1504.15	-0.230646	0.0923524	-2.49745	0.012509	0.0469312
Rian	23708.8	-0.229994	0.0808709	-2.84397	0.00445554	0.0220963
Emc3	5522.46	-0.229467	0.071394	-3.21409	0.00130857	0.00923127
Pigs	5731.32	-0.229117	0.0767253	-2.9862	0.0028247	0.0160176
Ubc	14026.7	-0.229014	0.0803715	-2.84944	0.00437964	0.0217917
Ehd1	14422.4	-0.228765	0.0818287	-2.79565	0.0051795	0.0246617
Klhl28	1117.77	-0.228541	0.0855738	-2.67069	0.00756966	0.0326267
Cd276	7020.89	-0.227909	0.0848426	-2.68625	0.00722582	0.0314489
Lars	12062.2	-0.227828	0.073054	-3.11862	0.00181703	0.011691
Krcc1	3899.09	-0.227475	0.0841641	-2.70276	0.00687669	0.0303657
Dctn1	14210.9	-0.227316	0.0799603	-2.84286	0.00447103	0.0221374
Bcl9l	11214.6	-0.226849	0.0803946	-2.8217	0.00477702	0.023264
Dcaf12	4665.1	-0.22669	0.0684147	-3.31347	0.00092145	0.0071681
Sertad2	5751.46	-0.226529	0.0841205	-2.69291	0.00708318	0.0310512
Luzp1	13248.5	-0.226435	0.0728203	-3.1095	0.00187404	0.0119312
Amfr	14598.1	-0.226433	0.065518	-3.45604	0.000548178	0.00509008
Parva	32341.8	-0.226192	0.0886107	-2.55265	0.0106907	0.0417
Zfp236	3666.42	-0.226066	0.070285	-3.21642	0.001298	0.00918667
Zfp408	1513.55	-0.225921	0.0750082	-3.01196	0.0025957	0.0150342
Gpx8	7090.18	-0.22586	0.0650385	-3.47271	0.000515233	0.00487123
Rgp1	4019.48	-0.225658	0.0692463	-3.25878	0.00111893	0.00830343
Ccdc127	6532.04	-0.225507	0.0676715	-3.33238	0.000861066	0.00684964
Serf2	11201.1	-0.225381	0.087794	-2.56716	0.0102536	0.0404537
Calr	110897	-0.225344	0.0803225	-2.80548	0.0050241	0.0241247
Uggt2	2498.47	-0.225294	0.0756124	-2.97959	0.00288631	0.0162584
Acap3	3097	-0.225269	0.0868995	-2.59229	0.00953386	0.0385064
Sos1	6801.15	-0.225085	0.0672583	-3.34658	0.000818152	0.0066408
Osbpl2	2343.21	-0.224924	0.0785618	-2.86302	0.00419627	0.0211714
Trim35	15752.4	-0.224851	0.0790474	-2.8445	0.00444808	0.022067
Pkn1	4674.39	-0.224837	0.0861744	-2.60909	0.00907835	0.0372026
Hiatl1	4518.12	-0.224575	0.0843381	-2.6628	0.00774935	0.0332121
Rhob	12304.9	-0.224389	0.0819034	-2.73967	0.00615004	0.0279471
Golga2	8570.76	-0.223543	0.0727864	-3.07122	0.00213184	0.0130512
Tmem115	3430.88	-0.223254	0.0811249	-2.75198	0.00592367	0.0271743
Zfp623	898.341	-0.223097	0.0838572	-2.66044	0.00780394	0.0333705
Slc4a2	11628	-0.223036	0.0775565	-2.87579	0.00403017	0.0206414
Thap2	1195.37	-0.222678	0.0896157	-2.48481	0.012962	0.0481774
Zfyve16	3738.01	-0.222447	0.0789044	-2.8192	0.00481442	0.0233865
Alg5	2456.78	-0.221792	0.0590809	-3.75404	0.00017401	0.00229025
Grsf1	5184.13	-0.221118	0.0626169	-3.53128	0.000413561	0.00417308
Mark3	7685.23	-0.220987	0.0708861	-3.11749	0.00182397	0.0117258
Hmg20b	3263.33	-0.220664	0.0883641	-2.49722	0.0125172	0.0469505
Unc45a	4508.42	-0.220388	0.0703614	-3.13223	0.00173485	0.011287
BC017643	2041.54	-0.220387	0.0837333	-2.63202	0.00848796	0.0354547
Slc6a8	7652.09	-0.220301	0.0892979	-2.46704	0.0136237	0.0499018
Ppp1r15b	12746.9	-0.219706	0.0779277	-2.81936	0.004812	0.0233823
Clcn7	4627.34	-0.219483	0.0845691	-2.59531	0.0094506	0.0383021
Myo9a	7134.65	-0.219093	0.0885109	-2.47532	0.0133116	0.0491032
Osbpl5	9032.4	-0.21885	0.0715527	-3.05858	0.00222386	0.0134346
Soga1	16163	-0.218741	0.0803838	-2.72121	0.00650442	0.029164
Edem1	12016.1	-0.218728	0.066316	-3.29828	0.000972802	0.00745274
Pikfyve	6208.85	-0.218562	0.0737849	-2.96215	0.00305501	0.0169462
Man1a2	15353.3	-0.218491	0.0716562	-3.04916	0.00229483	0.013749
Ncoa3	4557.17	-0.21828	0.0815748	-2.67583	0.00745453	0.0322221
Sh3pxd2b	14634.4	-0.218114	0.0739994	-2.94751	0.00320342	0.0175165
Map7d1	20064.8	-0.217751	0.0693196	-3.14127	0.00168217	0.0110402
Exoc3	4141.74	-0.217172	0.0849164	-2.55748	0.0105433	0.0412739
Rbfox2	23241.6	-0.217103	0.0700308	-3.10011	0.0019345	0.0122083
Zhx3	2118.09	-0.216518	0.0775564	-2.79175	0.00524245	0.0248989
Zfp598	3165.26	-0.216305	0.0856912	-2.52424	0.0115949	0.044314
Rnf214	4039.99	-0.216038	0.0642629	-3.36179	0.000774388	0.00637439
Ctage5	5247.29	-0.215533	0.0710377	-3.03406	0.00241288	0.0142478
Hyou1	23996.6	-0.214607	0.0862065	-2.48945	0.012794	0.0477522
Mars	8486.72	-0.21417	0.0654104	-3.27425	0.00105943	0.00794519
Mtch1	16220.4	-0.214133	0.0621272	-3.44668	0.000567523	0.00521267
Cep83	1611.29	-0.213992	0.0787532	-2.71725	0.00658264	0.0293929
Tram1	12418.8	-0.213889	0.086354	-2.47689	0.0132533	0.0489357
R3hdm4	4095.77	-0.213814	0.0723749	-2.95425	0.00313432	0.0172564
Trim3	3828.66	-0.21361	0.0806641	-2.64814	0.00809349	0.0342235
Zfp827	4935.6	-0.213512	0.0735719	-2.90209	0.00370684	0.0194359
Rnf149	5097.38	-0.213312	0.0830958	-2.56706	0.0102565	0.0404543
Ubald1	2702.28	-0.213294	0.0809703	-2.63423	0.00843291	0.0353026
Sec61a2	2266.33	-0.212895	0.0642507	-3.31351	0.000921318	0.0071681
Krtcap2	4168.39	-0.212302	0.0584789	-3.63041	0.000282974	0.00317947
Golph3	9914.78	-0.21215	0.0635532	-3.33815	0.000843394	0.00674804
Slc35c2	2080.47	-0.211084	0.0718304	-2.93865	0.0032965	0.0178572
Ykt6	10197.9	-0.210982	0.0660187	-3.19579	0.00139446	0.0096309
B3glct	2545.69	-0.210954	0.0494976	-4.26191	2.02691e-05	0.000522991
Tex264	4274.97	-0.210838	0.0831083	-2.53691	0.0111835	0.0431774
Med14	7189.31	-0.210582	0.0827347	-2.54527	0.0109194	0.0424065
Ghitm	19970	-0.209994	0.0757563	-2.77196	0.00557194	0.0259752
Osbp	8256.43	-0.209644	0.0650358	-3.22353	0.00126623	0.00903057
Rnf146	2342.36	-0.209609	0.0735079	-2.85151	0.00435118	0.0216966
Fer	3274.98	-0.209564	0.0778156	-2.69308	0.00707946	0.0310512
Sepsecs	590.967	-0.208979	0.0827279	-2.5261	0.0115337	0.0441607
Farp1	21884.2	-0.208902	0.0830852	-2.51431	0.0119264	0.0452623
Ppp1r9b	10822.3	-0.208875	0.0765723	-2.72782	0.00637544	0.0287217
Ppt2	2096.76	-0.208612	0.0703343	-2.966	0.00301698	0.0168118
Cope	4838.7	-0.20806	0.071342	-2.91637	0.00354126	0.0188493
Tm9sf2	18088.2	-0.207575	0.0666896	-3.11256	0.00185475	0.0118571
Rab5a	6328.77	-0.206875	0.0684019	-3.02441	0.00249119	0.0145907
Osbpl11	4273.43	-0.206824	0.0693275	-2.98329	0.00285169	0.0160923
Zfp319	2076.85	-0.206792	0.066845	-3.09361	0.00197738	0.0124014
Nipa2	3106.29	-0.20579	0.073122	-2.81433	0.00488788	0.0236553
Tesk1	2977.96	-0.205375	0.0831971	-2.46853	0.0135668	0.0497669
Shisa5	9724.7	-0.205299	0.0690211	-2.97443	0.0029353	0.0164737
Myo9b	16505.3	-0.205281	0.0672131	-3.05418	0.00225674	0.0135733
Tnks	11961.1	-0.205271	0.0588078	-3.49054	0.000482048	0.00463559
Vps13a	6483.52	-0.204758	0.0720024	-2.84377	0.00445835	0.0220963
Mapkapk5	2025.89	-0.20463	0.0708349	-2.88882	0.00386686	0.0200299
Stx5a	3766.91	-0.204481	0.0649806	-3.14681	0.00165063	0.010873
Vps37c	1815.96	-0.204369	0.0823443	-2.48188	0.0130692	0.0484441
Slc35c1	1588.25	-0.204145	0.0645974	-3.16026	0.00157629	0.0105718
Zbtb41	5332.06	-0.20405	0.0824503	-2.47483	0.01333	0.0491592
Rab43	3668.44	-0.203991	0.0767879	-2.65654	0.0078946	0.0336391
Mon2	9710.01	-0.203259	0.07518	-2.70363	0.00685874	0.0302953
Atp9b	6039.57	-0.203064	0.0710586	-2.85769	0.00426733	0.021389
Rap1gds1	8531.13	-0.202913	0.0580692	-3.49433	0.00047526	0.00459074
Phf2	6015.93	-0.202627	0.0779689	-2.59882	0.00935456	0.038016
Cggbp1	10429.1	-0.202472	0.0632775	-3.19974	0.0013755	0.00955233
Sdf4	11598.5	-0.202105	0.0658527	-3.06905	0.0021474	0.0131042
Klhdc3	4466.55	-0.201664	0.0788336	-2.5581	0.0105245	0.0412324
Tnpo2	11593.6	-0.201494	0.0745061	-2.7044	0.00684278	0.0302424
Arih2	4547.68	-0.201478	0.0591481	-3.40633	0.000658416	0.00573998
Eif4ebp1	6550.47	-0.201429	0.0711238	-2.83209	0.00462446	0.022693
Bmpr1a	14274.7	-0.20096	0.0621212	-3.23497	0.00121656	0.00878266
Gns	24666.3	-0.200927	0.0781299	-2.5717	0.01012	0.0401564
Mycbp2	14087	-0.200561	0.0647442	-3.09775	0.00194996	0.0122701
Arhgef11	3255.99	-0.200475	0.0486317	-4.1223	3.7511e-05	0.000791283
Rnf41	4335	-0.199433	0.0726587	-2.74479	0.00605505	0.0275902
Rint1	2258.68	-0.199425	0.0545016	-3.65908	0.000253125	0.00294396
Ddr2	36959	-0.199406	0.0732108	-2.72372	0.00645508	0.0290201
Kdelr1	9018	-0.199382	0.0588277	-3.38926	0.000700815	0.0059733
Spopl	1485.74	-0.198651	0.0675157	-2.94229	0.00325797	0.0177246
Msl1	5958.65	-0.198356	0.0776587	-2.55421	0.010643	0.0415676
Dmtf1	2817.21	-0.197977	0.0772918	-2.56142	0.0104244	0.0409249
Emc10	6450.4	-0.197693	0.0699228	-2.8273	0.00469428	0.0229132
Kdm5a	8300.16	-0.197333	0.0651865	-3.02721	0.00246819	0.0144728
Tmem129	1841.64	-0.197119	0.0760062	-2.59347	0.00950137	0.0384369
2410131K14Rik	1359.23	-0.196852	0.0698098	-2.81984	0.00480481	0.0233623
Sbno2	6047.97	-0.196677	0.0783053	-2.51167	0.0120161	0.0454787
Setd7	11326.2	-0.195831	0.0783722	-2.49872	0.0124641	0.0468208
2510039O18Rik	5302.84	-0.195674	0.0749364	-2.6112	0.00902249	0.0371425
Amz2	1691.43	-0.195571	0.0738525	-2.64813	0.00809378	0.0342235
Sec11a	4511.74	-0.195312	0.0624151	-3.12924	0.0017526	0.0113841
Gopc	3699.3	-0.194801	0.0659072	-2.95568	0.00311981	0.0171953
Tbc1d9b	8593.07	-0.194705	0.0735363	-2.64774	0.00810319	0.0342346
Heatr5b	5067.14	-0.194629	0.0760492	-2.55926	0.0104897	0.0411277
Bsg	35425.4	-0.194523	0.0641965	-3.03012	0.00244453	0.0143748
Rnf11	9573.96	-0.194504	0.0720764	-2.69858	0.00696355	0.0306599
Spast	3144.76	-0.194152	0.0781563	-2.48416	0.0129859	0.0482187
Mier2	2047.35	-0.194149	0.0747974	-2.59566	0.00944081	0.0382737
Slc12a6	4050.18	-0.194054	0.0771362	-2.51573	0.0118786	0.0451365
Slc12a4	11579.8	-0.19371	0.0780523	-2.4818	0.0130722	0.0484441
Cds2	8795.6	-0.193335	0.0705384	-2.74084	0.00612823	0.0278985
Tcf25	15031.2	-0.192925	0.0627743	-3.07331	0.002117	0.0130025
Ddb1	88446.2	-0.192166	0.0648989	-2.96101	0.00306633	0.016987
Fkbp15	3821.35	-0.192129	0.0689985	-2.78454	0.0053603	0.0252973
Cog1	2825.96	-0.192027	0.0467489	-4.10761	3.9977e-05	0.00081934
Armc8	2026.5	-0.19155	0.0696493	-2.75021	0.00595578	0.0272856
Kctd10	14080.4	-0.191457	0.0717051	-2.67007	0.00758363	0.0326776
Map4	38542	-0.191369	0.0550447	-3.47661	0.0005078	0.00482768
Ppp3r1	10586.5	-0.190872	0.0626639	-3.04596	0.00231937	0.0138632
Vwa8	5125.41	-0.190582	0.0689995	-2.76208	0.00574337	0.0265616
Ralb	5978.41	-0.190446	0.0576314	-3.30456	0.000951263	0.00734344
Brd1	6353.58	-0.190412	0.0647207	-2.94206	0.00326037	0.0177249
Atp6v0a2	8321.72	-0.189975	0.0766121	-2.4797	0.0131492	0.0486582
Lsm14a	7270.81	-0.1899	0.0464799	-4.08564	4.39546e-05	0.000869107
Pdxdc1	13155.4	-0.189098	0.0713721	-2.64946	0.00806197	0.0341564
Actr3	35836.9	-0.189047	0.0726767	-2.60121	0.00928959	0.0378052
Trim23	2084.87	-0.188935	0.0623961	-3.028	0.0024618	0.0144629
Taok2	7083.77	-0.188688	0.0622106	-3.03306	0.00242089	0.0142783
Dr1	3904.47	-0.187159	0.0546586	-3.42416	0.000616712	0.00547993
Mcl1	14569.2	-0.187064	0.0736895	-2.53854	0.0111316	0.043032
Smad3	7589.24	-0.186447	0.0745794	-2.49998	0.0124199	0.0467125
Cltc	83863.7	-0.186299	0.0730111	-2.55166	0.0107212	0.0417761
Zfp410	1785.68	-0.186286	0.0704664	-2.64362	0.00820257	0.0345196
Tmed7	17458.9	-0.186028	0.0707659	-2.62878	0.00856927	0.0357253
Rhoc	15639	-0.185948	0.0620296	-2.99773	0.00272	0.0155273
Mfn2	9705.48	-0.185862	0.0751264	-2.47399	0.0133615	0.0492392
Ppib	5167.52	-0.185176	0.0538913	-3.4361	0.000590156	0.0053524
Actg1	164382	-0.185127	0.0666782	-2.77642	0.00549606	0.0257241
Zfp644	7864.56	-0.184778	0.0640004	-2.88714	0.00388767	0.0200965
Atg9a	4144.74	-0.18425	0.0699957	-2.6323	0.00848089	0.0354447
Usp33	4992.42	-0.183682	0.0597752	-3.07288	0.00212003	0.0130081
Hacd3	4462.6	-0.183447	0.0611532	-2.9998	0.0027016	0.0154687
Maml1	5647.51	-0.182972	0.0600779	-3.04558	0.00232229	0.0138751
Apba3	2094.46	-0.182511	0.0676964	-2.69603	0.00701721	0.0308513
Dnajc5	10090.6	-0.182471	0.0621189	-2.93744	0.0033093	0.0179137
Epn2	3272.43	-0.181991	0.0722107	-2.52027	0.0117264	0.0446589
Fam53c	6137.86	-0.18193	0.0732675	-2.48309	0.013025	0.0483155
Fam13b	5487.22	-0.181927	0.0735334	-2.47407	0.0133582	0.0492389
Kank2	14265.5	-0.181638	0.0637133	-2.85087	0.00436002	0.0217155
Scyl1	5566.22	-0.181478	0.0568368	-3.19296	0.00140823	0.00969594
Chmp7	3998.22	-0.181305	0.0666571	-2.71996	0.00652889	0.0292391
Elk1	2589.27	-0.181284	0.0630067	-2.87721	0.00401205	0.0205849
Pi4kb	3814.29	-0.180353	0.0695338	-2.59375	0.00949359	0.0384157
[truncated: 2,139 more rows]

## Sheet: Supplemental Data 1b
Supplementary Data 1b: DESeq Analysis of MEFs expressing NRAS Q61H versus MEFs expressing NRAS Q61Q (padj < 0.05)
mRNA	baseMean	log2FoldChange	lfcSE	stat	pvalue	padj
Serpina6	18.0139	-6.64179	2.30852	-2.87708	0.00401379	0.0164642
Heyl	119.557	-5.75655	1.20591	-4.7736	1.80958e-06	3.47339e-05
Itgad	12.3394	-5.12463	1.26074	-4.06478	4.80774e-05	0.000491572
Pkp1	142.356	-4.41706	0.630592	-7.00463	2.47636e-12	9.31407e-10
Hey2	157.991	-4.29851	0.873434	-4.92139	8.59326e-07	1.92005e-05
Fgf21	9.57564	-4.24211	1.0766	-3.94027	8.1389e-05	0.000748188
Lce1f	21.4593	-4.19767	0.928283	-4.52197	6.12663e-06	9.26148e-05
Gm5532	6.63489	-4.14761	1.35657	-3.05742	0.00223254	0.0104157
Adamtsl2	15.4714	-4.13407	0.846576	-4.88328	1.04336e-06	2.2455e-05
Cmah	153.269	-4.02223	0.770669	-5.21914	1.79759e-07	5.31769e-06
Fndc1	3790.41	-3.81507	0.738498	-5.16598	2.3918e-07	6.7721e-06
Klhl38	33.4213	-3.79256	0.625113	-6.06701	1.30315e-09	1.2689e-07
Fam155a	8.61931	-3.7345	1.1069	-3.37385	0.000741245	0.00437083
Olfr78	14.1374	-3.69846	1.10479	-3.34767	0.000814951	0.00467627
Tmem178	26.2158	-3.6081	0.821958	-4.38964	1.13539e-05	0.000152775
Oacyl	31.7489	-3.58944	0.549922	-6.52717	6.70239e-11	1.30713e-08
Acan	543.305	-3.58889	0.735279	-4.88099	1.05553e-06	2.26551e-05
Gm5082	10.5012	-3.48175	0.845601	-4.11748	3.83033e-05	0.000407191
Eln	3729.41	-3.47353	0.878424	-3.95427	7.67689e-05	0.000715047
Nkain3	107.66	-3.45792	0.474766	-7.28341	3.25487e-13	1.90434e-10
Igfbp2	10022	-3.40705	0.667201	-5.10649	3.28199e-07	8.74292e-06
Wisp2	4758.56	-3.4044	0.65841	-5.17064	2.33296e-07	6.65229e-06
Rgs4	1654.26	-3.38878	0.728577	-4.65123	3.29968e-06	5.61586e-05
4931408D14Rik	15.2276	-3.38254	0.844729	-4.0043	6.2202e-05	0.000603195
A530046M15Rik	24.1927	-3.35722	0.652077	-5.1485	2.62571e-07	7.35432e-06
Gjb2	702.549	-3.30991	0.921033	-3.59369	0.000326026	0.00226484
Wnt2b	554.404	-3.26227	0.573773	-5.68565	1.30317e-08	7.0262e-07
Fhl5	29.5885	-3.219	0.734379	-4.38329	1.16902e-05	0.000156412
Adamts16	22.2491	-3.21149	0.63645	-5.04594	4.51288e-07	1.13181e-05
Itga11	15448.7	-3.19203	0.592439	-5.38795	7.12652e-08	2.62419e-06
E430016F16Rik	6.9725	-3.18418	1.07041	-2.97474	0.00293237	0.0129538
Zfp474	9.25736	-3.16751	0.996395	-3.17897	0.00147801	0.00751226
Chodl	91.9628	-3.15747	0.599927	-5.26309	1.41654e-07	4.45758e-06
Parm1	1040.62	-3.13159	0.6224	-5.03147	4.8673e-07	1.19578e-05
H2-M9	23.1139	-3.1181	0.929154	-3.35585	0.00079122	0.00458131
Dlgap2	6.58094	-3.11054	1.16755	-2.66415	0.00771823	0.027405
Itgax	10.2192	-3.11003	0.753328	-4.1284	3.65301e-05	0.000391497
AA536875	15.0546	-3.10635	0.693167	-4.48138	7.41603e-06	0.000108173
Vstm2b	114.369	-3.10572	0.554102	-5.60497	2.0829e-08	1.00011e-06
Amer2	15.929	-3.09328	0.518862	-5.96167	2.49675e-09	2.07585e-07
Ntrk3	270.985	-3.08777	0.789328	-3.9119	9.15738e-05	0.000824268
Cabp1	17.0302	-3.07212	0.807287	-3.80549	0.000141526	0.00117359
Prl3a1	37.1627	-3.06423	0.60244	-5.08637	3.64988e-07	9.54588e-06
6030407O03Rik	8.17618	-3.06224	0.899899	-3.40288	0.000666804	0.00403274
Fgd2	23.2029	-3.05571	0.789704	-3.86944	0.000109085	0.000953944
Gm13710	11.3392	-3.05318	0.72949	-4.18536	2.84717e-05	0.000318374
Gpr141	8.21005	-3.03115	1.12286	-2.69949	0.00694453	0.0251843
Tgfb2	3582.14	-2.99854	0.557116	-5.38226	7.35547e-08	2.66442e-06
4833422C13Rik	27.5856	-2.99715	0.622125	-4.81761	1.45291e-06	2.9463e-05
Sla	156.845	-2.98497	0.49205	-6.06639	1.30818e-09	1.2689e-07
Ccl20	139.767	-2.98018	0.973397	-3.06163	0.00220139	0.0103099
Aldh1a3	507.632	-2.9746	0.548721	-5.42097	5.92762e-08	2.25093e-06
Kif26b	4024.82	-2.96203	0.507883	-5.83211	5.47296e-09	3.63262e-07
Pmp2	28.4969	-2.94141	0.684043	-4.30003	1.70772e-05	0.000211628
Ptprz1	2898.35	-2.93545	0.587537	-4.99619	5.84751e-07	1.39022e-05
Gpr65	33.3424	-2.93265	0.490556	-5.97823	2.25579e-09	1.9262e-07
Cyp11b1	9.48532	-2.92877	1.07126	-2.73396	0.00625782	0.0232805
5031434C07Rik	19.055	-2.92454	0.595026	-4.91498	8.87914e-07	1.97277e-05
Myh11	4757.34	-2.91521	0.553059	-5.27106	1.35639e-07	4.33779e-06
Slc6a17	570.563	-2.90237	0.555901	-5.22103	1.77932e-07	5.28345e-06
Tmtc1	782.072	-2.88361	0.638416	-4.51682	6.2774e-06	9.43522e-05
Crispld2	3011.05	-2.87746	0.570155	-5.0468	4.49265e-07	1.13124e-05
Spink8	7.77809	-2.87153	1.08242	-2.65288	0.00798077	0.0282041
Col5a3	5974.2	-2.869	0.625864	-4.58407	4.56019e-06	7.31275e-05
Gal3st2	16.5722	-2.86051	0.905325	-3.15965	0.00157956	0.00790383
Pappa	24535.7	-2.84165	0.538309	-5.27884	1.30007e-07	4.19983e-06
Fmod	1476.41	-2.83469	0.833632	-3.40041	0.000672843	0.00405683
Pramef12	15.6973	-2.82965	0.533583	-5.30312	1.13841e-07	3.81004e-06
Postn	46422.4	-2.814	0.509792	-5.51989	3.39208e-08	1.4525e-06
Olfm2	262.039	-2.8069	0.46285	-6.06438	1.32463e-09	1.26922e-07
Myom1	2096.4	-2.7884	0.552954	-5.04274	4.58911e-07	1.14525e-05
Lrrc17	5966.95	-2.78834	0.621767	-4.48453	7.30737e-06	0.000106913
Ccl17	15.5359	-2.77886	0.705635	-3.9381	8.21288e-05	0.000753857
Rhoh	9.19941	-2.77669	0.752881	-3.68808	0.00022595	0.00169292
Htra3	365.48	-2.77207	0.645499	-4.29447	1.75114e-05	0.000216454
Car6	9.66492	-2.74434	0.864438	-3.17471	0.00149985	0.00759883
Cox6a2	11.1009	-2.74381	0.793598	-3.45743	0.000545352	0.00343088
Wnt4	215.69	-2.7426	0.387909	-7.0702	1.54711e-12	6.26658e-10
Popdc2	94.5528	-2.73019	0.44785	-6.0962	1.08617e-09	1.09989e-07
Galnt16	458.084	-2.73014	0.5696	-4.79309	1.64236e-06	3.23092e-05
Adamts15	58.4381	-2.72021	0.803664	-3.38476	0.000712407	0.00423655
Gucy1a3	217.958	-2.67992	0.656139	-4.08437	4.41956e-05	0.00045676
Fcgr4	11.8331	-2.67692	0.944742	-2.8335	0.00460417	0.018325
Ccdc81	27.3515	-2.66261	0.597015	-4.45987	8.20087e-06	0.000116951
Dner	321.895	-2.66027	0.573245	-4.64072	3.47199e-06	5.85346e-05
Col8a2	831.17	-2.64855	0.493212	-5.37	7.87371e-08	2.8077e-06
Tg	166.695	-2.64852	0.524889	-5.04588	4.51445e-07	1.13181e-05
Fgf9	122.817	-2.6475	0.473633	-5.58977	2.27376e-08	1.06242e-06
Tnfsf18	159.126	-2.63373	0.442029	-5.95827	2.54928e-09	2.09744e-07
Tnfsf15	141.364	-2.62129	0.798993	-3.28074	0.00103534	0.00564949
Mgll	883.841	-2.62049	0.581865	-4.50359	6.68135e-06	9.93835e-05
Tenm2	67.7608	-2.59378	0.616131	-4.20979	2.55612e-05	0.000291545
Stmn4	76.5554	-2.5881	0.633141	-4.08771	4.35647e-05	0.000451866
Cemip	9802.86	-2.58747	0.553423	-4.67539	2.93391e-06	5.12277e-05
Lrrc4c	486.184	-2.58017	0.394203	-6.54527	5.9387e-11	1.18752e-08
Tmem236	8.41415	-2.57246	0.879665	-2.92436	0.0034516	0.0146454
Serpina3h	75.8846	-2.57245	0.663639	-3.87628	0.000106065	0.000932392
Fam196b	8.95449	-2.57085	0.763381	-3.36771	0.00075795	0.0044395
Jag1	8518.51	-2.5688	0.503345	-5.10347	3.33488e-07	8.84091e-06
Scel	18.3741	-2.56515	0.823748	-3.114	0.00184571	0.00894104
Ccdc80	50182.1	-2.55919	0.53586	-4.77585	1.78947e-06	3.44735e-05
1600027J07Rik	137.191	-2.55456	0.433262	-5.89611	3.72164e-09	2.78629e-07
A730085K08Rik	6.76168	-2.54905	0.905007	-2.81661	0.00485332	0.0191383
Spock1	20.3108	-2.54262	0.604742	-4.20447	2.61698e-05	0.000297628
Cd40	128.458	-2.53365	0.588503	-4.30525	1.66798e-05	0.000207964
Insc	54.4739	-2.52531	0.506639	-4.98444	6.21419e-07	1.46735e-05
Cyp4a12b	91.8194	-2.52018	0.379779	-6.63592	3.22491e-11	7.18276e-09
Tmem132e	63.0394	-2.51035	0.622879	-4.03023	5.57217e-05	0.000551181
Ivl	87.3351	-2.50816	0.425571	-5.89363	3.77802e-09	2.78629e-07
Kcns1	18.3933	-2.49892	0.522339	-4.7841	1.71757e-06	3.35383e-05
Col10a1	2853.83	-2.49133	0.595852	-4.18112	2.90074e-05	0.00032338
Adcy5	406.607	-2.48637	0.386616	-6.4311	1.26683e-10	2.12895e-08
Megf6	473.748	-2.47013	0.653875	-3.77768	0.000158296	0.00128897
Cpxm2	357.8	-2.46481	0.313658	-7.85825	3.89534e-15	5.59406e-12
Car2	23.9566	-2.46182	0.556225	-4.42595	9.60205e-06	0.000132939
Pex5l	29.5504	-2.44996	0.591879	-4.13929	3.48383e-05	0.000376687
Gm11627	14.5619	-2.44006	0.56945	-4.28494	1.82791e-05	0.000224363
Wscd2	128.469	-2.42523	0.548312	-4.42308	9.73054e-06	0.000134482
Pgm5	388.586	-2.42363	0.592747	-4.08881	4.33583e-05	0.000450316
Npr3	4058.47	-2.42234	0.521401	-4.64583	3.38717e-06	5.74727e-05
Rbfox1	192.432	-2.40878	0.404774	-5.95093	2.66629e-09	2.15961e-07
Tfr2	12.6906	-2.4066	0.518146	-4.64463	3.40684e-06	5.76827e-05
Tm4sf19	12.0721	-2.39556	0.678299	-3.53171	0.000412875	0.00274042
Cma2	32.2829	-2.38352	0.765509	-3.11364	0.00184795	0.00894641
Ifi205	14.9512	-2.37991	0.845019	-2.8164	0.00485655	0.0191462
Mir143	17.6011	-2.37648	0.645555	-3.68129	0.000232057	0.00172508
Ccdc36	7.43212	-2.37493	0.869266	-2.73211	0.00629304	0.0233744
Tnmd	2417.31	-2.37404	0.404103	-5.87484	4.23263e-09	3.02547e-07
Apba2	26.9539	-2.37281	0.570022	-4.16267	3.14552e-05	0.00034666
Ermap	20.0383	-2.36927	0.678417	-3.49235	0.000478786	0.00309975
Map3k7cl	317.779	-2.36812	0.427185	-5.54355	2.964e-08	1.31523e-06
Scimp	8.10876	-2.3673	0.927023	-2.55366	0.0106597	0.0355173
St8sia2	406.593	-2.36038	0.543099	-4.34614	1.38556e-05	0.000180295
Klhl33	12.1056	-2.35855	0.600504	-3.92761	8.57936e-05	0.000781142
Gpbar1	39.3502	-2.35775	0.629449	-3.74573	0.000179868	0.00141927
Edn1	277.985	-2.35699	0.332476	-7.08919	1.34896e-12	5.60776e-10
Serpina3i	16.7045	-2.3546	0.62563	-3.76357	0.000167505	0.0013466
Wisp1	26807.1	-2.35129	0.4554	-5.16312	2.42872e-07	6.85116e-06
Gpr17	44.1673	-2.35062	0.477493	-4.92282	8.53045e-07	1.90872e-05
Papl	21.6029	-2.34626	0.547786	-4.28317	1.84246e-05	0.000225527
Hey1	177.433	-2.34586	0.756293	-3.10179	0.00192353	0.00923868
Ly86	15.6364	-2.34478	0.603989	-3.88216	0.000103533	0.0009142
Pcdh11x	189.314	-2.33776	0.412722	-5.66425	1.47668e-08	7.8017e-07
Tulp1	7.86171	-2.32536	0.91096	-2.55265	0.0106907	0.0355765
A730020M07Rik	8.53611	-2.3209	0.908891	-2.55355	0.010663	0.0355173
Dact1	894.261	-2.28908	0.347282	-6.59143	4.35622e-11	9.55767e-09
Rgcc	217.195	-2.26703	0.401099	-5.65204	1.58551e-08	8.17145e-07
Loxl2	49319.3	-2.26676	0.42064	-5.38884	7.09146e-08	2.61738e-06
Adgrd1	19.0945	-2.2583	0.760163	-2.97081	0.00297015	0.0130987
Cpn2	57.1088	-2.25712	0.609337	-3.70422	0.000212046	0.00161742
Nuak1	12120.5	-2.2522	0.430476	-5.23188	1.67796e-07	5.08767e-06
Soat2	19.4013	-2.25097	0.583283	-3.85915	0.000113783	0.000985977
Slc2a4	43.1882	-2.2426	0.517449	-4.33395	1.46454e-05	0.000187788
Cdh8	21.8162	-2.24238	0.859159	-2.60997	0.00905491	0.0311703
Actg2	18008	-2.24148	0.48131	-4.65704	3.20786e-06	5.49021e-05
Pappa2	134.589	-2.23172	0.395873	-5.63746	1.72581e-08	8.6002e-07
Slc7a3	376.806	-2.22011	0.393256	-5.64545	1.64745e-08	8.3413e-07
Adamts12	6826.27	-2.21036	0.41042	-5.3856	7.22025e-08	2.64201e-06
Mmp17	646.247	-2.2098	0.325564	-6.78763	1.13994e-11	3.52145e-09
Bank1	12.1944	-2.20466	0.644269	-3.42196	0.000621713	0.00382
Chrm4	36.1495	-2.2034	0.451241	-4.88299	1.04491e-06	2.24577e-05
Uts2b	99.7094	-2.20178	0.453164	-4.85868	1.18172e-06	2.49235e-05
Prss46	116.265	-2.19874	0.465036	-4.72811	2.26622e-06	4.16408e-05
Slco2b1	28.0448	-2.18606	0.53011	-4.12378	3.72703e-05	0.000397542
B3galt5	14.8779	-2.17764	0.572362	-3.80466	0.000142	0.00117629
Nat8l	112.56	-2.17242	0.34742	-6.25299	4.02662e-10	5.21381e-08
Smoc1	1421.66	-2.16829	0.686941	-3.15645	0.00159705	0.00797362
Ifi27l2b	125.673	-2.16692	0.521793	-4.15283	3.28383e-05	0.000359492
Nxpe5	38.7729	-2.1627	0.639235	-3.38327	0.000716288	0.00425543
Lipm	17.3275	-2.16265	0.745761	-2.89993	0.00373247	0.0155736
Tmprss7	13.3247	-2.16025	0.662289	-3.26179	0.0011071	0.00598113
Rbm24	90.5173	-2.15521	0.446422	-4.82773	1.38097e-06	2.83683e-05
B3gnt7	15.1844	-2.15243	0.617024	-3.48841	0.000485911	0.00313431
Col27a1	1685.64	-2.14452	0.450932	-4.75575	1.97713e-06	3.72706e-05
Tnfsf14	7.60551	-2.14413	0.835577	-2.56605	0.0102864	0.034544
Tnfrsf11b	3540.99	-2.14262	0.407407	-5.25915	1.44721e-07	4.5166e-06
Siglece	16.2083	-2.14122	0.718074	-2.9819	0.00286467	0.0127259
Ramp1	154.763	-2.12943	0.49497	-4.30215	1.69149e-05	0.000210066
Rasgrp1	107.998	-2.12894	0.348344	-6.11162	9.86252e-10	1.04968e-07
Scube1	90.9646	-2.12523	0.413942	-5.13414	2.83437e-07	7.76473e-06
Cyb5r2	19.093	-2.12273	0.749819	-2.83098	0.00464049	0.0184278
Themis2	49.4536	-2.1225	0.48998	-4.33181	1.47891e-05	0.000189169
Mei4	105.553	-2.11721	0.387027	-5.47046	4.48878e-08	1.79064e-06
Adm2	73.2228	-2.10367	0.426193	-4.93596	7.97583e-07	1.81026e-05
Angpt4	157.028	-2.09874	0.333072	-6.30115	2.95444e-10	4.28178e-08
Adamts18	46.8214	-2.08971	0.583948	-3.57858	0.000345464	0.00237791
Siglecg	1119.56	-2.08925	0.490898	-4.25598	2.08139e-05	0.000248712
Cmklr1	519.707	-2.08618	0.298142	-6.99726	2.61013e-12	9.58891e-10
Abcg3	9.92157	-2.08617	0.841124	-2.48022	0.0131302	0.0418519
Astn1	24.4067	-2.07929	0.657742	-3.16125	0.00157092	0.00787305
Scn7a	153.596	-2.07451	0.810011	-2.56109	0.0104345	0.0349371
Stk26	265.895	-2.07398	0.407442	-5.09025	3.57592e-07	9.38352e-06
D630003M21Rik	59.5849	-2.07217	0.681194	-3.04197	0.00235038	0.0108501
Gja3	42.3272	-2.06898	0.64711	-3.19726	0.00138738	0.00715521
Col6a4	28.0061	-2.0687	0.691346	-2.99227	0.00276907	0.0124058
5430428K19Rik	10.2521	-2.0668	0.661125	-3.12619	0.00177088	0.00864479
1700054M17Rik	14.1343	-2.05833	0.660987	-3.11403	0.00184552	0.00894104
Aif1	29.9331	-2.05714	0.573318	-3.58813	0.000333063	0.00230662
Rxfp3	39.3802	-2.05661	0.523914	-3.92547	8.6561e-05	0.000787222
Psapl1	16.9226	-2.05104	0.678455	-3.0231	0.00250198	0.0114196
Mir145a	33.2102	-2.0407	0.532489	-3.83238	0.000126907	0.00108131
Psd2	7.88563	-2.0309	0.698233	-2.90863	0.00363017	0.0152434
Dgkg	47.2167	-2.02834	0.548936	-3.69504	0.000219849	0.00166181
Kcnj6	11.6185	-2.02809	0.677735	-2.99245	0.00276745	0.0124039
Lrrc15	13418.8	-2.02382	0.581505	-3.48031	0.000500839	0.00321094
Lims2	493.159	-2.02365	0.344118	-5.8807	4.0854e-09	2.96042e-07
D630045M09Rik	13.9289	-2.02365	0.673567	-3.00438	0.00266126	0.0120045
Prss23	37168.4	-2.02224	0.408694	-4.94805	7.49618e-07	1.7262e-05
Ntf3	266.881	-2.02021	0.37137	-5.43989	5.33124e-08	2.03917e-06
Folr1	34.5548	-2.00987	0.546748	-3.67604	0.000236883	0.00175189
Gm12504	27.879	-2.0048	0.494779	-4.05191	5.08022e-05	0.000512794
1810011H11Rik	26.1836	-1.99304	0.482475	-4.13088	3.61385e-05	0.00038809
Cpn1	33.4212	-1.99274	0.524728	-3.79767	0.000146064	0.00120175
Fcrls	646.449	-1.9918	0.603766	-3.29897	0.000970402	0.00535433
Tnnt2	102.355	-1.99098	0.503199	-3.95664	7.60103e-05	0.000709059
Ptx3	1917.87	-1.98798	0.500062	-3.97547	7.02398e-05	0.000664816
Atp2b4	4595.01	-1.98736	0.297103	-6.68912	2.24517e-11	5.37378e-09
Slc44a3	27.9188	-1.98477	0.355807	-5.57822	2.42994e-08	1.12239e-06
Fbxl13	32.586	-1.98476	0.470257	-4.22059	2.43668e-05	0.000280556
Chsy3	1144.72	-1.97582	0.314912	-6.2742	3.51446e-10	4.82764e-08
Serpine1	122786	-1.97437	0.536983	-3.67678	0.000236197	0.00174846
Kcnk12	23.7442	-1.97153	0.608354	-3.24077	0.00119209	0.0063491
Adtrp	12.7475	-1.96772	0.765644	-2.57002	0.0101692	0.0342159
Dpp6	43.681	-1.96479	0.549165	-3.57778	0.000346532	0.00238214
Fam20a	2708.41	-1.9639	0.306405	-6.40949	1.46011e-10	2.35361e-08
Trib3	853.54	-1.95912	0.284884	-6.87691	6.11627e-12	2.10041e-09
Kctd16	19.4698	-1.9524	0.525352	-3.71637	0.000202107	0.00155513
Nrep	2728.53	-1.94992	0.322672	-6.04306	1.51221e-09	1.41845e-07
Pcsk5	308.107	-1.94449	0.334803	-5.80784	6.32828e-09	4.1139e-07
Nkain4	139.759	-1.93527	0.505349	-3.82957	0.000128366	0.00109139
4930596I21Rik	13.0683	-1.92514	0.652415	-2.9508	0.00316955	0.0137417
Zfp536	32.79	-1.92199	0.461792	-4.16202	3.15442e-05	0.00034725
Wbscr17	6859.23	-1.92086	0.292674	-6.56315	5.26842e-11	1.09507e-08
Gm20755	10.4443	-1.92011	0.752981	-2.55001	0.010772	0.0357942
Lmcd1	463.373	-1.91619	0.345132	-5.55205	2.82336e-08	1.26347e-06
Sbspon	109.869	-1.91459	0.410711	-4.66163	3.13714e-06	5.40429e-05
Col1a1	805553	-1.91385	0.372777	-5.13402	2.83614e-07	7.76473e-06
Kif21b	1165.59	-1.90775	0.437931	-4.35627	1.32296e-05	0.000173004
Itgal	165.05	-1.90139	0.381733	-4.98095	6.32744e-07	1.48964e-05
Cdsn	222.993	-1.90085	0.327787	-5.79903	6.66979e-09	4.24466e-07
9430076C15Rik	59.7741	-1.8942	0.347461	-5.45154	4.99355e-08	1.93341e-06
Slc1a6	1596.26	-1.89246	0.288645	-6.55634	5.51433e-11	1.1313e-08
Tgfb3	23519.7	-1.89225	0.412929	-4.58252	4.59413e-06	7.33648e-05
Nkd1	82.3381	-1.88137	0.693182	-2.71411	0.0066454	0.0243623
Kcnmb1	468.949	-1.86841	0.410254	-4.55427	5.25689e-06	8.18159e-05
Apol10b	19.9429	-1.86478	0.458279	-4.0691	4.71958e-05	0.000483497
Slamf9	87.3761	-1.86442	0.336828	-5.53522	3.10833e-08	1.3655e-06
Mmp12	209.718	-1.86299	0.732323	-2.54394	0.010961	0.0362668
Myocd	220.619	-1.86175	0.42791	-4.35079	1.35645e-05	0.000176943
Klhl6	31.3086	-1.85689	0.633784	-2.92985	0.00339129	0.014436
Cd200	61.5891	-1.85635	0.428641	-4.33077	1.48588e-05	0.0001896
Pag1	892.388	-1.83964	0.299403	-6.14437	8.02815e-10	8.93104e-08
Gpr82	31.9858	-1.8394	0.384922	-4.77861	1.7651e-06	3.40871e-05
Tifab	65.7996	-1.83895	0.480811	-3.82469	0.000130938	0.00110967
Palmd	237.588	-1.83882	0.423285	-4.34415	1.39814e-05	0.000181512
Clmn	639.416	-1.83822	0.347481	-5.29013	1.2223e-07	4.03105e-06
Gria2	30.5858	-1.83801	0.695991	-2.64086	0.00826969	0.0289659
Synpo2	624.489	-1.83525	0.240276	-7.63809	2.20462e-14	2.32176e-11
Phxr4	51.6079	-1.83477	0.433725	-4.23025	2.33434e-05	0.000270547
Cacna1g	2153.59	-1.83458	0.30961	-5.92545	3.11443e-09	2.43558e-07
Abcc9	86.3576	-1.83437	0.663739	-2.76369	0.00571512	0.0217263
Gucy2e	9.99303	-1.83119	0.618833	-2.9591	0.00308543	0.0134754
Ms4a7	228.443	-1.82929	0.36255	-5.0456	4.52095e-07	1.13181e-05
Lzts1	21.1441	-1.82547	0.667717	-2.7339	0.00625892	0.0232805
Gadd45g	2262.13	-1.8244	0.280782	-6.49759	8.16192e-11	1.49923e-08
Lrrc3b	21.8651	-1.82316	0.513003	-3.55389	0.000379574	0.00255916
Trpc4	10.8976	-1.81999	0.637573	-2.85456	0.00430965	0.0173894
Slc1a1	38.4388	-1.8189	0.511151	-3.55844	0.000373067	0.00252392
Gabrb3	170.079	-1.8168	0.426553	-4.25927	2.05093e-05	0.000246189
Wnt16	571.453	-1.81642	0.326876	-5.5569	2.74614e-08	1.23945e-06
Cd300a	67.5364	-1.81593	0.507713	-3.5767	0.000347965	0.00238888
Tbxa2r	276.322	-1.81347	0.34104	-5.31747	1.05218e-07	3.58218e-06
Gper1	209.404	-1.81176	0.395247	-4.58387	4.56439e-06	7.31275e-05
Abca6	135.849	-1.79746	0.396211	-4.53663	5.71613e-06	8.76676e-05
Zbtb16	9.48245	-1.79626	0.719896	-2.49517	0.0125897	0.0405603
B430010I23Rik	30.8702	-1.79606	0.687758	-2.61147	0.00901546	0.0310548
4930486L24Rik	46.9598	-1.7949	0.596661	-3.00824	0.00262767	0.0118938
Ms4a4d	70.1013	-1.79337	0.382616	-4.68711	2.77085e-06	4.90158e-05
Pde2a	133.331	-1.79264	0.325249	-5.51159	3.55611e-08	1.50203e-06
Mylk	2568.4	-1.78435	0.397152	-4.49287	7.0271e-06	0.000103648
Tlr1	31.7626	-1.7833	0.43504	-4.09917	4.14642e-05	0.000434561
Lama1	215.132	-1.78055	0.297368	-5.98769	2.1284e-09	1.8679e-07
Col14a1	906.696	-1.77652	0.579154	-3.06744	0.00215901	0.0101505
Igf1	1573.43	-1.77446	0.414505	-4.28091	1.8613e-05	0.0002267
4933424G05Rik	30.4416	-1.77423	0.408357	-4.3448	1.394e-05	0.000181243
Pvrl4	20.8062	-1.77309	0.462895	-3.83043	0.000127918	0.00108816
Maats1	16.667	-1.77286	0.50417	-3.51639	0.000437452	0.00287935
Gucy1b3	358.017	-1.77232	0.295669	-5.99427	2.04399e-09	1.8251e-07
Aldh1l2	5969.16	-1.76686	0.26222	-6.73807	1.60499e-11	4.2973e-09
Epha3	1453.31	-1.76617	0.282572	-6.25035	4.09533e-10	5.25967e-08
Fat3	246.77	-1.76053	0.388462	-4.53206	5.84123e-06	8.93639e-05
Zbtb7c	127.038	-1.75827	0.338432	-5.19533	2.04357e-07	5.9125e-06
Ccr1	62.0368	-1.75811	0.490782	-3.58227	0.000340623	0.00235176
Cyp4f18	22.5514	-1.75302	0.63482	-2.76144	0.00575476	0.0218371
Tgm2	2089.21	-1.75191	0.319479	-5.48364	4.16667e-08	1.7008e-06
Fxyd6	172.997	-1.74486	0.298427	-5.84686	5.00943e-09	3.44061e-07
Shroom3	485.202	-1.74069	0.348671	-4.99237	5.96443e-07	1.41472e-05
Ppp2r2b	43.2125	-1.73967	0.452886	-3.84129	0.000122391	0.00104792
Apol6	152.642	-1.73747	0.367084	-4.73315	2.21057e-06	4.09384e-05
Creb3l1	3920.4	-1.73729	0.28112	-6.17989	6.41478e-10	7.50624e-08
Bin2	67.2403	-1.73386	0.588361	-2.94693	0.00320949	0.0138635
Pth1r	340.343	-1.72028	0.336502	-5.11226	3.18327e-07	8.55207e-06
Epha4	3000.4	-1.71727	0.292562	-5.86977	4.36407e-09	3.09144e-07
Prdm1	58.083	-1.71657	0.325896	-5.26723	1.38495e-07	4.39318e-06
Cnksr2	23.5461	-1.71651	0.483098	-3.55312	0.000380685	0.00256556
4931430N09Rik	54.1274	-1.71635	0.391635	-4.38252	1.17317e-05	0.000156459
Gpr22	24.8366	-1.7152	0.439646	-3.90133	9.56665e-05	0.000857663
Dpysl4	115.048	-1.71464	0.425715	-4.02767	5.63334e-05	0.000556253
Col5a1	186508	-1.71019	0.276581	-6.18334	6.27578e-10	7.45403e-08
Cx3cr1	519.873	-1.70834	0.382878	-4.46183	8.12639e-06	0.000116279
Gna14	108.924	-1.70704	0.347699	-4.90952	9.13006e-07	2.01717e-05
Slc9a7	40.6829	-1.70499	0.424022	-4.02098	5.79555e-05	0.000570064
Crybb3	22.9085	-1.6941	0.470318	-3.60203	0.000315747	0.00220311
Shisa6	141.366	-1.68968	0.373522	-4.52363	6.07882e-06	9.21565e-05
Adrb3	64.3944	-1.68933	0.39265	-4.30237	1.68982e-05	0.000210025
Srpx	902.321	-1.68875	0.32523	-5.19248	2.07516e-07	5.99292e-06
Ucn2	35.9872	-1.68331	0.425676	-3.95445	7.6711e-05	0.000714929
Csf2rb2	110.48	-1.68308	0.564193	-2.98316	0.0028529	0.0126879
Ccdc85a	171.812	-1.67831	0.333379	-5.03425	4.79726e-07	1.18225e-05
Nlrc4	22.6318	-1.67598	0.450706	-3.71856	0.000200364	0.00154624
Npas4	144.006	-1.67436	0.349566	-4.78983	1.66926e-06	3.26756e-05
E030018B13Rik	71.3633	-1.67429	0.299686	-5.58682	2.31266e-08	1.0745e-06
Ecm2	55.4919	-1.66928	0.496749	-3.36041	0.000778273	0.00452748
Gm10371	36.6472	-1.66906	0.416581	-4.00658	6.16051e-05	0.000598509
Dmd	3144.89	-1.66492	0.294076	-5.66153	1.50032e-08	7.89909e-07
Lrrtm1	68.4691	-1.66397	0.457999	-3.63312	0.000280015	0.00200426
Plxna4	823.458	-1.66222	0.230627	-7.20736	5.70451e-13	3.0038e-10
Pdgfb	333.279	-1.66137	0.459387	-3.61649	0.000298629	0.0021126
Atp1a2	19.6432	-1.65361	0.589065	-2.80718	0.00499781	0.0195907
Frem2	22.8424	-1.65335	0.493394	-3.35096	0.00080532	0.00463617
Fgf13	349.758	-1.65166	0.306136	-5.39519	6.84505e-08	2.54427e-06
Nkx6-1	62.1673	-1.64601	0.533665	-3.08435	0.00203998	0.00967446
Gp5	12.849	-1.6447	0.626265	-2.62621	0.00863426	0.0299639
Sdk2	89.952	-1.64409	0.278716	-5.89881	3.66128e-09	2.77004e-07
Dmrt2	95.76	-1.64384	0.342756	-4.79596	1.61895e-06	3.20483e-05
Cdh10	1032.95	-1.64184	0.344812	-4.76157	1.92097e-06	3.64304e-05
Rarres2	20.9532	-1.64153	0.459579	-3.57182	0.000354508	0.00242327
Clstn2	211.516	-1.63904	0.378169	-4.33415	1.46324e-05	0.000187788
Mir494	10.5917	-1.63667	0.554675	-2.95068	0.00317076	0.0137417
Ccdc141	539.734	-1.63528	0.274832	-5.95012	2.67952e-09	2.15961e-07
Scn8a	15.4485	-1.63248	0.597111	-2.73397	0.00625764	0.0232805
Col7a1	7685.08	-1.63167	0.281433	-5.79772	6.72213e-09	4.24758e-07
Vamp5	404.699	-1.63087	0.354925	-4.59498	4.32797e-06	7.0194e-05
Disc1	57.5628	-1.62493	0.429331	-3.78479	0.000153841	0.00125593
Ctgf	97014.5	-1.62403	0.382061	-4.25071	2.1309e-05	0.000252716
Fam101b	5737.51	-1.61813	0.257073	-6.29444	3.08518e-10	4.39069e-08
1700125H03Rik	19.5338	-1.61799	0.550508	-2.93908	0.00329184	0.0141308
Col5a2	170843	-1.61705	0.259483	-6.23183	4.61029e-10	5.78125e-08
Zdhhc14	305.752	-1.61681	0.272429	-5.93478	2.94239e-09	2.32404e-07
Slco1a5	64.7727	-1.61195	0.473957	-3.40106	0.000671262	0.00405194
Ildr2	405.197	-1.6084	0.336502	-4.77978	1.7549e-06	3.40149e-05
Me3	137.912	-1.60591	0.42818	-3.75055	0.00017645	0.00139525
Fcgr1	80.9699	-1.60552	0.456396	-3.51783	0.000435094	0.00286741
Pla1a	73.0091	-1.60327	0.507269	-3.16059	0.00157452	0.00788529
Serping1	518.067	-1.60315	0.551446	-2.90717	0.00364719	0.0153027
Frmd7	49.7983	-1.60133	0.370511	-4.32194	1.54662e-05	0.000195612
Lgr5	250.062	-1.5968	0.331766	-4.81303	1.48659e-06	3.00487e-05
Thbs2	30145.1	-1.59555	0.206919	-7.71097	1.24863e-14	1.43254e-11
Sv2b	15.3422	-1.59322	0.590469	-2.69823	0.006971	0.0252594
Tnc	294961	-1.59065	0.248645	-6.39729	1.58157e-10	2.52364e-08
Dpt	655.004	-1.58835	0.285959	-5.55447	2.78458e-08	1.25322e-06
Frmpd1	9.87148	-1.58756	0.651226	-2.4378	0.0147769	0.0458695
Apoe	1593.91	-1.58579	0.336874	-4.70738	2.50921e-06	4.53006e-05
Dennd2d	82.0657	-1.5821	0.345335	-4.58136	4.61967e-06	7.36396e-05
Pik3r6	20.2729	-1.58046	0.464365	-3.4035	0.000665292	0.00402822
Cobl	506.483	-1.57862	0.404665	-3.90106	9.57725e-05	0.000857663
Ntng2	79.3464	-1.57715	0.333134	-4.73429	2.19821e-06	4.07571e-05
Il6	39.3796	-1.57504	0.509141	-3.09353	0.00197788	0.00943944
Syt4	51.9123	-1.57415	0.502304	-3.13385	0.0017253	0.0084623
Mfap4	2447.03	-1.5715	0.280712	-5.59827	2.16504e-08	1.03015e-06
Lox	164172	-1.57148	0.261696	-6.00499	1.91346e-09	1.74722e-07
Gm10635	14.3972	-1.57092	0.588008	-2.67159	0.00754928	0.0269444
Mir666	12.8039	-1.56567	0.554797	-2.82205	0.00477171	0.0188777
Chst5	36.6713	-1.56396	0.479695	-3.26032	0.00111287	0.00600616
Nxpe2	10.1974	-1.56094	0.600408	-2.5998	0.00932768	0.0319145
Col19a1	93.2082	-1.56022	0.509807	-3.06041	0.00221036	0.0103427
Arhgap25	56.2394	-1.55857	0.489793	-3.1821	0.00146211	0.00744824
Casp1	32.4324	-1.55828	0.44251	-3.52146	0.000429182	0.00283317
Slc15a3	302.367	-1.55697	0.357285	-4.35779	1.3138e-05	0.00017209
Gpr137c	58.9455	-1.55545	0.384741	-4.04284	5.28071e-05	0.000528305
Gp1bb	213.444	-1.55403	0.29539	-5.26096	1.43303e-07	4.49158e-06
Fsd2	8.90974	-1.55367	0.630918	-2.46256	0.013795	0.0435316
Cnn1	20731.7	-1.55226	0.365166	-4.25083	2.12977e-05	0.000252716
C1qa	885.601	-1.55037	0.343854	-4.5088	6.51964e-06	9.74368e-05
Gm11351	12.1643	-1.54681	0.596228	-2.59432	0.0094779	0.0323235
Cd244	21.0089	-1.54442	0.558596	-2.76482	0.00569547	0.0216798
Nkd2	436.496	-1.5407	0.245267	-6.28172	3.34843e-10	4.68099e-08
Naip2	112.844	-1.53857	0.338519	-4.54501	5.49315e-06	8.48243e-05
Cxcl14	3035.65	-1.53748	0.226592	-6.78521	1.15918e-11	3.52145e-09
Afap1l2	190.736	-1.53736	0.371517	-4.13806	3.50259e-05	0.00037792
Ccr5	230.461	-1.53673	0.369129	-4.16313	3.13918e-05	0.000346539
Csf2rb	190.355	-1.53247	0.398675	-3.84389	0.000121098	0.0010391
Pdgfrb	21556.7	-1.52961	0.232527	-6.57822	4.76118e-11	1.01638e-08
Tnfrsf26	148.381	-1.52363	0.412208	-3.69626	0.000218801	0.00165695
Gm10584	30.3229	-1.5233	0.401911	-3.79014	0.000150562	0.00123362
Limch1	3384.83	-1.52194	0.278188	-5.47092	4.47713e-08	1.79064e-06
Ms4a6b	71.6331	-1.52094	0.455384	-3.3399	0.000838072	0.00477082
Neb	238.297	-1.51854	0.264875	-5.73307	9.86317e-09	5.70727e-07
Mrvi1	1109.86	-1.51817	0.334296	-4.5414	5.58819e-06	8.58794e-05
4930405O22Rik	13.8261	-1.5179	0.5798	-2.61798	0.00884519	0.0305816
Clec4n	143.408	-1.51753	0.609091	-2.49147	0.0127217	0.040867
Thbs1	1.06207e+06	-1.5161	0.271199	-5.59034	2.26622e-08	1.0623e-06
Pf4	85.459	-1.51388	0.48869	-3.09783	0.00194942	0.0093318
Adam12	7798.5	-1.51187	0.405951	-3.72427	0.000195881	0.0015213
Gm9899	14.6625	-1.51174	0.516584	-2.92642	0.00342891	0.0145805
Ctsw	85.3144	-1.51109	0.451552	-3.34643	0.000818601	0.0046921
Pcdha10	28.8124	-1.50892	0.485491	-3.10802	0.00188345	0.00908355
Il10ra	94.3541	-1.50763	0.411174	-3.66664	0.000245757	0.00180737
Sytl5	467.243	-1.50674	0.248381	-6.06625	1.3093e-09	1.2689e-07
D8Ertd82e	1490.89	-1.5048	0.252672	-5.95555	2.59197e-09	2.1149e-07
Trem1	104.416	-1.50045	0.398382	-3.76636	0.000165647	0.0013337
8430431K14Rik	26.4112	-1.49899	0.431502	-3.47388	0.000512998	0.00327358
Htra1	12481.9	-1.4989	0.406802	-3.6846	0.000229062	0.00170845
Hrh1	20.1788	-1.49824	0.510812	-2.93305	0.00335646	0.0143264
Slc17a9	69.1076	-1.49758	0.321217	-4.6622	3.12845e-06	5.3952e-05
Slfn2	272.21	-1.49445	0.358088	-4.17343	3.00047e-05	0.000332854
Col12a1	273953	-1.4907	0.25911	-5.75317	8.7585e-09	5.16262e-07
Tlr9	30.807	-1.48688	0.579185	-2.5672	0.0102525	0.0344592
Nrxn2	28.1553	-1.48679	0.617327	-2.40843	0.0160213	0.0489059
4933431G14Rik	16.7245	-1.4865	0.59474	-2.49941	0.0124401	0.0401585
4930595D18Rik	8.54647	-1.48386	0.606067	-2.44834	0.0143516	0.0448049
Mdga1	862.112	-1.48334	0.219675	-6.75242	1.45395e-11	4.07689e-09
Itga1	3339.36	-1.48326	0.302628	-4.90125	9.52293e-07	2.08646e-05
En1	687.683	-1.4815	0.192182	-7.70885	1.26958e-14	1.43254e-11
Lrrc25	75.4566	-1.48134	0.516246	-2.86944	0.00411201	0.0167459
Il7r	49.5521	-1.48123	0.445021	-3.32846	0.000873284	0.00493923
Rasl11b	731.516	-1.47766	0.206659	-7.15023	8.66344e-13	3.91018e-10
D630029K05Rik	9.48736	-1.47507	0.560818	-2.63021	0.00853311	0.029678
Dsp	1226.04	-1.47248	0.42967	-3.42701	0.000610274	0.00376288
Gpr156	37.5031	-1.47053	0.391695	-3.75428	0.000173839	0.00138414
Itga8	4884.9	-1.46932	0.300721	-4.88599	1.02908e-06	2.22386e-05
C1qc	792.322	-1.46925	0.36564	-4.0183	5.86191e-05	0.000574445
Dok6	48.4844	-1.46598	0.597547	-2.45333	0.0141542	0.0443998
Nfatc2	185.109	-1.46532	0.355205	-4.12528	3.70283e-05	0.000395762
Dusp27	481.875	-1.46485	0.289015	-5.06843	4.01119e-07	1.03368e-05
Adra2a	816.69	-1.46315	0.289927	-5.04661	4.49717e-07	1.13124e-05
Nedd9	4358.74	-1.46275	0.207523	-7.04861	1.80709e-12	7.13665e-10
Tec	875.725	-1.4622	0.286301	-5.10723	3.26919e-07	8.72547e-06
Casq1	24.638	-1.46201	0.428979	-3.40811	0.000654137	0.00396981
Sstr2	19.3182	-1.46117	0.479205	-3.04915	0.00229492	0.0106284
Hoxb13	12.6418	-1.45603	0.592382	-2.45793	0.0139741	0.0439565
Gm13446	33.9522	-1.45521	0.57615	-2.52575	0.0115452	0.0378303
Spry1	2633.57	-1.45519	0.266344	-5.46359	4.66592e-08	1.83184e-06
Cd86	30.4943	-1.45241	0.491397	-2.95568	0.00311976	0.0135915
Cd48	52.1132	-1.44206	0.46239	-3.1187	0.00181649	0.00884016
Tbxas1	54.3283	-1.44176	0.4171	-3.45664	0.000546962	0.00343964
Mir679	10.5625	-1.44126	0.554141	-2.60088	0.00929839	0.0318404
Pclo	213.635	-1.44002	0.420341	-3.42583	0.000612925	0.0037748
Dcaf12l1	275.533	-1.43893	0.37067	-3.88198	0.00010361	0.000914373
Colec10	55.1797	-1.43816	0.498083	-2.88739	0.00388454	0.0160513
Plcl1	998.586	-1.43507	0.247188	-5.80559	6.41386e-09	4.15245e-07
Elfn1	252.611	-1.43462	0.244515	-5.86722	4.43163e-09	3.12529e-07
Gm11149	40.3152	-1.43434	0.372779	-3.84769	0.000119237	0.00102648
Slc7a11	1008.05	-1.43289	0.219047	-6.54147	6.09159e-11	1.20286e-08
Cthrc1	3336.56	-1.43245	0.270866	-5.2884	1.23393e-07	4.0602e-06
Gpr1	92.9972	-1.43178	0.345556	-4.14342	3.4217e-05	0.000372263
Tll1	11734.9	-1.43084	0.386937	-3.69787	0.000217416	0.001652
Myh2	194.94	-1.42984	0.445874	-3.20682	0.00134211	0.00697017
Pkia	1093.62	-1.42656	0.255924	-5.57418	2.48699e-08	1.14206e-06
Kcnma1	143.815	-1.42104	0.569814	-2.49386	0.0126361	0.0406544
F3	7055.45	-1.41748	0.230582	-6.14738	7.8775e-10	8.8256e-08
Gm10532	25.4513	-1.41744	0.46357	-3.05766	0.00223069	0.0104101
Atf5	8482.22	-1.41501	0.215361	-6.57041	5.01754e-11	1.05683e-08
Lmod1	6578.12	-1.41439	0.26774	-5.2827	1.27292e-07	4.13752e-06
Chac1	929.933	-1.4133	0.191393	-7.3843	1.53256e-13	1.00874e-10
4933400F21Rik	55.2012	-1.41214	0.304511	-4.63739	3.52837e-06	5.92954e-05
Gpr183	64.4572	-1.40986	0.33979	-4.14922	3.33617e-05	0.000364464
1500015O10Rik	153.25	-1.40741	0.392528	-3.58549	0.000336441	0.00232594
Aoc3	293.355	-1.40713	0.31252	-4.50253	6.71506e-06	9.97217e-05
Gm13986	216.237	-1.40457	0.303071	-4.63445	3.57892e-06	6.00172e-05
Pde1c	101.5	-1.40433	0.331195	-4.24018	2.23339e-05	0.000262116
Fap	418.537	-1.40351	0.264573	-5.30483	1.12778e-07	3.79055e-06
Prr9	39.0071	-1.40316	0.359683	-3.90112	9.575e-05	0.000857663
Ada	530.093	-1.40314	0.29253	-4.79655	1.61422e-06	3.19947e-05
Casp14	53.7955	-1.40309	0.430136	-3.26197	0.00110639	0.00597935
Nlrp1b	25.6873	-1.39946	0.416599	-3.35924	0.000781558	0.00454241
Rcn1	20646.7	-1.39889	0.205378	-6.81129	9.67286e-12	3.05604e-09
Lef1	142.482	-1.39683	0.411416	-3.39516	0.000685877	0.00412126
Lgals2	41.9922	-1.39642	0.481469	-2.90034	0.00372761	0.0155609
Arxes1	318.824	-1.39264	0.277751	-5.01399	5.33121e-07	1.2838e-05
Ctss	637.776	-1.39242	0.348481	-3.99568	6.45092e-05	0.000620658
Tubb3	1389.28	-1.39179	0.258631	-5.38137	7.39224e-08	2.66442e-06
Pilra	91.0408	-1.38941	0.433827	-3.20268	0.00136153	0.00705647
Slc52a3	48.5935	-1.38756	0.364248	-3.80938	0.000139317	0.00116136
Ifi44	161.159	-1.38724	0.478802	-2.89731	0.00376378	0.0156629
Kcnk1	136.905	-1.38684	0.506397	-2.73865	0.00616919	0.0230538
Il21r	59.7918	-1.38654	0.537299	-2.58057	0.00986378	0.0333809
Laptm5	1169.81	-1.38481	0.356183	-3.88792	0.000101108	0.000895793
Aspn	15234.3	-1.3828	0.285733	-4.83949	1.30175e-06	2.70932e-05
Rasal3	42.9075	-1.38202	0.393408	-3.51296	0.000443152	0.00291444
Selplg	106.74	-1.38162	0.397856	-3.47266	0.000515319	0.00328511
Srrm4	315.251	-1.38124	0.242648	-5.69236	1.25294e-08	6.87246e-07
43891	98.3075	-1.38013	0.357984	-3.85528	0.000115597	0.00100059
6430573F11Rik	13.9606	-1.37787	0.564719	-2.43992	0.0146906	0.0456465
Adamtsl1	1916.36	-1.37704	0.297915	-4.62228	3.79547e-06	6.28481e-05
Zic4	41.9134	-1.37569	0.3111	-4.42202	9.77822e-06	0.00013467
Upk1b	89.2646	-1.37446	0.456995	-3.00759	0.00263324	0.0119122
Apol9b	70.8629	-1.37384	0.532724	-2.5789	0.00991143	0.0335054
Col3a1	174608	-1.3718	0.263369	-5.20866	1.9021e-07	5.58377e-06
Cnr2	43.5375	-1.37052	0.337781	-4.05742	4.96171e-05	0.000503405
Brsk2	38.702	-1.3705	0.353179	-3.88046	0.000104258	0.000919575
Trcg1	37.3441	-1.36935	0.344374	-3.97634	6.99827e-05	0.00066278
AW011738	66.2654	-1.36824	0.359345	-3.80759	0.000140325	0.00116767
Fabp7	35.2494	-1.36822	0.568526	-2.4066	0.0161018	0.049086
Acta2	208604	-1.36672	0.242206	-5.6428	1.67306e-08	8.44388e-07
Pld4	324.855	-1.36451	0.378395	-3.60604	0.000310909	0.00218092
Palm2	1852.17	-1.36299	0.223135	-6.10839	1.00642e-09	1.04968e-07
Slc11a1	121.289	-1.36271	0.405136	-3.36359	0.000769363	0.004488
Adcy1	206.495	-1.36197	0.369402	-3.68697	0.000226938	0.00169822
Akap6	418.408	-1.36141	0.25884	-5.25965	1.44328e-07	4.51475e-06
Pdgfrl	741.899	-1.36041	0.481435	-2.82574	0.0047172	0.0186995
Bcl2a1b	29.0833	-1.35885	0.410528	-3.31	0.000932961	0.00518943
Adgre1	683.671	-1.35813	0.549008	-2.47379	0.013369	0.0424502
Trank1	27.5054	-1.3545	0.495036	-2.73617	0.00621586	0.0231803
Chrna7	112.895	-1.3545	0.309937	-4.37024	1.24111e-05	0.000163791
Rnf128	2775.51	-1.35119	0.250913	-5.38511	7.24011e-08	2.64201e-06
Fam132b	627.955	-1.3505	0.288952	-4.6738	2.95676e-06	5.14405e-05
Adamts5	10995	-1.35045	0.386965	-3.48985	0.000483289	0.00311995
Zic3	39.9193	-1.34715	0.464493	-2.90027	0.00372843	0.0155609
Grip2	19.7503	-1.34397	0.472504	-2.84437	0.00444996	0.0178281
Pdlim4	502.166	-1.34352	0.342971	-3.91731	8.95434e-05	0.000811207
Padi2	44.7356	-1.34324	0.386848	-3.47226	0.000516104	0.00328613
Cd72	294.35	-1.34291	0.450258	-2.98253	0.00285875	0.0127067
1700009N14Rik	135.994	-1.34258	0.303245	-4.42739	9.53789e-06	0.000132167
C1qb	1149.83	-1.34247	0.330285	-4.06458	4.812e-05	0.000491689
Adora2a	34.7035	-1.3405	0.449171	-2.98438	0.00284158	0.0126553
Podn	853.572	-1.34029	0.257611	-5.20276	1.96353e-07	5.73343e-06
Parvg	42.913	-1.34009	0.477464	-2.80669	0.0050053	0.0196152
Gm10578	27.4644	-1.33875	0.454154	-2.94778	0.00320063	0.0138332
Filip1	29.8517	-1.33826	0.410544	-3.25973	0.00111517	0.00601242
Fyb	354.873	-1.33723	0.393	-3.40262	0.000667419	0.00403336
Fn1	938415	-1.33492	0.234047	-5.70362	1.17286e-08	6.5469e-07
Drd4	23.9153	-1.33384	0.49643	-2.68686	0.00721263	0.0259717
Adap2	59.8396	-1.32775	0.502732	-2.64106	0.00826471	0.0289659
Mir143hg	755.859	-1.32417	0.237431	-5.57708	2.44595e-08	1.12649e-06
Chrdl1	114.163	-1.32197	0.296138	-4.46404	8.04296e-06	0.000115295
Pdzrn3	4941.36	-1.31973	0.192046	-6.87193	6.33388e-12	2.10103e-09
Usp43	12.7874	-1.31896	0.540668	-2.43949	0.0147078	0.0456822
C1qtnf3	3693.12	-1.31584	0.225222	-5.84241	5.14521e-09	3.48836e-07
C130050O18Rik	39.3195	-1.31523	0.478915	-2.74627	0.00602766	0.022612
Serpina3g	383.87	-1.31273	0.308026	-4.26177	2.02818e-05	0.000244015
E330013P04Rik	35.5571	-1.31264	0.489865	-2.6796	0.00737105	0.0264157
Gabra4	296.967	-1.31204	0.332469	-3.94637	7.93446e-05	0.0007324
Wnt9a	935.46	-1.31161	0.266239	-4.92642	8.37499e-07	1.88461e-05
4930426L09Rik	98.6417	-1.31102	0.360272	-3.63898	0.000273724	0.00196904
Gabrb1	367.845	-1.30668	0.36635	-3.56676	0.000361419	0.00245774
Sema5b	156.993	-1.30587	0.274322	-4.76036	1.93246e-06	3.66032e-05
Sprr2g	36.9565	-1.30579	0.455284	-2.86809	0.00412963	0.0167913
Hsd11b2	75.692	-1.3056	0.388289	-3.36244	0.000772566	0.00450174
Tppp3	384.367	-1.30536	0.283417	-4.60577	4.10947e-06	6.72022e-05
Col11a2	114.04	-1.30368	0.3055	-4.26738	1.97781e-05	0.000238922
Sema7a	1764.01	-1.30223	0.448358	-2.90444	0.00367914	0.015404
Ms4a6c	137.379	-1.30033	0.386962	-3.36036	0.000778416	0.00452748
Foxa1	45.8552	-1.29641	0.537181	-2.41337	0.0158058	0.0483792
P2ry14	174.949	-1.2958	0.337628	-3.83795	0.000124065	0.00105938
Aplp1	2805.74	-1.29568	0.22907	-5.65627	1.54702e-08	8.03888e-07
Fstl3	902.597	-1.29544	0.260378	-4.97523	6.51713e-07	1.53201e-05
Col8a1	51405.8	-1.29343	0.215704	-5.99632	2.01834e-09	1.82193e-07
Cacna1h	1274.43	-1.29319	0.332386	-3.89064	9.99812e-05	0.000888303
Prdm6	78.6716	-1.29256	0.417765	-3.09399	0.00197485	0.00943069
Lama4	7608.53	-1.29153	0.371947	-3.47235	0.000515927	0.00328613
H2-T23	549.655	-1.28628	0.255725	-5.02993	4.90667e-07	1.198e-05
Sgpp2	34.8972	-1.286	0.321617	-3.99855	6.37314e-05	0.000615006
1700001D01Rik	18.2542	-1.28533	0.451843	-2.84463	0.00444636	0.0178181
Mycl	468.137	-1.28023	0.32276	-3.96652	7.29306e-05	0.000685765
Gas6	7065.86	-1.28018	0.267729	-4.78165	1.73861e-06	3.39072e-05
Amz1	117.264	-1.27753	0.296387	-4.31035	1.62994e-05	0.00020435
Lrrc75b	303.265	-1.27743	0.320494	-3.98581	6.72494e-05	0.000642673
Mmp25	12.7951	-1.2767	0.508987	-2.50832	0.0121307	0.0393487
Akap12	33986.8	-1.27608	0.207438	-6.15161	7.67001e-10	8.65452e-08
Kcnq1ot1	4956.15	-1.27605	0.167782	-7.60543	2.83949e-14	2.80346e-11
4930487H11Rik	33.755	-1.27525	0.395022	-3.2283	0.00124528	0.00657477
Csf1r	1958.2	-1.27372	0.433861	-2.93578	0.00332715	0.0142233
Slc7a7	161.579	-1.2726	0.241993	-5.25885	1.44959e-07	4.5166e-06
Myh7b	43.8303	-1.27142	0.33336	-3.81396	0.000136756	0.00114728
Neurl3	85.6494	-1.27105	0.446367	-2.84755	0.00440566	0.0176954
Sorcs2	7937.77	-1.27019	0.386152	-3.28936	0.00100415	0.00550973
Omg	31.1812	-1.26544	0.429913	-2.94348	0.00324546	0.0139822
E130310I04Rik	28.6142	-1.26466	0.479807	-2.63577	0.00839464	0.0293061
Pitpnm3	70.1306	-1.25915	0.413243	-3.047	0.00231138	0.0106919
Ch25h	407.185	-1.25524	0.296457	-4.23414	2.29432e-05	0.000267085
Nell2	271.604	-1.25324	0.217934	-5.75056	8.89464e-09	5.20402e-07
Cd300lf	35.057	-1.25197	0.506206	-2.47324	0.0133895	0.0425068
Tgtp1	48.4986	-1.25094	0.452603	-2.76387	0.005712	0.0217263
Acta1	5125.48	-1.25077	0.266353	-4.6959	2.6544e-06	4.74875e-05
9430083A17Rik	43.9689	-1.25064	0.334683	-3.7368	0.000186378	0.00146176
Extl1	27.5737	-1.2505	0.419441	-2.98134	0.00286988	0.0127419
Lurap1l	6245.46	-1.2492	0.269154	-4.64119	3.46404e-06	5.85257e-05
Srpx2	4119.43	-1.24886	0.240276	-5.19761	2.01864e-07	5.86184e-06
Foxp3	22.6407	-1.24884	0.40181	-3.10803	0.00188338	0.00908355
Inhba	18359	-1.24864	0.230892	-5.40788	6.37734e-08	2.39294e-06
Hymai	51.5042	-1.24691	0.296544	-4.2048	2.61316e-05	0.000297456
Foxf1	426.601	-1.24512	0.262704	-4.73964	2.14101e-06	3.98839e-05
Cybb	467.181	-1.24343	0.391493	-3.17612	0.00149261	0.00757554
Msantd1	35.1696	-1.24219	0.365567	-3.39798	0.000678852	0.00408838
Card9	37.3826	-1.24204	0.366442	-3.38946	0.0007003	0.00418247
Fcgr3	296.32	-1.24125	0.394146	-3.14921	0.00163713	0.00812214
Lcp2	88.4658	-1.24056	0.382255	-3.24538	0.00117294	0.00627038
Col25a1	150.661	-1.24041	0.27908	-4.44465	8.80357e-06	0.000123948
Gdpd5	1296.43	-1.23893	0.211989	-5.84431	5.0868e-09	3.46612e-07
Sv2c	121.344	-1.23817	0.39926	-3.10116	0.00192767	0.00925013
Fibin	2176.63	-1.23783	0.198725	-6.22885	4.69882e-10	5.84467e-08
9530091C08Rik	50.6908	-1.23566	0.368265	-3.35536	0.000792621	0.00458305
B3galt2	103.336	-1.23352	0.272933	-4.51951	6.19836e-06	9.34309e-05
Adarb1	1186.68	-1.23337	0.257293	-4.79365	1.63773e-06	3.22584e-05
Rtn1	62.7924	-1.23037	0.395329	-3.11227	0.00185656	0.00897983
Snca	199.052	-1.22959	0.352407	-3.48911	0.000484627	0.00312731
4930483K19Rik	15.2502	-1.22906	0.494743	-2.48424	0.0129828	0.0414774
Ncf2	241.985	-1.229	0.344903	-3.56333	0.000366176	0.00248368
Zfyve28	37.2833	-1.22899	0.432027	-2.84471	0.0044452	0.017818
Ppm1e	102.914	-1.22896	0.279585	-4.39566	1.10436e-05	0.000149235
AI504432	66.5097	-1.22813	0.220908	-5.55945	2.70623e-08	1.22494e-06
Ucp2	605.028	-1.22607	0.311494	-3.93609	8.28204e-05	0.000759323
Dok5	370.76	-1.22601	0.197983	-6.19251	5.9212e-10	7.08615e-08
Adamts2	2320.46	-1.22478	0.193921	-6.31587	2.68653e-10	3.92955e-08
Nrip3	23.8205	-1.22361	0.482722	-2.53482	0.0112505	0.0370569
Zdbf2	1454.57	-1.22344	0.1574	-7.77284	7.67463e-15	1.0103e-11
Igfbp7	31692.2	-1.22318	0.251125	-4.87078	1.11157e-06	2.36333e-05
Col28a1	106.294	-1.22252	0.383271	-3.1897	0.00142423	0.00729997
Galnt18	9359.73	-1.22215	0.231163	-5.28697	1.24359e-07	4.07573e-06
Cd53	313.153	-1.22103	0.357787	-3.41273	0.00064316	0.00391994
Apol9a	163.199	-1.22074	0.338338	-3.60804	0.000308518	0.00216993
Spock3	399.826	-1.21654	0.213987	-5.68512	1.30722e-08	7.0262e-07
Tmem196	55.1763	-1.2161	0.296507	-4.10143	4.10611e-05	0.000431243
Gm16523	42.505	-1.21568	0.440125	-2.76213	0.00574263	0.0218055
Dgkk	480.222	-1.21489	0.306508	-3.96364	7.3815e-05	0.000692021
Lrp3	237.68	-1.21452	0.358858	-3.38441	0.000713314	0.00423936
Phldb2	33475	-1.2144	0.224853	-5.40085	6.63276e-08	2.47701e-06
P2ry6	230.403	-1.21339	0.290116	-4.18242	2.88417e-05	0.00032176
Rab11fip4	18.9112	-1.21199	0.40787	-2.9715	0.00296345	0.0130764
Adh7	254.3	-1.21074	0.368418	-3.28632	0.00101507	0.00555422
Arhgef26	95.1844	-1.20884	0.249586	-4.8434	1.27637e-06	2.67058e-05
Smim10l2a	60.9657	-1.20855	0.327838	-3.68643	0.000227426	0.00170026
Alox12	34.8513	-1.20773	0.466457	-2.58915	0.00962125	0.0327346
Camk2n1	244.939	-1.20755	0.268039	-4.50514	6.63282e-06	9.87546e-05
Hmcn1	3461.94	-1.20619	0.489659	-2.46332	0.0137657	0.0434651
4632428N05Rik	558.081	-1.20529	0.237158	-5.08224	3.73015e-07	9.70761e-06
Lamc3	87.3051	-1.20278	0.257827	-4.66507	3.08514e-06	5.32634e-05
Tlr13	233.179	-1.20218	0.430079	-2.79525	0.00518603	0.0201744
Muc5b	27.4376	-1.20203	0.443416	-2.71084	0.00671131	0.0245698
Dusp8	984.458	-1.20174	0.22453	-5.35225	8.68682e-08	3.06993e-06
Ccl8	66.8461	-1.20102	0.482439	-2.48947	0.0127934	0.0410267
Pcdhga8	765.296	-1.1984	0.211202	-5.67418	1.39354e-08	7.41205e-07
Fras1	567.943	-1.19733	0.291721	-4.10435	4.05445e-05	0.000426987
AB124611	70.7206	-1.19727	0.294716	-4.06244	4.85631e-05	0.000495896
Hecw1	358.542	-1.19723	0.361383	-3.31291	0.000923301	0.00515021
Npas3	260.405	-1.19552	0.265526	-4.50247	6.71671e-06	9.97217e-05
Mir654	16.0745	-1.19459	0.479576	-2.49093	0.0127408	0.0408953
Nckap5	96.1532	-1.19407	0.370081	-3.22651	0.00125311	0.00660728
Col6a2	31043.9	-1.19177	0.253984	-4.69228	2.70175e-06	4.80085e-05
Pln	35.0934	-1.19155	0.322009	-3.70036	0.000215296	0.00163963
Col1a2	507766	-1.19109	0.199448	-5.97195	2.3444e-09	1.96992e-07
Pik3ap1	192.555	-1.19105	0.444407	-2.68008	0.00736047	0.0263958
AF357425	36.1977	-1.19	0.335988	-3.54179	0.000397428	0.00265911
Kalrn	3922.01	-1.18947	0.216992	-5.48162	4.21445e-08	1.71587e-06
Vash1	260.2	-1.18813	0.232058	-5.11999	3.05545e-07	8.25077e-06
Mylk2	97.1064	-1.18742	0.319471	-3.71683	0.000201736	0.00155303
Lair1	68.349	-1.1871	0.439285	-2.70236	0.00688498	0.0250258
Hoxd3os1	16.4505	-1.18652	0.484063	-2.45117	0.0142393	0.0445687
Ms4a6d	215.817	-1.18542	0.377654	-3.1389	0.00169582	0.00836108
Nppa	40.9118	-1.18505	0.409928	-2.89088	0.00384165	0.015924
Asic3	88.5954	-1.18453	0.318483	-3.71928	0.00019979	0.00154499
Ccl12	62.0531	-1.18147	0.421961	-2.79996	0.00511088	0.0199497
Sim1	83.2269	-1.18103	0.374289	-3.15538	0.00160287	0.00799513
Vipr1	39.1365	-1.18094	0.456232	-2.58847	0.00964027	0.0327923
Adamts4	2186.87	-1.17963	0.277673	-4.24827	2.15427e-05	0.000255297
Ctnna2	255.562	-1.17459	0.359232	-3.26972	0.00107656	0.0058361
Ddit3	1399.85	-1.17402	0.196049	-5.98839	2.11923e-09	1.8679e-07
Ankrd55	29.2325	-1.17313	0.485742	-2.41513	0.0157295	0.0482297
D630041G03Rik	45.974	-1.17244	0.379487	-3.08954	0.00200469	0.00954145
Ano5	358.658	-1.16946	0.416499	-2.80784	0.00498744	0.0195552
Cd52	135.379	-1.16916	0.400861	-2.91663	0.00353839	0.0149398
Slc25a18	39.6398	-1.16871	0.431508	-2.70844	0.00676013	0.0247198
Mir99ahg	58.5195	-1.16871	0.350676	-3.33273	0.000859996	0.00487455
Ryr3	89.5142	-1.16798	0.407108	-2.86898	0.00411804	0.0167532
Gpc4	33495.7	-1.16787	0.199676	-5.84883	4.95052e-09	3.41499e-07
Ednra	724.299	-1.16593	0.335066	-3.4797	0.000501978	0.00321694
Sptbn2	126.504	-1.16416	0.206067	-5.64941	1.60998e-08	8.20414e-07
Mpeg1	1704.48	-1.16296	0.303028	-3.83779	0.000124147	0.0010595
Samsn1	32.7503	-1.16094	0.411082	-2.82411	0.00474117	0.0187851
Gpr39	141.079	-1.16019	0.399694	-2.90269	0.00369978	0.0154658
Irf8	126.366	-1.16017	0.470559	-2.46551	0.0136818	0.0432523
Vnn1	498.734	-1.1598	0.286348	-4.05032	5.11487e-05	0.000514975
Mir1188	25.2372	-1.15892	0.466246	-2.48563	0.0129321	0.0413707
Kif1a	8825.23	-1.15746	0.239886	-4.82506	1.3996e-06	2.86764e-05
Ctsc	1868.41	-1.15639	0.211329	-5.472	4.44974e-08	1.78862e-06
Nlrp3	90.2708	-1.15547	0.444229	-2.60106	0.00929363	0.0318337
Pck2	7219.03	-1.15483	0.178137	-6.4828	9.00364e-11	1.58034e-08
Myo7a	3021.16	-1.15303	0.195722	-5.89116	3.83494e-09	2.80023e-07
Cldn22	43.2416	-1.15207	0.288516	-3.9931	6.52141e-05	0.000626635
4930443O20Rik	42.2605	-1.1519	0.383709	-3.00202	0.00268198	0.0120842
Shank2	628.358	-1.15065	0.224008	-5.13667	2.79653e-07	7.70775e-06
Trf	209.622	-1.14821	0.315835	-3.63548	0.000277466	0.00198995
Epas1	562.765	-1.14631	0.265616	-4.31566	1.59124e-05	0.000200602
Col6a3	76086.2	-1.14614	0.200427	-5.71848	1.07482e-08	6.10753e-07
Slc5a7	1512.06	-1.14337	0.335453	-3.40844	0.000653357	0.0039666
Sh2d3c	171.578	-1.14161	0.197624	-5.77667	7.61915e-09	4.62922e-07
Cdkl1	172.851	-1.14058	0.267616	-4.26199	2.02612e-05	0.000243953
Gbp7	211.338	-1.14036	0.308048	-3.70189	0.000214001	0.00163155
Ctla2b	160.861	-1.13904	0.298426	-3.81682	0.000135185	0.00113806
Gm14005	1482.22	-1.139	0.203697	-5.59164	2.24936e-08	1.05753e-06
G630071F17Rik	21.6734	-1.13751	0.408196	-2.78667	0.0053253	0.0206135
Rab3c	53.5613	-1.13684	0.438796	-2.59081	0.00957498	0.0326177
Cd180	152.87	-1.1349	0.420256	-2.70049	0.00692374	0.0251319
Pde1b	306.014	-1.13443	0.228116	-4.97306	6.59029e-07	1.54428e-05
Kdelr3	4287.17	-1.13433	0.189667	-5.98064	2.22263e-09	1.91863e-07
Plb1	33.2765	-1.13366	0.341749	-3.31723	0.00090916	0.00509291
Onecut2	102.437	-1.13329	0.271078	-4.18069	2.90631e-05	0.000323772
Mir196a-1	54.3118	-1.13326	0.392002	-2.89095	0.00384082	0.015924
Gbp2	468.74	-1.13223	0.240941	-4.6992	2.61184e-06	4.67983e-05
Mtss1l	4023.81	-1.13086	0.205549	-5.50165	3.76261e-08	1.57243e-06
Bpgm	2175.89	-1.12999	0.228909	-4.93642	7.957e-07	1.80859e-05
Cacna1d	45.2097	-1.12941	0.396695	-2.84706	0.00441257	0.0177187
Cd84	249.945	-1.12902	0.402507	-2.80496	0.0050323	0.0197001
Slc24a3	1122.29	-1.12605	0.256947	-4.38242	1.17367e-05	0.000156459
Slc6a9	2044.17	-1.12576	0.190348	-5.91424	3.33421e-09	2.5946e-07
Ldb2	275.027	-1.12559	0.349806	-3.21776	0.00129196	0.00676903
Apod	111.721	-1.12541	0.308774	-3.64478	0.000267618	0.0019324
Serpinf1	25271.2	-1.12485	0.181601	-6.19408	5.86267e-10	7.06967e-08
Muc6	113.712	-1.12484	0.254371	-4.42207	9.77612e-06	0.00013467
Arxes2	1381.98	-1.12464	0.217565	-5.1692	2.35102e-07	6.69173e-06
Chst15	874.846	-1.12364	0.232323	-4.83654	1.32121e-06	2.74259e-05
Timp3	44515	-1.12346	0.400805	-2.80301	0.00506276	0.0197961
AF251705	90.2035	-1.12177	0.335553	-3.34306	0.000828603	0.00473056
Vax2	49.9112	-1.12118	0.29378	-3.8164	0.000135414	0.00113905
Hk3	123.316	-1.11949	0.387611	-2.88818	0.00387482	0.0160195
5031426D15Rik	48.7962	-1.11942	0.351449	-3.18516	0.00144674	0.00739379
St5	7195.3	-1.11837	0.182633	-6.12356	9.1506e-10	9.92371e-08
Zic1	487.826	-1.11626	0.206637	-5.40203	6.58913e-08	2.46655e-06
Myo5b	24.6382	-1.11467	0.428366	-2.60214	0.00926441	0.0317875
Efs	648.113	-1.11366	0.227277	-4.90001	9.58313e-07	2.09317e-05
Adra1b	466.418	-1.1134	0.303964	-3.66293	0.000249343	0.0018264
Serinc4	130.467	-1.11182	0.248746	-4.46971	7.83253e-06	0.000112893
Coro2b	293.396	-1.11127	0.297515	-3.73519	0.000187575	0.00146689
Tns1	33589	-1.11091	0.195408	-5.68506	1.30766e-08	7.0262e-07
Card10	1137.99	-1.11016	0.219885	-5.0488	4.44599e-07	1.12734e-05
Tmem229b	189.367	-1.10869	0.40255	-2.75417	0.00588403	0.0222103
Fam101a	55.2071	-1.10839	0.324112	-3.41978	0.000626709	0.00384486
Gm15663	101.986	-1.10837	0.231588	-4.78598	1.70155e-06	3.32666e-05
Hpgd	268.126	-1.10744	0.356613	-3.10544	0.00189994	0.00914206
Cass4	62.5179	-1.10734	0.396774	-2.79086	0.00525683	0.0204035
Hmx1	44.9486	-1.10641	0.33054	-3.3473	0.000816035	0.0046808
Sox8	31.417	-1.10379	0.40639	-2.71607	0.00660617	0.0242523
Ccl28	31.3642	-1.1006	0.442455	-2.48748	0.0128653	0.0412071
Igfbp5	14735.3	-1.10011	0.277493	-3.96445	7.35643e-05	0.000690901
Gm13985	44.7106	-1.09738	0.346649	-3.1657	0.00154712	0.00777846
Tchh	88.9272	-1.09724	0.332162	-3.30333	0.000955446	0.00528288
Spi1	206.598	-1.09641	0.3769	-2.90902	0.00362565	0.0152366
Inpp5d	353.123	-1.09545	0.356213	-3.07527	0.00210313	0.00992328
Pgf	174.749	-1.09516	0.22643	-4.83664	1.32054e-06	2.74259e-05
Rbm20	167.876	-1.09462	0.371028	-2.95024	0.00317531	0.0137576
Trim12a	319.877	-1.09311	0.224916	-4.86006	1.17353e-06	2.47837e-05
Rnf165	114.869	-1.09287	0.237467	-4.60219	4.18072e-06	6.82261e-05
Mustn1	117.612	-1.0926	0.303788	-3.5966	0.000322403	0.0022446
C1qtnf6	2112.99	-1.09226	0.217656	-5.01826	5.21421e-07	1.25946e-05
Myl9	27199.1	-1.09093	0.220938	-4.93773	7.90388e-07	1.8017e-05
Hck	228.598	-1.08991	0.309378	-3.52292	0.00042682	0.00281876
Gpr18	31.8275	-1.08911	0.412757	-2.63863	0.00832424	0.0291183
Col4a1	160061	-1.08867	0.225115	-4.83606	1.3244e-06	2.74561e-05
Ltbp2	52332.7	-1.0874	0.217555	-4.99829	5.78417e-07	1.37817e-05
Gadd45b	1703.39	-1.087	0.240315	-4.52326	6.08957e-06	9.22309e-05
Vav1	208.971	-1.0845	0.414784	-2.6146	0.00893311	0.0308249
Fndc5	24.2229	-1.08378	0.449063	-2.41342	0.0158037	0.0483792
Ptprc	466.613	-1.08295	0.349901	-3.095	0.0019681	0.00940414
D630039A03Rik	32.6997	-1.08239	0.322429	-3.35698	0.000787974	0.00457129
4833412C05Rik	170.02	-1.08089	0.208529	-5.1834	2.17875e-07	6.2782e-06
Apba1	200.623	-1.08028	0.388428	-2.78116	0.00541656	0.0208594
Erp27	52.9923	-1.08012	0.350836	-3.07869	0.00207914	0.00983123
Chst2	7344.01	-1.0792	0.2372	-4.54973	5.3714e-06	8.33671e-05
Mcam	12465.5	-1.07813	0.255235	-4.22408	2.39919e-05	0.000276643
Nrg1	1157.17	-1.07737	0.196579	-5.48056	4.23973e-08	1.71731e-06
Gm4432	31.9429	-1.07735	0.448788	-2.40058	0.0163693	0.0496232
Enox1	180.32	-1.07651	0.296117	-3.63544	0.000277512	0.00198995
Gm15867	345.825	-1.0763	0.29097	-3.699	0.000216449	0.00164624
Scube3	511.756	-1.07625	0.243779	-4.41488	1.01066e-05	0.000138829
Lrrc27	560.888	-1.07356	0.193801	-5.53952	3.03308e-08	1.34143e-06
Lonrf2	104.782	-1.07349	0.409813	-2.61947	0.00880666	0.0304684
Nox4	1276.19	-1.07206	0.202565	-5.2924	1.20719e-07	3.99791e-06
Ctla2a	524.773	-1.07151	0.280739	-3.81674	0.000135224	0.00113806
F630028O10Rik	132.816	-1.06958	0.382494	-2.79634	0.00516855	0.0201152
Bach2	452.384	-1.06863	0.329977	-3.2385	0.0012016	0.00639114
Adra1d	3125.31	-1.06788	0.265849	-4.01687	5.89755e-05	0.000576865
Itga5	49081.1	-1.06757	0.232468	-4.59231	4.3836e-06	7.08606e-05
Trpv2	834.843	-1.06656	0.232272	-4.59184	4.39363e-06	7.0895e-05
Mid2	1870.79	-1.06635	0.204633	-5.21104	1.87784e-07	5.53437e-06
Bst1	56.2292	-1.06621	0.356426	-2.99138	0.00277716	0.0124305
Diras2	160.073	-1.06586	0.288458	-3.69503	0.000219864	0.00166181
Hoxd4	108.662	-1.06545	0.34845	-3.05769	0.00223051	0.0104101
Fbln5	32799.2	-1.06492	0.192254	-5.53912	3.04003e-08	1.34143e-06
Slc1a4	4064.08	-1.06478	0.169908	-6.26684	3.68437e-10	4.91582e-08
P2rx3	57.7757	-1.06247	0.295228	-3.59882	0.000319668	0.0022285
Dennd4a	2956.89	-1.06246	0.146975	-7.22884	4.87151e-13	2.7484e-10
Gm15910	253.845	-1.06129	0.17983	-5.90167	3.59847e-09	2.74614e-07
Ptprq	472.262	-1.06102	0.23841	-4.45037	8.57213e-06	0.000121013
Syndig1	179.037	-1.05278	0.273293	-3.8522	0.00011706	0.00101105
Sec16b	961.413	-1.05248	0.158607	-6.63576	3.22831e-11	7.18276e-09
1700096K18Rik	48.3926	-1.04998	0.282718	-3.71387	0.000204112	0.00156751
Gm10791	87.7426	-1.04858	0.258455	-4.0571	4.96863e-05	0.000503783
Fam84b	1968.46	-1.04755	0.229095	-4.57257	4.81776e-06	7.60648e-05
Slc6a20b	29.8327	-1.04642	0.36415	-2.87359	0.00405835	0.016583
Emx2	960.764	-1.04636	0.236263	-4.42877	9.47734e-06	0.000131674
Galnt14	135.997	-1.04584	0.373859	-2.79743	0.00515109	0.0200706
Mir3070a	34.8413	-1.04466	0.401604	-2.60121	0.00928959	0.0318337
Itga9	882.708	-1.04376	0.272788	-3.82626	0.000130103	0.00110437
9930014A18Rik	359.287	-1.04249	0.17686	-5.89447	3.75891e-09	2.78629e-07
Zmynd15	24.772	-1.04024	0.375618	-2.76941	0.00561582	0.0214698
Ccdc37	41.969	-1.03835	0.401866	-2.58383	0.00977103	0.033123
Sparc	224527	-1.03783	0.178592	-5.81121	6.20221e-09	4.0654e-07
Mir668	27.3074	-1.03649	0.352629	-2.93932	0.00328934	0.0141239
Plcb4	1633.86	-1.03433	0.163587	-6.32283	2.56813e-10	3.82723e-08
Flt1	2474.36	-1.03241	0.286135	-3.60813	0.000308411	0.00216993
Glis1	390.754	-1.03031	0.25639	-4.01852	5.85648e-05	0.00057427
Kcnc3	104.829	-1.02885	0.283626	-3.62748	0.000286205	0.00203749
Ppap2a	11502	-1.02883	0.222011	-4.63415	3.584e-06	6.00386e-05
Trim30a	166.845	-1.02819	0.371709	-2.76612	0.00567284	0.021625
Cadm2	150.094	-1.02805	0.388191	-2.64831	0.00808961	0.0284741
Hoxc11	48.477	-1.02789	0.335645	-3.06243	0.00219551	0.0102885
Ikzf2	1327.17	-1.02756	0.182138	-5.64164	1.68437e-08	8.47387e-07
Ttc28	11464.9	-1.0275	0.190665	-5.38902	7.0844e-08	2.61738e-06
Il12rb1	41.8381	-1.02739	0.427192	-2.405	0.0161726	0.0492346
Adam4	50.9623	-1.0265	0.386287	-2.65735	0.00787569	0.0278764
Sptb	171.715	-1.0256	0.219433	-4.67387	2.95574e-06	5.14405e-05
Cxcl16	358.426	-1.02454	0.292632	-3.50112	0.000463305	0.00301808
Maml2	3515.76	-1.02304	0.17648	-5.7969	6.75501e-09	4.25135e-07
Lgi3	71.1759	-1.02219	0.282589	-3.61723	0.000297774	0.0021075
Htr1b	1392.29	-1.02171	0.315157	-3.24192	0.00118727	0.00633199
Gpr21	66.3652	-1.02147	0.249061	-4.10129	4.10851e-05	0.000431243
Amotl2	25664.9	-1.02105	0.179051	-5.70254	1.18034e-08	6.55332e-07
Fhit	30.7298	-1.01895	0.414687	-2.45716	0.0140039	0.0440415
Bmpr1b	1146.37	-1.01832	0.198291	-5.13545	2.81467e-07	7.73276e-06
Bcan	41.1353	-1.01458	0.373995	-2.7128	0.00667167	0.0244416
C1ra	542.863	-1.01434	0.256768	-3.95044	7.80087e-05	0.000723608
Rab15	370.879	-1.01123	0.230777	-4.38186	1.17672e-05	0.000156685
Ccdc64b	80.3597	-1.01107	0.268412	-3.76688	0.000165303	0.00133229
Clec5a	220.354	-1.01068	0.294047	-3.43713	0.00058791	0.00365782
Serpinh1	112487	-1.0097	0.170752	-5.91328	3.3536e-09	2.5969e-07
Scn3b	249.888	-1.00932	0.382338	-2.63985	0.00829422	0.0290261
Abca5	2529.44	-1.00729	0.205112	-4.91094	9.06393e-07	2.00536e-05
Mettl21b	71.6656	-1.00613	0.263853	-3.81323	0.000137161	0.00114919
Plxnd1	2694.5	-1.00586	0.228133	-4.40911	1.03796e-05	0.00014184
Prss12	306.35	-1.0051	0.284061	-3.53832	0.000402676	0.00268626
Nrros	192.904	-1.00495	0.371513	-2.70501	0.00683031	0.0248671
Cacnb4	134.214	-1.00348	0.276313	-3.63169	0.000281575	0.00201178
Pycr1	848.156	-1.00157	0.173756	-5.76424	8.20251e-09	4.88962e-07
Sobp	303.891	-1.00135	0.233521	-4.28803	1.80263e-05	0.000221777
Sprr2k	279.516	-0.997234	0.340156	-2.93169	0.00337119	0.0143815
Csrp2	1687.4	-0.997025	0.147691	-6.75073	1.47106e-11	4.07689e-09
Lgalsl	3720.24	-0.996712	0.168995	-5.89786	3.6824e-09	2.77004e-07
Eppk1	656.284	-0.9958	0.224748	-4.43075	9.3908e-06	0.000131048
Tspan33	47.2878	-0.993582	0.409832	-2.42437	0.0153351	0.0472588
Pram1	86.1332	-0.991006	0.274129	-3.61511	0.000300219	0.00212195
Jdp2	2698.99	-0.98791	0.130813	-7.55209	4.28315e-14	3.98005e-11
B4galnt2	21.8704	-0.987213	0.408007	-2.41959	0.0155378	0.0477345
Hoxc13	88.2014	-0.985016	0.33863	-2.90883	0.00362785	0.0152378
Foxs1	569.937	-0.984732	0.266721	-3.692	0.000222498	0.00167531
Acot2	637.76	-0.983385	0.207888	-4.73035	2.24131e-06	4.13138e-05
Milr1	100.492	-0.982712	0.284315	-3.45643	0.000547387	0.00344094
Mir125a	21.3996	-0.982518	0.37067	-2.65065	0.00803361	0.0283431
Capn12	68.2813	-0.979942	0.296522	-3.30479	0.000950479	0.00526278
Col4a2	117983	-0.979	0.209625	-4.67026	3.00823e-06	5.21163e-05
Ldlrad3	811.711	-0.978697	0.177821	-5.50384	3.71612e-08	1.55712e-06
C2	55.2694	-0.978546	0.352917	-2.77274	0.0055587	0.0212926
Frem1	304.31	-0.978233	0.368964	-2.6513	0.00801831	0.0282987
Mical1	3300.18	-0.978004	0.19893	-4.91633	8.81826e-07	1.962e-05
Cadm1	460.356	-0.976756	0.322974	-3.02426	0.00249242	0.0113827
Hcls1	296.999	-0.976196	0.399561	-2.44317	0.0145587	0.0453299
Mthfd2	5440.55	-0.976021	0.145842	-6.69233	2.19645e-11	5.34417e-09
Col11a1	29757.3	-0.974538	0.224762	-4.33587	1.45184e-05	0.000186765
Adamts6	2894.76	-0.974453	0.254396	-3.83046	0.000127903	0.00108816
Celf3	72.0131	-0.974317	0.268318	-3.63121	0.0002821	0.00201429
Slc40a1	179.074	-0.973537	0.29417	-3.30943	0.000934854	0.00519564
4930565N06Rik	220.563	-0.972681	0.158847	-6.12338	9.16126e-10	9.92371e-08
9030624G23Rik	92.5938	-0.972208	0.217276	-4.47453	7.65813e-06	0.000110783
Rerg	138.852	-0.971519	0.346733	-2.80193	0.00507985	0.0198482
Csdc2	252.461	-0.969583	0.234887	-4.12786	3.66154e-05	0.000391879
Slit3	16279.5	-0.968394	0.158759	-6.09977	1.06219e-09	1.08254e-07
Pcdha12	33.3715	-0.96781	0.310725	-3.11469	0.00184141	0.00893116
Fbn1	148627	-0.96626	0.201706	-4.79043	1.66426e-06	3.26588e-05
Gja5	150.831	-0.965879	0.375674	-2.57106	0.0101388	0.0341362
Nrbp2	447.436	-0.965546	0.244653	-3.9466	7.92704e-05	0.0007323
Dpm1	57.3841	-0.965208	0.271786	-3.55135	0.000383257	0.0025796
Fermt3	271.607	-0.965122	0.321385	-3.00301	0.00267324	0.0120483
Cdh23	142.168	-0.964885	0.283274	-3.40619	0.000658757	0.00399477
Prkg1	3413.06	-0.963839	0.311019	-3.09897	0.00194194	0.00930446
Ust	1855.75	-0.963362	0.173096	-5.56546	2.61455e-08	1.19026e-06
Spns2	127.94	-0.962956	0.261335	-3.68476	0.000228922	0.00170821
Gm7120	449.806	-0.962672	0.218698	-4.40184	1.07336e-05	0.000145794
Slc9a9	201.256	-0.962535	0.197084	-4.88389	1.04014e-06	2.24468e-05
Rps15a-ps6	28.4817	-0.962398	0.379052	-2.53896	0.0111182	0.0366821
Tnfaip6	425.873	-0.961807	0.222208	-4.3284	1.50197e-05	0.000190728
P3h1	10352.6	-0.961248	0.161413	-5.95522	2.59727e-09	2.1149e-07
Ctsk	3087.56	-0.960688	0.199755	-4.80934	1.51428e-06	3.05116e-05
Chst11	2471.8	-0.960268	0.157165	-6.10995	9.96625e-10	1.04968e-07
Xaf1	115.864	-0.959369	0.396721	-2.41825	0.0155954	0.0478929
Cxcr6	242.548	-0.95916	0.29959	-3.20157	0.00136681	0.00707224
Dpep1	233.127	-0.958964	0.250771	-3.82406	0.000131271	0.0011119
Aff3	1660	-0.957598	0.17193	-5.56971	2.55171e-08	1.16501e-06
Bmf	207.479	-0.957094	0.255012	-3.75314	0.000174635	0.00138628
Sh3bgr	138.079	-0.954789	0.258809	-3.68917	0.00022499	0.0016895
Tagln	106154	-0.95313	0.190282	-5.00904	5.47022e-07	1.31127e-05
Syn1	499.117	-0.952089	0.193021	-4.93257	8.11547e-07	1.83668e-05
Psd3	3891.16	-0.951606	0.197657	-4.81443	1.47621e-06	2.9897e-05
Wdfy4	249.403	-0.951323	0.3606	-2.63817	0.00833553	0.0291513
Ccl7	3037.36	-0.951311	0.261627	-3.63613	0.000276762	0.00198818
Rnd3	12289	-0.951245	0.201818	-4.71339	2.43635e-06	4.4242e-05
Bcl11b	993.384	-0.951034	0.299783	-3.17241	0.00151181	0.00765311
Cacna1c	8251.06	-0.950624	0.175313	-5.42244	5.87925e-08	2.23794e-06
Tnik	1507.95	-0.950012	0.221602	-4.28701	1.81094e-05	0.000222453
Pkd1l3	48.2029	-0.946793	0.368178	-2.57156	0.0101242	0.0341078
Fam150a	350.398	-0.946194	0.284873	-3.32146	0.000895473	0.00503947
Herpud1	3031.44	-0.944406	0.154992	-6.09326	1.10636e-09	1.11144e-07
Ppic	8317.17	-0.944221	0.184734	-5.11124	3.20053e-07	8.58383e-06
Gpr62	48.2333	-0.943965	0.341558	-2.76371	0.00571492	0.0217263
Ncald	131.493	-0.943694	0.37165	-2.5392	0.0111105	0.0366645
Rpl39l	152.023	-0.94033	0.3304	-2.84604	0.00442673	0.0177575
Gdf15	200.08	-0.939265	0.368328	-2.55007	0.01077	0.0357942
Stab1	1737.2	-0.938545	0.306367	-3.06346	0.0021879	0.0102661
Grem2	11583.1	-0.937685	0.280831	-3.33897	0.000840896	0.00477829
Tnip3	67.1	-0.936043	0.329551	-2.84036	0.00450625	0.0180155
Antxr1	14900.4	-0.935356	0.148059	-6.31744	2.65932e-10	3.9261e-08
Astn2	239.797	-0.934028	0.290264	-3.21786	0.00129151	0.00676903
Ifitm10	81.5288	-0.933303	0.356763	-2.61603	0.00889588	0.0307165
4933428G20Rik	85.8678	-0.931488	0.244525	-3.80938	0.000139316	0.00116136
Crlf1	9339.67	-0.931066	0.20882	-4.4587	8.24573e-06	0.000117279
Doc2b	80.784	-0.930325	0.285379	-3.25996	0.00111427	0.00600959
Ank2	2051.61	-0.930148	0.195194	-4.76524	1.88628e-06	3.59006e-05
Ifi27	2036.43	-0.930104	0.271519	-3.42556	0.000613541	0.00377713
4931406H21Rik	248.284	-0.93008	0.159259	-5.84006	5.21805e-09	3.50764e-07
Dennd5b	1036.05	-0.929629	0.180674	-5.14533	2.67048e-07	7.45003e-06
Cpa6	538.053	-0.928931	0.257521	-3.6072	0.000309523	0.00217506
Ppfibp2	180.714	-0.926277	0.264502	-3.50196	0.000461844	0.0030098
Riiad1	22.2552	-0.925468	0.37224	-2.48621	0.0129111	0.0413119
Hid1	197.898	-0.924136	0.34663	-2.66606	0.00767454	0.0272744
Ncam1	25916.5	-0.923427	0.26656	-3.46424	0.000531724	0.00336794
1700007J10Rik	109.885	-0.92306	0.225743	-4.08898	4.33268e-05	0.000450316
P4ha3	5247.38	-0.921789	0.207051	-4.45199	8.50777e-06	0.000120536
Hoxb2	382.368	-0.92086	0.23596	-3.90262	9.51573e-05	0.000854413
Kcnj13	42.7115	-0.920624	0.348244	-2.64362	0.00820257	0.0288011
Sox11	4586.43	-0.92062	0.147519	-6.24068	4.35684e-10	5.5504e-08
Gm4787	42.9236	-0.919839	0.287262	-3.20209	0.00136434	0.00706408
Fkbp14	4060.82	-0.917896	0.177693	-5.16562	2.39641e-07	6.7721e-06
Rdh5	128.803	-0.917125	0.256074	-3.58149	0.00034164	0.00235672
Fam129a	4091.19	-0.916944	0.232237	-3.94831	7.87034e-05	0.000728768
Hes1	2237.97	-0.916231	0.179532	-5.10343	3.33556e-07	8.84091e-06
Smpdl3a	923.289	-0.916098	0.257628	-3.55589	0.000376703	0.00254524
Plekhg1	777.893	-0.915379	0.289432	-3.16267	0.00156328	0.00784473
Pcdh18	6735.54	-0.914762	0.171944	-5.3201	1.03708e-07	3.54426e-06
Tnfrsf14	93.7424	-0.912651	0.256107	-3.56356	0.00036586	0.0024826
2310022B05Rik	12909.8	-0.911882	0.173831	-5.24581	1.55596e-07	4.76348e-06
Bmper	2691.25	-0.911277	0.324095	-2.81176	0.00492716	0.0193655
H2-T24	382.195	-0.910571	0.16147	-5.63925	1.7079e-08	8.53787e-07
Lmbr1	948.464	-0.909685	0.110915	-8.20167	2.37073e-16	7.49008e-13
Gpt2	2608.31	-0.909364	0.15256	-5.96069	2.51182e-09	2.07745e-07
Heg1	3495.5	-0.906264	0.245097	-3.69757	0.000217677	0.0016524
Nacad	1197.08	-0.90621	0.226394	-4.00281	6.25955e-05	0.000605525
Papln	50.6275	-0.904665	0.360122	-2.51211	0.0120012	0.0390007
Cadm4	206.156	-0.904645	0.215296	-4.20187	2.64717e-05	0.000299981
Adam23	2425.59	-0.9041	0.197252	-4.58346	4.57336e-06	7.3197e-05
Irx1	1727.81	-0.904075	0.184603	-4.89739	9.71159e-07	2.11144e-05
Israa	102.318	-0.904046	0.270207	-3.34575	0.000820602	0.00469676
Csrp1	28739.6	-0.904011	0.173115	-5.22202	1.76981e-07	5.28345e-06
Cdh11	42675.9	-0.901775	0.15961	-5.64986	1.60576e-08	8.20414e-07
Stbd1	905.95	-0.9005	0.200961	-4.48096	7.43068e-06	0.000108187
Coro1a	382.111	-0.90033	0.374468	-2.40429	0.016204	0.0493094
Cdh17	175.777	-0.900259	0.34051	-2.64386	0.00819674	0.028787
Irx5	650.366	-0.898655	0.212184	-4.23526	2.28287e-05	0.000265948
Rnf152	88.4242	-0.898001	0.322909	-2.78097	0.00541965	0.0208662
Svep1	14993.5	-0.89454	0.248515	-3.59954	0.000318779	0.00222329
A330023F24Rik	98.0664	-0.893576	0.227115	-3.93446	8.33839e-05	0.000762043
Fjx1	1239	-0.892325	0.188083	-4.74432	2.09209e-06	3.90187e-05
Stk32a	86.11	-0.891843	0.287421	-3.10292	0.00191623	0.00920643
Itgb5	25085.3	-0.888598	0.164311	-5.40801	6.37288e-08	2.39294e-06
Dusp4	2626.43	-0.888103	0.173276	-5.12535	2.96979e-07	8.04994e-06
Gna15	63.1385	-0.886704	0.36642	-2.41991	0.0155243	0.0477024
Lrrc4	169.422	-0.886637	0.220613	-4.01897	5.84527e-05	0.00057424
Rarb	236.849	-0.884893	0.27845	-3.17793	0.00148331	0.00753437
44079	3308.67	-0.884639	0.168574	-5.24777	1.53955e-07	4.73158e-06
Glce	6253.43	-0.883708	0.143859	-6.14289	8.10311e-10	8.95138e-08
Lincenc1	159.615	-0.882298	0.329553	-2.67725	0.00742281	0.026553
Mrc1	975.37	-0.882176	0.291554	-3.02577	0.00247999	0.0113358
Mfsd2b	42.5965	-0.881797	0.335482	-2.62845	0.00857747	0.0297929
Fcer1g	395.276	-0.881792	0.346613	-2.54402	0.0109584	0.0362668
Irf5	274.612	-0.880712	0.259872	-3.38902	0.000701425	0.00418603
Arhgap42	3876.02	-0.879525	0.148895	-5.907	3.48385e-09	2.67157e-07
Rictor	11780.3	-0.87889	0.179221	-4.90393	9.39369e-07	2.061e-05
Dtx4	1176.19	-0.877873	0.210758	-4.16531	3.1093e-05	0.00034348
Relt	694.634	-0.877618	0.195701	-4.48447	7.30939e-06	0.000106913
Gpr176	8252.07	-0.877401	0.19601	-4.47632	7.59418e-06	0.000110057
Ikzf1	133.838	-0.876839	0.364549	-2.40528	0.0161603	0.0492067
App	85764.8	-0.876413	0.164745	-5.3198	1.0388e-07	3.54426e-06
Itgam	904.707	-0.873663	0.344269	-2.53773	0.0111574	0.0367961
Nrp2	13226.8	-0.871174	0.148262	-5.8759	4.20554e-09	3.01977e-07
Col6a1	48138.1	-0.869961	0.198706	-4.37813	1.19702e-05	0.000158902
Plac8	2001.66	-0.86864	0.169691	-5.11894	3.0726e-07	8.28291e-06
Zfp641	51.2044	-0.868332	0.323434	-2.68473	0.00725887	0.0261025
Per2	377.407	-0.86818	0.198803	-4.36705	1.25938e-05	0.000165925
Itpr2	2541.5	-0.868088	0.165444	-5.24702	1.54581e-07	4.74157e-06
Fabp5	3714.86	-0.865936	0.179296	-4.82963	1.36784e-06	2.81718e-05
F2r	30452.5	-0.864663	0.132048	-6.54809	5.82766e-11	1.18025e-08
Bvht	223.196	-0.864563	0.144658	-5.97661	2.27822e-09	1.92658e-07
Slc35g2	83.6682	-0.86435	0.303672	-2.84633	0.00442269	0.0177503
Nod1	602.399	-0.863966	0.154425	-5.59473	2.20967e-08	1.04823e-06
Arrdc4	752.395	-0.863397	0.178804	-4.82873	1.37403e-06	2.82625e-05
Sh3tc2	72.1254	-0.86339	0.306334	-2.81846	0.00482551	0.0190523
4930429B21Rik	805.396	-0.86203	0.18199	-4.73669	2.17241e-06	4.04212e-05
Glis3	4691.74	-0.860947	0.235668	-3.65321	0.000258978	0.00188268
Emx2os	284.674	-0.859393	0.252005	-3.41023	0.000649091	0.00394373
Ephb3	3221.14	-0.858992	0.160863	-5.33989	9.30044e-08	3.26487e-06
Ppp1r14a	494.272	-0.858578	0.20625	-4.16281	3.14355e-05	0.00034666
Wnt11	235.879	-0.857956	0.24749	-3.46662	0.00052704	0.00334364
Slc43a1	207.144	-0.856699	0.273112	-3.13681	0.00170797	0.00840548
Nupr1	4594.16	-0.855999	0.232788	-3.67716	0.000235845	0.00174667
Gdf10	370.023	-0.855598	0.296791	-2.88283	0.00394119	0.0162556
Pknox2	515.031	-0.854601	0.21123	-4.04584	5.21355e-05	0.000523243
Maob	444.775	-0.854541	0.194164	-4.40114	1.07685e-05	0.000146062
Msr1	793.948	-0.85453	0.340495	-2.50967	0.0120845	0.039223
Zfpm1	1264.83	-0.854342	0.154527	-5.52876	3.22501e-08	1.3996e-06
Txndc16	1801.86	-0.852942	0.17722	-4.81291	1.4875e-06	3.00487e-05
Hspa2	1343.43	-0.852899	0.199262	-4.28029	1.86646e-05	0.000227154
Lama2	3654.97	-0.852883	0.194713	-4.3802	1.18572e-05	0.000157666
Mettl24	82.0527	-0.851452	0.293173	-2.90426	0.0036812	0.0154074
Rcn3	18605.5	-0.850996	0.16201	-5.25274	1.49855e-07	4.63867e-06
Pdia5	5366.57	-0.849688	0.161841	-5.25014	1.5198e-07	4.67997e-06
Bmp1	19147.7	-0.849459	0.167437	-5.07331	3.90958e-07	1.01245e-05
Nrp1	32034.8	-0.84818	0.185024	-4.58417	4.55789e-06	7.31275e-05
Idua	1057.16	-0.84718	0.20963	-4.0413	5.31552e-05	0.000529645
Fam46a	1405.14	-0.846162	0.226518	-3.73553	0.000187323	0.00146637
Pik3cg	187.736	-0.845862	0.313686	-2.69652	0.00700673	0.0253691
Hhipl1	324.52	-0.845774	0.181734	-4.6539	3.25714e-06	5.55648e-05
Mtus1	6368.49	-0.84447	0.232394	-3.63379	0.000279288	0.00199996
Dok3	104.754	-0.843313	0.271339	-3.10797	0.00188376	0.00908355
Ttll11	383.733	-0.842526	0.208349	-4.04382	5.25876e-05	0.000527397
Kcnk2	848.787	-0.842436	0.186663	-4.51314	6.38736e-06	9.58226e-05
Lfng	504.939	-0.841602	0.194595	-4.32488	1.52612e-05	0.000193329
Npy1r	852.897	-0.841196	0.200118	-4.2035	2.62819e-05	0.000298688
Tlr7	251.669	-0.840384	0.312445	-2.6897	0.0071516	0.0257872
Fat4	22610.9	-0.840299	0.284462	-2.95399	0.00313692	0.0136324
Wnt5a	12807.5	-0.83981	0.144832	-5.79851	6.69065e-09	4.24466e-07
Fads3	9851.24	-0.839425	0.187176	-4.48468	7.30243e-06	0.000106913
Pxdn	35084.8	-0.837398	0.148641	-5.63369	1.76397e-08	8.70793e-07
Arhgap33	163.387	-0.836698	0.228477	-3.66207	0.000250187	0.00183057
Inpp5a	4192.33	-0.836392	0.157442	-5.3124	1.08194e-07	3.67556e-06
Nptx2	1142.81	-0.836109	0.290279	-2.88036	0.00397221	0.0163494
Tnfrsf11a	1682.32	-0.835761	0.186289	-4.48636	7.2452e-06	0.000106368
Kazn	735.125	-0.835525	0.208318	-4.01081	6.05107e-05	0.000588963
Thy1	35065.3	-0.835305	0.179676	-4.64895	3.33623e-06	5.66693e-05
Vgf	163.689	-0.835268	0.239638	-3.48554	0.000491137	0.0031602
Prkcg	95.5623	-0.833435	0.198396	-4.20086	2.65899e-05	0.000300458
Ngf	2516.45	-0.830557	0.247685	-3.35328	0.000798601	0.00460252
Ext1	15102.4	-0.830103	0.151489	-5.47961	4.26254e-08	1.72213e-06
Inhbb	3707.99	-0.829443	0.175336	-4.73058	2.23879e-06	4.13138e-05
Aoc2	148.351	-0.82873	0.183357	-4.51976	6.1909e-06	9.34076e-05
Camk4	174.039	-0.828141	0.294503	-2.81199	0.00492355	0.0193652
Hoxb9	1901.26	-0.827864	0.210602	-3.93094	8.46146e-05	0.000772188
Pdzd7	464.801	-0.827269	0.18502	-4.47125	7.77643e-06	0.000112191
Efnb1	4566.89	-0.826962	0.178023	-4.64525	3.39657e-06	5.75704e-05
Arl5a	13904	-0.826765	0.161829	-5.10888	3.24076e-07	8.677e-06
Fzd3	1113.89	-0.826258	0.145647	-5.67302	1.40301e-08	7.43738e-07
Papss2	2008.44	-0.826139	0.166631	-4.9579	7.12606e-07	1.65788e-05
Dopey2	1618.05	-0.825644	0.170491	-4.84273	1.28069e-06	2.67606e-05
Slc7a8	330.217	-0.824938	0.301293	-2.73799	0.00618158	0.0230797
Abhd15	80.0654	-0.824757	0.270154	-3.05291	0.00226632	0.0105359
Dkk3	17802.2	-0.823915	0.183865	-4.48108	7.42648e-06	0.000108187
9330102E08Rik	55.93	-0.823348	0.299	-2.75367	0.00589311	0.0222339
Alox5ap	288.546	-0.823255	0.312506	-2.63437	0.00842947	0.0294082
Igsf6	134.615	-0.823171	0.283537	-2.90322	0.00369344	0.0154434
Glrb	393.169	-0.822409	0.222454	-3.69698	0.000218183	0.00165465
Galnt10	7241	-0.819632	0.150372	-5.45068	5.01767e-08	1.938e-06
Fmn2	127.307	-0.818807	0.239467	-3.41929	0.000627841	0.00384486
Agap2	64.658	-0.818329	0.338912	-2.41457	0.0157536	0.0482847
Rbp1	573.916	-0.817996	0.214415	-3.81501	0.000136176	0.00114461
Ebf4	196.781	-0.815913	0.279767	-2.9164	0.00354096	0.0149443
F730043M19Rik	73.7826	-0.815748	0.264534	-3.08372	0.00204431	0.00968917
Jazf1	312.884	-0.81395	0.241129	-3.37558	0.000736596	0.00434666
Cplx2	2506.15	-0.813045	0.225428	-3.60668	0.00031014	0.00217842
Gm10638	64.1707	-0.812809	0.322038	-2.52395	0.0116044	0.037969
2610035D17Rik	125.394	-0.810563	0.228801	-3.54265	0.000396126	0.00265153
A930013F10Rik	79.9966	-0.809628	0.272696	-2.96898	0.00298791	0.0131623
Pkp2	2338.44	-0.809144	0.250826	-3.22592	0.0012557	0.00661653
Tmem119	4754.97	-0.80865	0.169144	-4.78084	1.74568e-06	3.39193e-05
Setbp1	5800.21	-0.807753	0.216868	-3.72463	0.000195603	0.00152064
Atxn1	7659.38	-0.807014	0.154321	-5.22946	1.70007e-07	5.1252e-06
Adgra1	207.292	-0.805555	0.311527	-2.58582	0.00971468	0.0329841
Fgfr2	3161.16	-0.805258	0.257408	-3.12833	0.00175803	0.00859269
Fry	297.662	-0.80422	0.158751	-5.06592	4.06431e-07	1.04397e-05
Palld	42019.7	-0.804046	0.166794	-4.82058	1.43142e-06	2.91046e-05
Pcdhb3	69.3391	-0.802868	0.317778	-2.52651	0.0115203	0.0377956
Fas	685.531	-0.801768	0.236415	-3.39136	0.00069546	0.00416689
6530402F18Rik	261.606	-0.801697	0.156272	-5.13015	2.89509e-07	7.89874e-06
Fam114a1	9870.58	-0.801576	0.169537	-4.72804	2.26695e-06	4.16408e-05
Tmtc2	690.219	-0.801175	0.181754	-4.40802	1.04319e-05	0.000142431
Adgrb2	185.352	-0.801156	0.242069	-3.30962	0.000934225	0.00519463
Pcdhb15	38.8039	-0.799493	0.291692	-2.74088	0.00612742	0.0229426
Sync	653.083	-0.798597	0.286678	-2.78569	0.00534136	0.0206605
Spata13	2116.51	-0.798043	0.14655	-5.44552	5.16534e-08	1.98533e-06
Dclk2	198.223	-0.797911	0.209155	-3.81493	0.00013622	0.00114461
Tbrg3	495.001	-0.797259	0.214996	-3.70824	0.000208701	0.00159731
Col4a5	13859.3	-0.796911	0.200199	-3.9806	6.87406e-05	0.000652581
Cd33	148.24	-0.795527	0.285045	-2.79088	0.00525643	0.0204035
Hapln4	162.346	-0.793714	0.217514	-3.64902	0.000263242	0.00190929
Plscr2	142.592	-0.792456	0.278108	-2.84945	0.00437947	0.0176216
Matn3	72.5741	-0.791689	0.227673	-3.47731	0.000506469	0.00324046
Pbxip1	13204.9	-0.791357	0.157299	-5.03093	4.88116e-07	1.19663e-05
Msrb1	3502.45	-0.790151	0.161896	-4.88062	1.05753e-06	2.26654e-05
Kcnt2	82.7144	-0.789787	0.325813	-2.42405	0.0153486	0.0472727
Irx3	890.014	-0.786565	0.261238	-3.01092	0.00260459	0.0118028
Ide	8945.78	-0.785971	0.179594	-4.37638	1.20668e-05	0.000159782
Rnf144b	222.709	-0.785907	0.206356	-3.8085	0.000139812	0.00116488
Pstpip1	378.5	-0.785775	0.201383	-3.9019	9.54419e-05	0.000856159
Slc20a1	13978.3	-0.784332	0.206472	-3.79873	0.000145438	0.00119848
Tlcd2	231.659	-0.783819	0.207544	-3.77664	0.000158955	0.00129367
Meg3	7050.75	-0.783515	0.15816	-4.95395	7.27214e-07	1.6795e-05
Eya4	981.766	-0.780692	0.162819	-4.79485	1.62794e-06	3.21731e-05
Pawr	3075.12	-0.780403	0.189305	-4.12246	3.74854e-05	0.000399297
Fam105a	333.575	-0.780206	0.242164	-3.22181	0.00127386	0.00669655
Zhx2	1370.35	-0.779945	0.127375	-6.12319	9.17175e-10	9.92371e-08
Trim34a	119.566	-0.778802	0.23574	-3.30365	0.000954334	0.00527954
Erg	159.622	-0.778173	0.321558	-2.42	0.0155203	0.0476993
Tex15	519.911	-0.777335	0.285181	-2.72576	0.00641539	0.0237006
Nid2	4806.61	-0.777026	0.152854	-5.08345	3.70635e-07	9.67756e-06
Lifr	2278.79	-0.776565	0.197159	-3.93879	8.18951e-05	0.00075215
Iglon5	1294.29	-0.776274	0.153302	-5.0637	4.11191e-07	1.05448e-05
Slc41a2	2376.47	-0.772391	0.14509	-5.32353	1.01771e-07	3.50396e-06
P2rx7	162.174	-0.771687	0.153867	-5.0153	5.29516e-07	1.27706e-05
Mmp2	23911.2	-0.771216	0.203564	-3.78856	0.000151521	0.0012402
Gpsm3	193.644	-0.770842	0.198185	-3.88951	0.000100446	0.000891429
Rtl1	778.567	-0.770735	0.175676	-4.38726	1.14786e-05	0.000154196
Akna	613.838	-0.770489	0.182594	-4.21968	2.44654e-05	0.000281281
Hacd4	1357.4	-0.76946	0.161016	-4.77878	1.76362e-06	3.40871e-05
Flrt3	1855.72	-0.769247	0.158143	-4.86424	1.14899e-06	2.43925e-05
Tsc22d2	16803.1	-0.769186	0.13938	-5.51864	3.41627e-08	1.45856e-06
Asns	7944.42	-0.769024	0.126813	-6.06425	1.3257e-09	1.26922e-07
Nhsl2	944.08	-0.768179	0.185858	-4.13314	3.57839e-05	0.00038533
Otub2	632.327	-0.766689	0.144021	-5.32346	1.01811e-07	3.50396e-06
Icosl	58.1671	-0.766654	0.299444	-2.56026	0.0104595	0.0349941
Gdnf	160.758	-0.766421	0.193632	-3.95813	7.55379e-05	0.000705661
Slc27a6	63.7629	-0.765993	0.312473	-2.45139	0.0142305	0.0445499
Erdr1	1320.79	-0.76516	0.240512	-3.18138	0.00146574	0.00745708
Pla2g16	769.145	-0.764987	0.123338	-6.20237	5.56197e-10	6.75865e-08
A930015D03Rik	81.2688	-0.764975	0.22467	-3.40489	0.000661917	0.0040124
C1ql3	479.831	-0.764648	0.264838	-2.88723	0.00388649	0.0160543
Bdh1	313.403	-0.764513	0.225497	-3.39035	0.000698044	0.00417313
Ehd3	741.407	-0.764253	0.195319	-3.91284	9.12168e-05	0.000821523
Avpr1a	375.301	-0.763897	0.290275	-2.63163	0.00849765	0.0295938
Fkbp7	1666.31	-0.763829	0.132409	-5.76872	7.98775e-09	4.79247e-07
Bcl11a	289.99	-0.763261	0.22266	-3.42792	0.000608216	0.00375458
Prkcb	291.746	-0.763116	0.302125	-2.52583	0.0115426	0.0378296
Gm53	438.907	-0.762692	0.255794	-2.98167	0.00286684	0.0127319
Kif5a	180.482	-0.76253	0.224148	-3.4019	0.000669185	0.00404147
Zdhhc2	1478.09	-0.761501	0.166502	-4.57354	4.79562e-06	7.59082e-05
Tifa	196.007	-0.760589	0.221661	-3.43132	0.000600646	0.00371949
Fermt2	22685.8	-0.759695	0.154118	-4.9293	8.25239e-07	1.86499e-05
Pdgfc	10439.1	-0.756593	0.133141	-5.68263	1.32636e-08	7.10253e-07
Vwce	28.8914	-0.755149	0.308205	-2.45015	0.0142797	0.0446347
Id4	1173.5	-0.755044	0.26654	-2.83276	0.00461482	0.0183443
Gria1	206.821	-0.754367	0.31295	-2.41051	0.0159304	0.0486567
E030024N20Rik	112.904	-0.753197	0.271995	-2.76916	0.00562008	0.0214756
Mark1	1353.05	-0.751449	0.16204	-4.63743	3.52764e-06	5.92954e-05
Cyb5r1	4927.18	-0.748821	0.151544	-4.94127	7.76163e-07	1.77954e-05
Psph	1434.45	-0.748057	0.125926	-5.94044	2.84267e-09	2.25656e-07
44085	37030.9	-0.74713	0.129804	-5.75585	8.62056e-09	5.11951e-07
Hs6st3	99.6782	-0.746983	0.294857	-2.53337	0.0112972	0.0371641
Fam110b	653.431	-0.746924	0.191487	-3.90066	9.5931e-05	0.000858596
Prkab2	1406.91	-0.746677	0.193705	-3.85471	0.000115866	0.00100183
Grid2	286.448	-0.746211	0.291198	-2.56255	0.0103906	0.0348271
Tcfl5	529.119	-0.746025	0.219424	-3.39992	0.000674058	0.00406261
Pcdhb2	93.588	-0.745694	0.259268	-2.87615	0.00402556	0.0164831
Myh10	53960	-0.744936	0.134876	-5.52313	3.33011e-08	1.43731e-06
Slc7a5	13926.1	-0.744074	0.115015	-6.46937	9.84105e-11	1.6716e-08
Cap2	909.955	-0.743214	0.193247	-3.84593	0.000120096	0.00103219
Pmp22	3434.06	-0.742522	0.225591	-3.29145	0.000996728	0.00547473
Angptl6	48.6608	-0.742017	0.284705	-2.60627	0.00915344	0.0314615
AA414768	506.232	-0.741834	0.238811	-3.10637	0.00189401	0.00912187
Lpp	84302	-0.740425	0.145312	-5.09541	3.47994e-07	9.16209e-06
Vegfa	5598.65	-0.740008	0.142025	-5.2104	1.88436e-07	5.54326e-06
Man1c1	4097.87	-0.739005	0.135476	-5.45486	4.90116e-08	1.90698e-06
Greb1	92.8693	-0.738827	0.275012	-2.68653	0.0072199	0.025992
Txnip	3512.85	-0.738773	0.157442	-4.69234	2.70099e-06	4.80085e-05
Dmpk	5673.2	-0.737966	0.202264	-3.64853	0.000263744	0.0019103
Rassf6	394.232	-0.737831	0.223647	-3.29908	0.000970018	0.00535408
Plod3	13180.4	-0.736229	0.130527	-5.64043	1.69625e-08	8.50657e-07
Wls	27795	-0.736226	0.133932	-5.497	3.86304e-08	1.60169e-06
Psmb8	122.661	-0.73491	0.305989	-2.40175	0.0163169	0.0495448
Tanc1	12750.1	-0.733308	0.158429	-4.62862	3.68115e-06	6.14706e-05
Lincppara	168.244	-0.732818	0.170243	-4.30454	1.67334e-05	0.000208468
Plekhg2	7271.18	-0.732368	0.161748	-4.52783	5.95913e-06	9.08653e-05
Slc8a1	2784.82	-0.732069	0.135955	-5.38465	7.25855e-08	2.64201e-06
Cpeb3	322.458	-0.731733	0.213509	-3.42718	0.000609885	0.00376288
Tmem204	89.8333	-0.729773	0.235558	-3.09806	0.00194795	0.00933042
Gadd45a	583.358	-0.729695	0.173832	-4.19769	2.69649e-05	0.00030426
Ptpru	150.905	-0.727609	0.227474	-3.19864	0.00138076	0.00713041
BC037032	61.4185	-0.72397	0.301592	-2.40049	0.0163731	0.0496251
Kdm6b	7369.47	-0.723737	0.116436	-6.21577	5.1074e-10	6.25438e-08
Prr33	228.112	-0.72287	0.28972	-2.49506	0.0125936	0.0405603
Eva1a	607.37	-0.721991	0.174097	-4.14705	3.36784e-05	0.000367162
Rin3	1739.68	-0.720929	0.185165	-3.89344	9.88329e-05	0.000879585
Tspan2	3545.06	-0.720849	0.19916	-3.61945	0.000295235	0.00209234
Dlc1	16521.1	-0.71865	0.179468	-4.00433	6.21947e-05	0.000603195
Gpr157	178.836	-0.718154	0.259246	-2.77017	0.00560272	0.0214301
Shc2	1503.37	-0.717971	0.174371	-4.11748	3.83038e-05	0.000407191
Foxp1	11097.6	-0.717378	0.131292	-5.46397	4.65605e-08	1.83184e-06
Gpc3	4041.31	-0.716293	0.196527	-3.64475	0.000267651	0.0019324
Cdon	4288.69	-0.715984	0.218152	-3.28205	0.00103057	0.00562539
Zfp9	2690.47	-0.715907	0.122499	-5.84419	5.09045e-09	3.46612e-07
Lyn	1404.81	-0.715802	0.170882	-4.18888	2.80339e-05	0.000314525
1700001K19Rik	48.9317	-0.715509	0.272805	-2.62278	0.00872148	0.0302262
Casp12	1206.96	-0.715467	0.217129	-3.29512	0.000983803	0.00541692
Fndc3b	31131.2	-0.715447	0.137081	-5.21915	1.79745e-07	5.31769e-06
Prrc1	6736.84	-0.715255	0.143165	-4.99603	5.85237e-07	1.39022e-05
Sdc2	13357.1	-0.714588	0.175403	-4.07397	4.62177e-05	0.000474399
Plxnc1	1050.82	-0.71456	0.174346	-4.09851	4.15821e-05	0.000435054
Gm15694	77.5932	-0.713887	0.259538	-2.7506	0.00594856	0.0223683
44078	110.628	-0.71372	0.221178	-3.2269	0.00125139	0.00660039
Tlr6	101.206	-0.713568	0.279914	-2.54924	0.0107957	0.0358275
P4ha2	6315.59	-0.713279	0.165062	-4.32129	1.55121e-05	0.000196026
Mir5103	71.4452	-0.71118	0.293543	-2.42275	0.0154035	0.0474142
Adgre5	6689.24	-0.710504	0.186277	-3.81423	0.000136606	0.00114671
Nipal4	547.042	-0.709949	0.257072	-2.76167	0.00575068	0.0218269
Rtn4rl1	180.304	-0.708346	0.257288	-2.75312	0.00590302	0.0222501
Has1	246.905	-0.707521	0.239782	-2.95069	0.0031707	0.0137417
Trnp1	927.225	-0.707106	0.191418	-3.69404	0.000220717	0.00166507
Vgll3	13465.6	-0.706804	0.150719	-4.68956	2.73794e-06	4.85884e-05
Loxl1	37068.7	-0.705616	0.144009	-4.8998	9.59329e-07	2.09317e-05
Alas2	81.3448	-0.705435	0.22041	-3.20056	0.00137161	0.00709137
Mfap5	813.82	-0.705393	0.27567	-2.55883	0.0105025	0.0351055
Eid3	145.439	-0.703598	0.233357	-3.01512	0.00256879	0.0116711
Daam2	3098.03	-0.703149	0.183029	-3.84174	0.000122165	0.00104655
Slc26a1	148.032	-0.701917	0.190598	-3.68271	0.000230765	0.00171871
Tenm3	6433.55	-0.701794	0.212953	-3.29553	0.000982348	0.00541079
Klhl29	761.322	-0.701218	0.256046	-2.73865	0.00616926	0.0230538
Zkscan2	136.929	-0.700716	0.248821	-2.81615	0.00486033	0.0191563
Ddr1	7738.38	-0.700365	0.143507	-4.88037	1.05888e-06	2.26654e-05
Ammecr1	2989.43	-0.698549	0.12628	-5.53173	3.17083e-08	1.38753e-06
Slc2a10	1256.12	-0.698419	0.13372	-5.22301	1.76037e-07	5.26678e-06
Rab30	814.5	-0.696048	0.153913	-4.52236	6.11552e-06	9.25353e-05
Pmepa1	14060	-0.695644	0.208985	-3.32868	0.000872577	0.004937
Lat2	171.656	-0.69495	0.223541	-3.10882	0.00187836	0.00906607
Khdrbs3	2221.12	-0.694668	0.13551	-5.12633	2.95439e-07	8.03278e-06
Cacng8	71.3896	-0.694461	0.26262	-2.64435	0.0081847	0.0287511
Trim66	369.758	-0.693366	0.179383	-3.86528	0.000110961	0.000966287
Vldlr	2010.35	-0.69307	0.216167	-3.20617	0.00134513	0.00698292
Tfpi	3850.74	-0.693	0.170776	-4.05795	4.95049e-05	0.00050259
Slc22a21	143.496	-0.69068	0.208571	-3.31148	0.000928025	0.00517122
Gabre	210.131	-0.690564	0.260456	-2.65136	0.00801674	0.0282987
Sorbs1	7005.38	-0.689188	0.165259	-4.17036	3.04115e-05	0.000336658
Gm20199	163.438	-0.68872	0.243955	-2.82314	0.00475554	0.0188279
Nfil3	1964.49	-0.688231	0.161766	-4.25447	2.09543e-05	0.000250011
Dnm3os	8087.45	-0.687673	0.182154	-3.77522	0.000159866	0.00129753
Csgalnact1	2473.2	-0.687397	0.155107	-4.43176	9.34667e-06	0.000130663
Colgalt1	15755.1	-0.686697	0.12435	-5.5223	3.34592e-08	1.44021e-06
Sdc3	26536	-0.684306	0.154264	-4.43593	9.16763e-06	0.000128274
Actn1	107193	-0.684265	0.146357	-4.67533	2.9348e-06	5.12277e-05
Tln2	13650.2	-0.683589	0.146246	-4.67425	2.95032e-06	5.14405e-05
Grin2d	257.959	-0.682487	0.212395	-3.21329	0.00131223	0.00684207
Msi1	231.493	-0.681495	0.243917	-2.79396	0.00520662	0.0202384
Tnfrsf23	4353.02	-0.679818	0.15702	-4.32949	1.49453e-05	0.000190396
Rbms3	9339.78	-0.679147	0.111284	-6.10282	1.04215e-09	1.06902e-07
Ablim1	1327.96	-0.67833	0.163531	-4.14803	3.35352e-05	0.000365854
Dyrk2	2587.07	-0.67775	0.132705	-5.10719	3.26991e-07	8.72547e-06
Mmp14	35064.6	-0.676909	0.117276	-5.77191	7.83795e-09	4.7258e-07
Kcnab1	1035.92	-0.676442	0.181859	-3.71959	0.000199545	0.00154444
Gm16907	700.944	-0.675556	0.163206	-4.1393	3.48374e-05	0.000376687
Zfp783	167.497	-0.675215	0.268273	-2.51689	0.0118396	0.0385946
5930403L14Rik	305.271	-0.674283	0.184539	-3.65389	0.000258297	0.00188033
Plekha1	3291.16	-0.674025	0.127765	-5.2755	1.32393e-07	4.2595e-06
Cyr61	43137.4	-0.67348	0.149094	-4.51715	6.26783e-06	9.4298e-05
Mex3b	2625.37	-0.672926	0.150907	-4.4592	8.22662e-06	0.000117183
Fbxl22	106.128	-0.671302	0.218071	-3.07836	0.00208141	0.00983844
Meis3	895.258	-0.671031	0.152711	-4.39411	1.11225e-05	0.000150045
Slc7a1	11718.2	-0.667925	0.128395	-5.20209	1.97055e-07	5.7433e-06
Mrc2	28721.5	-0.66681	0.132013	-5.05111	4.3926e-07	1.121e-05
Plat	10349.8	-0.665196	0.194534	-3.41943	0.000627527	0.00384486
Aars	22361.9	-0.664252	0.109719	-6.05412	1.41186e-09	1.34356e-07
Trim36	89.8148	-0.663671	0.224563	-2.95538	0.0031228	0.0135917
Gpsm1	2326.14	-0.663089	0.163981	-4.04369	5.26162e-05	0.000527397
Unc5b	24365.7	-0.66246	0.154669	-4.2831	1.8431e-05	0.000225527
Dnmt3a	3935.06	-0.662028	0.181304	-3.65149	0.000260722	0.00189449
Lrp4	630.996	-0.661898	0.170369	-3.8851	0.000102289	0.000904735
Dgkh	1706.54	-0.660542	0.145382	-4.54348	5.53326e-06	8.53602e-05
Pkd1	26470.8	-0.660221	0.12781	-5.16564	2.39618e-07	6.7721e-06
Mtss1	991.271	-0.659432	0.268473	-2.45623	0.0140403	0.0441118
Tmem44	247.427	-0.657787	0.183174	-3.59105	0.000329354	0.00228594
Fxyd4	62.3945	-0.657745	0.253882	-2.59076	0.00957655	0.0326177
Emilin1	16252.3	-0.657729	0.152577	-4.31079	1.62671e-05	0.00020431
Porcn	162.296	-0.657577	0.189628	-3.46772	0.000524892	0.00333268
Megf11	152.404	-0.657265	0.23588	-2.78643	0.00532916	0.0206194
Fgd3	4396.17	-0.656577	0.237653	-2.76276	0.00573156	0.0217752
Runx1t1	3121.45	-0.655229	0.186355	-3.51603	0.000438051	0.00288209
Tmem106a	315.955	-0.654933	0.224109	-2.92238	0.00347369	0.0147194
Mtus2	505.059	-0.653807	0.253773	-2.57634	0.00998519	0.0337043
Uba6	7448.01	-0.65361	0.129982	-5.02845	4.94448e-07	1.20351e-05
Rhoj	3544.85	-0.653186	0.168922	-3.8668	0.000110271	0.000961876
Tmem64	4411.22	-0.652527	0.108361	-6.02181	1.72476e-09	1.60271e-07
Cfp	379.61	-0.65229	0.2547	-2.56101	0.0104367	0.0349372
Tram2	2796.32	-0.651654	0.18392	-3.54314	0.000395391	0.00264773
Lysmd1	128.052	-0.650611	0.207871	-3.12989	0.00174875	0.00855526
Col4a6	545.57	-0.64997	0.181603	-3.57908	0.00034481	0.00237548
Lce1h	105.115	-0.649888	0.265412	-2.4486	0.0143412	0.0447813
Bhlhe40	2819.23	-0.649378	0.249565	-2.60204	0.00926701	0.0317896
Cntfr	427.966	-0.648705	0.264735	-2.4504	0.0142699	0.0446249
Kctd15	1488.15	-0.64854	0.120709	-5.37274	7.75478e-08	2.77154e-06
4930512B01Rik	78.8854	-0.648303	0.231538	-2.79998	0.00511052	0.0199497
Siah2	884.048	-0.647712	0.154362	-4.19606	2.71597e-05	0.000305585
Golim4	16967.5	-0.647531	0.145231	-4.45864	8.24823e-06	0.000117279
Irx2	1703.07	-0.647519	0.128062	-5.05631	4.27451e-07	1.09263e-05
Ppapdc1b	2032	-0.646923	0.117246	-5.51763	3.43603e-08	1.46305e-06
Large	5891.26	-0.646823	0.128686	-5.02638	4.99837e-07	1.21442e-05
P3h2	965.795	-0.646817	0.205705	-3.14439	0.00166434	0.00823932
Erap1	1586.01	-0.645987	0.124812	-5.17566	2.27101e-07	6.49912e-06
Snx16	910.93	-0.645825	0.162918	-3.9641	7.36719e-05	0.00069109
Mafk	3221.74	-0.645074	0.134674	-4.7899	1.66868e-06	3.26756e-05
Ggt7	554.303	-0.644997	0.194856	-3.31012	0.000932548	0.00518896
Optc	179.027	-0.644996	0.261762	-2.46406	0.0137374	0.0433845
Bst2	847.84	-0.64488	0.243347	-2.65004	0.00804816	0.0283787
Vdr	530.662	-0.644773	0.141847	-4.54554	5.47934e-06	8.47768e-05
Dnajb4	6428.34	-0.644464	0.157208	-4.09943	4.14176e-05	0.000434445
Rora	3096.25	-0.643661	0.149162	-4.31519	1.59469e-05	0.000200728
Snx7	7690.53	-0.641658	0.151878	-4.22482	2.39134e-05	0.000276141
Csrnp1	1470.24	-0.639925	0.167352	-3.82382	0.000131401	0.0011124
Stk40	3276.47	-0.639877	0.139104	-4.59999	4.22512e-06	6.88085e-05
Tubb2b	5652.43	-0.638149	0.11144	-5.72636	1.02606e-08	5.89406e-07
Lrig3	3250.7	-0.637626	0.116076	-5.4932	3.94724e-08	1.62381e-06
Pla2g7	2042.72	-0.637334	0.166951	-3.81748	0.000134822	0.00113649
Slco3a1	4079.16	-0.636901	0.126607	-5.03055	4.89083e-07	1.19663e-05
Ormdl3	3602.22	-0.636395	0.133767	-4.7575	1.96003e-06	3.69924e-05
Trak2	6819.21	-0.635958	0.108723	-5.84937	4.93445e-09	3.41499e-07
Snta1	925.634	-0.63542	0.192219	-3.30571	0.000947358	0.00525102
Zfp37	913.63	-0.634326	0.16993	-3.73286	0.000189316	0.00147771
Plekho1	1872.32	-0.634198	0.126767	-5.00288	5.6479e-07	1.34773e-05
Cdc42bpa	18402.9	-0.630766	0.124931	-5.04892	4.44318e-07	1.12734e-05
Klhdc4	1552.43	-0.630152	0.103232	-6.10423	1.033e-09	1.06656e-07
Prnp	14367.6	-0.628958	0.141317	-4.45068	8.56005e-06	0.000120951
Ldb3	892.22	-0.628735	0.214316	-2.93368	0.00334964	0.0143085
Igsf3	4316.81	-0.62812	0.131003	-4.79468	1.62933e-06	3.21731e-05
Lyl1	73.4515	-0.62744	0.256859	-2.44274	0.0145762	0.0453358
Arhgef2	12971.8	-0.62704	0.119731	-5.23705	1.63163e-07	4.96625e-06
Pde4dip	11179.2	-0.62588	0.119548	-5.23539	1.64637e-07	5.00148e-06
Pdlim7	11818.4	-0.625028	0.140377	-4.45249	8.48783e-06	0.000120361
Gpr153	4204.51	-0.624251	0.138859	-4.49558	6.93806e-06	0.000102718
Tubb2a	3706.13	-0.623097	0.165154	-3.77283	0.000161409	0.00130825
Amigo3	346.877	-0.622704	0.168632	-3.69269	0.000221892	0.00167154
Chst12	5936.61	-0.622101	0.128062	-4.85781	1.1869e-06	2.49994e-05
Tcn2	4476.55	-0.621652	0.151996	-4.08991	4.31532e-05	0.000449368
Sema6c	386.849	-0.621212	0.234874	-2.64488	0.00817199	0.0287256
Sh3pxd2a	43141.8	-0.620944	0.127834	-4.85741	1.18931e-06	2.50166e-05
Traf5	735.475	-0.620899	0.13194	-4.70592	2.52728e-06	4.54709e-05
Tspyl5	257.042	-0.619103	0.216691	-2.85708	0.00427564	0.0172698
Pofut2	8883.66	-0.618379	0.110552	-5.59355	2.22476e-08	1.04909e-06
Pip4k2a	2451.92	-0.618119	0.119813	-5.15904	2.48216e-07	6.98942e-06
Cth	773.383	-0.618077	0.163685	-3.77602	0.000159357	0.00129561
Dhx58	102.822	-0.617821	0.252429	-2.44751	0.0143848	0.0448996
Copz2	2977.74	-0.617043	0.177511	-3.47608	0.000508792	0.003254
Fyn	5838.29	-0.616409	0.129649	-4.75445	1.98992e-06	3.74669e-05
Cnn3	29330.5	-0.616379	0.108094	-5.70226	1.18231e-08	6.55332e-07
Pitx2	266.579	-0.616055	0.212089	-2.9047	0.00367602	0.015395
Zfp568	3343.19	-0.615812	0.111441	-5.52592	3.27771e-08	1.41857e-06
Slc38a10	16213.3	-0.615766	0.119702	-5.14416	2.68726e-07	7.45003e-06
Cpq	1959.78	-0.615529	0.223504	-2.75399	0.00588735	0.0222175
Ncor2	30992.9	-0.615389	0.0962486	-6.39374	1.61877e-10	2.55718e-08
Ptar1	1265.21	-0.615189	0.108165	-5.68751	1.28906e-08	7.0262e-07
Usp53	1121.18	-0.614832	0.131478	-4.67632	2.92074e-06	5.11519e-05
Marcks	27936.1	-0.613516	0.22229	-2.75998	0.00578055	0.0218929
Ankrd44	1870.64	-0.613198	0.149324	-4.10649	4.01721e-05	0.000423631
Hivep1	4689.6	-0.612508	0.106629	-5.74429	9.23069e-09	5.38071e-07
Fkbp11	813.923	-0.611616	0.14452	-4.23204	2.31579e-05	0.000268989
Stx1a	404.972	-0.611396	0.16856	-3.62718	0.000286537	0.00203893
Smtn	8454.04	-0.611282	0.113599	-5.38107	7.40445e-08	2.66442e-06
Pde8b	1449.03	-0.611149	0.196187	-3.11513	0.00183865	0.00892598
Atp8b4	566.024	-0.61097	0.178588	-3.42111	0.000623666	0.0038305
Foxn3	2916.94	-0.610284	0.132209	-4.61607	3.91084e-06	6.42906e-05
Atp8b1	435.426	-0.608801	0.226453	-2.68842	0.00717913	0.0258688
Kremen1	6136.34	-0.606804	0.1078	-5.62898	1.81274e-08	8.83824e-07
Gp1ba	127.087	-0.606708	0.240859	-2.51893	0.0117713	0.0384275
Slc4a4	1020.31	-0.605421	0.0901633	-6.71471	1.88436e-11	4.80116e-09
Capza1	8791.15	-0.604686	0.0954381	-6.3359	2.35958e-10	3.54993e-08
Zbtb34	1792.15	-0.604616	0.12982	-4.65734	3.20318e-06	5.48813e-05
Mn1	10232.3	-0.604396	0.243879	-2.47827	0.0132022	0.0420117
Synpo	13569.8	-0.603284	0.155643	-3.87607	0.000106159	0.0009327
Lca5l	102.21	-0.603087	0.230632	-2.61493	0.00892456	0.0308021
Maoa	4287.27	-0.602658	0.189806	-3.17513	0.0014977	0.00759282
Kdelr2	21932.3	-0.6019	0.12219	-4.92595	8.39502e-07	1.88643e-05
Il17ra	1585.52	-0.599725	0.11296	-5.30919	1.10112e-07	3.71144e-06
C77370	381.091	-0.598906	0.156732	-3.82122	0.000132794	0.00112119
Il1rl2	652.385	-0.598049	0.219397	-2.72588	0.0064131	0.0237006
Neurl1a	325.56	-0.597175	0.176878	-3.37619	0.000734969	0.00433868
Unc93b1	944.646	-0.59446	0.150181	-3.95829	7.54881e-05	0.000705613
Aff1	16604.7	-0.5937	0.116288	-5.10544	3.30021e-07	8.77667e-06
Pcdhgb4	904.543	-0.593522	0.161865	-3.66677	0.000245629	0.00180727
4933421O10Rik	310.185	-0.592562	0.225056	-2.63296	0.00846447	0.029493
Klf7	1138.3	-0.592223	0.110932	-5.33861	9.36624e-08	3.27342e-06
Hoxb4	398.051	-0.591628	0.207455	-2.85183	0.00434684	0.0175082
Dysf	8294.17	-0.591081	0.182509	-3.23863	0.00120104	0.00639033
C1s1	820.42	-0.590372	0.213506	-2.76514	0.00568991	0.0216639
Bgn	236448	-0.590169	0.145534	-4.05519	5.00936e-05	0.000507588
Samd4	20156.2	-0.5897	0.122796	-4.80227	1.56873e-06	3.125e-05
Bmpr2	22299.8	-0.58929	0.107519	-5.48081	4.23376e-08	1.71731e-06
2310015A10Rik	213.447	-0.588769	0.187308	-3.14331	0.00167047	0.00826095
Gpx7	1673.43	-0.588438	0.141092	-4.17061	3.03788e-05	0.000336532
Dusp1	6700.87	-0.588028	0.138694	-4.23975	2.23765e-05	0.000262422
Tmem120b	311.108	-0.587464	0.152842	-3.8436	0.00012124	0.00103976
Tspyl4	909.816	-0.587081	0.203108	-2.89048	0.00384651	0.0159334
Nfatc1	1904.39	-0.586561	0.129604	-4.52581	6.01657e-06	9.13882e-05
Serpinb9	753.06	-0.58622	0.151369	-3.87278	0.000107603	0.000942765
Cdh3	5136.81	-0.586107	0.193377	-3.0309	0.00243823	0.0111675
Aldh18a1	10323.8	-0.585528	0.102437	-5.71598	1.09074e-08	6.17579e-07
Radil	803.398	-0.585123	0.156643	-3.7354	0.000187416	0.00146638
Creb3	5210.46	-0.584823	0.144074	-4.05918	4.9245e-05	0.000501186
Gm16023	95.7952	-0.584763	0.232765	-2.51225	0.0119964	0.0389933
Slc3a2	10416.1	-0.583973	0.104963	-5.56358	2.64294e-08	1.19973e-06
Ephx2	306.096	-0.583381	0.221167	-2.63774	0.00834598	0.0291733
H2-K1	2331.51	-0.581548	0.197078	-2.95085	0.00316897	0.0137417
Stard5	556.019	-0.580963	0.171006	-3.39734	0.000680453	0.0040949
Zswim6	4826.33	-0.580879	0.130216	-4.46089	8.16218e-06	0.000116633
Ptprd	3532.85	-0.580773	0.19446	-2.9866	0.002821	0.0125743
Larp1b	533.036	-0.58043	0.146905	-3.95106	7.78072e-05	0.00072228
St3gal5	2094.83	-0.58002	0.168214	-3.4481	0.000564543	0.00353192
Purg	587.74	-0.579867	0.186281	-3.11286	0.00185282	0.00896449
LOC106740	194.106	-0.579602	0.185091	-3.13144	0.00173953	0.00851807
Mt1	3497.53	-0.579522	0.210591	-2.75189	0.00592529	0.0223021
Mmp16	2493.82	-0.579334	0.171792	-3.37229	0.000745448	0.0043907
Arid5b	12676.8	-0.579096	0.122279	-4.73586	2.18128e-06	4.04933e-05
Ccdc126	565.142	-0.578687	0.157303	-3.6788	0.000234335	0.00173875
Tmem132a	8910.88	-0.576594	0.130164	-4.42974	9.43481e-06	0.00013132
Mfap2	2906.42	-0.575228	0.193159	-2.97801	0.00290129	0.0128347
Rgs17	2217.58	-0.575218	0.209242	-2.74905	0.00597674	0.0224476
Cpeb1	606.802	-0.575202	0.210317	-2.73492	0.00623945	0.0232418
Vimp	3704.52	-0.573965	0.111577	-5.14411	2.68796e-07	7.45003e-06
Meis1	1777.06	-0.57388	0.168448	-3.40687	0.000657134	0.00398646
Nrp	127.134	-0.572941	0.208103	-2.75317	0.00590221	0.0222501
Pou6f1	1097.52	-0.572834	0.139422	-4.10864	3.97999e-05	0.000420267
Scpep1	17948.4	-0.57268	0.119934	-4.77495	1.79755e-06	3.4587e-05
Lgals3bp	4017.74	-0.572214	0.200097	-2.85968	0.00424065	0.0171592
Sh3gl1	5548.2	-0.571925	0.12227	-4.67755	2.90321e-06	5.09577e-05
Cyp1b1	15306.5	-0.571793	0.219717	-2.6024	0.00925725	0.0317699
Nmnat2	364.028	-0.571089	0.222868	-2.56245	0.0103937	0.0348301
Mapkbp1	3172.91	-0.570965	0.153057	-3.7304	0.000191175	0.00149135
Qsox1	29554.6	-0.570873	0.134782	-4.23553	2.28013e-05	0.000265824
Pde5a	1619.4	-0.570675	0.195106	-2.92494	0.00344519	0.0146253
Acvr2a	2510.4	-0.569867	0.117227	-4.86123	1.16656e-06	2.46906e-05
Mical2	28129.8	-0.569572	0.177039	-3.21721	0.00129444	0.00677317
Rnf122	517.08	-0.569566	0.154966	-3.67542	0.000237458	0.00175533
Ckap4	43788.2	-0.569471	0.127063	-4.48178	7.40215e-06	0.00010807
Rgs10	240.322	-0.568943	0.168572	-3.37507	0.00073797	0.00435314
Ctnnd1	39031.4	-0.568645	0.127476	-4.46079	8.16584e-06	0.000116633
Gpc6	6589.92	-0.568358	0.190092	-2.98991	0.00279062	0.0124741
Zbtb46	208.567	-0.566903	0.179022	-3.16667	0.00154195	0.00775983
Lgals9	1262.87	-0.566532	0.224587	-2.52255	0.0116507	0.0380811
Fbxl7	1490.3	-0.565835	0.217099	-2.60634	0.00915149	0.0314615
Limk2	4277.61	-0.565688	0.137551	-4.11257	3.91281e-05	0.000414837
Farp2	2092.64	-0.565609	0.136543	-4.14236	3.43755e-05	0.000373216
Plk2	17424.4	-0.564843	0.137945	-4.09469	4.2274e-05	0.000441668
Plxna1	40617.8	-0.564595	0.112079	-5.03747	4.71737e-07	1.16438e-05
Mfge8	29968.4	-0.563703	0.166688	-3.38179	0.00072016	0.00427427
Dzip1l	4008.34	-0.563461	0.143837	-3.91737	8.95209e-05	0.000811207
Lims1	12461.1	-0.56292	0.104447	-5.38953	7.06436e-08	2.61738e-06
Nnat	403.437	-0.561992	0.157266	-3.57351	0.000352227	0.00241289
Abhd2	5592.91	-0.561434	0.107528	-5.22129	1.77682e-07	5.28345e-06
Tcp11l1	1313.19	-0.560577	0.169486	-3.3075	0.000941316	0.00522437
Ppp1r3b	554.407	-0.560236	0.116694	-4.8009	1.57955e-06	3.14259e-05
Pcdhga10	1395.47	-0.559697	0.151053	-3.7053	0.000211144	0.0016121
Fzd8	2177.24	-0.558498	0.196486	-2.84243	0.00447704	0.0179184
Ptgis	665.071	-0.55845	0.168143	-3.32128	0.00089607	0.00504103
Ptprm	4666.21	-0.558434	0.0982816	-5.68198	1.33146e-08	7.10575e-07
Glipr1	916.494	-0.557446	0.208491	-2.67372	0.00750161	0.0267864
Creb3l2	6809.78	-0.556495	0.101743	-5.46964	4.50944e-08	1.79435e-06
Akap13	15738.4	-0.556212	0.11106	-5.00823	5.49324e-07	1.31281e-05
Nbeal1	9154.11	-0.555078	0.122188	-4.54282	5.55073e-06	8.54629e-05
Saraf	8290.91	-0.555025	0.107145	-5.18011	2.21757e-07	6.36069e-06
Mras	3118.56	-0.554575	0.11903	-4.65913	3.17544e-06	5.45836e-05
Spon1	245.084	-0.553737	0.22498	-2.46127	0.0138446	0.0436621
Adrb2	338.95	-0.553712	0.201544	-2.74735	0.00600799	0.0225489
Chd9	7285.07	-0.553299	0.114056	-4.85111	1.22774e-06	2.57565e-05
Hcn2	158.485	-0.552296	0.181958	-3.03529	0.00240302	0.0110382
Trim12c	790.882	-0.552188	0.147614	-3.74075	0.000183472	0.00144338
Notch3	4278.12	-0.551882	0.198788	-2.77623	0.00549938	0.0211118
Nexn	3833.79	-0.551521	0.203965	-2.70399	0.00685118	0.0249316
Map4k3	7157.23	-0.55047	0.124388	-4.42544	9.6247e-06	0.000133136
Nars	23498.1	-0.549486	0.104594	-5.25349	1.49242e-07	4.63176e-06
2900026A02Rik	8751.11	-0.548681	0.174638	-3.14182	0.00167901	0.00828852
Tanc2	4272.81	-0.548286	0.141205	-3.88291	0.000103214	0.000912404
Hspg2	189387	-0.547119	0.123723	-4.42211	9.77414e-06	0.00013467
Triqk	344.945	-0.546356	0.172778	-3.16218	0.00156593	0.00785302
Xpot	14833.5	-0.545309	0.0963276	-5.66098	1.50511e-08	7.89909e-07
Runx1	7086.37	-0.544782	0.184608	-2.95102	0.0031673	0.0137417
Dram1	797.479	-0.544718	0.103351	-5.27059	1.35988e-07	4.33981e-06
Zbed5	203.615	-0.544428	0.173814	-3.13224	0.00173478	0.00850008
Coq10b	3255.92	-0.544322	0.138146	-3.94019	8.14164e-05	0.000748188
E130308A19Rik	646.776	-0.54221	0.130959	-4.1403	3.46856e-05	0.000376066
Jph2	9355.24	-0.541609	0.154266	-3.51087	0.000446644	0.00293283
Sars	15158.3	-0.53994	0.0963696	-5.6028	2.10914e-08	1.00799e-06
Skil	9871.85	-0.53976	0.150102	-3.59594	0.000323218	0.00224929
Csf1	33834.5	-0.539542	0.171909	-3.13854	0.00169791	0.00836615
Aebp1	35215.6	-0.539528	0.132257	-4.07938	4.51565e-05	0.000464413
Abcb9	161.802	-0.539445	0.179285	-3.00887	0.00262218	0.011876
Mdfic	3859.52	-0.539048	0.115418	-4.67039	3.00629e-06	5.21163e-05
Atp13a3	23489	-0.538307	0.137691	-3.90952	9.24785e-05	0.000831938
Tmem38a	1121.37	-0.537655	0.134486	-3.99784	6.39236e-05	0.000616484
Edem3	13192.5	-0.537362	0.112581	-4.7731	1.81414e-06	3.4737e-05
Calu	98456.5	-0.536961	0.111755	-4.80478	1.54918e-06	3.10959e-05
Tpm1	143844	-0.536843	0.129065	-4.15949	3.18966e-05	0.00035064
Gucy1a2	4305.16	-0.536639	0.206917	-2.59349	0.0095006	0.0323827
Gtpbp8	765.577	-0.536383	0.126482	-4.24077	2.22756e-05	0.000261626
Tap2	793.264	-0.535838	0.170261	-3.14715	0.00164873	0.00816968
Atp9a	2719.15	-0.53548	0.181188	-2.95538	0.00312286	0.0135917
Itgb1	213504	-0.534644	0.15812	-3.38125	0.000721572	0.00427718
Plekhg3	4538.33	-0.53442	0.122422	-4.36538	1.26901e-05	0.000166777
Alpk1	481.591	-0.534145	0.198929	-2.68511	0.00725065	0.0260789
Sec23a	20831.8	-0.533399	0.115278	-4.62707	3.70868e-06	6.17345e-05
Ppp2r5b	2811.69	-0.53318	0.108873	-4.89728	9.71715e-07	2.11144e-05
Gng11	1519.97	-0.533052	0.187756	-2.83908	0.00452444	0.0180669
Slc18a2	399.399	-0.532767	0.173125	-3.07736	0.00208843	0.00986572
Wwc2	18223.1	-0.532071	0.123816	-4.29729	1.72897e-05	0.000213881
Xbp1	5725.54	-0.531114	0.119001	-4.4631	8.0784e-06	0.000115698
Fkbp10	28595.3	-0.531052	0.10969	-4.8414	1.28925e-06	2.6904e-05
Igsf8	2929.36	-0.530664	0.110395	-4.80697	1.53234e-06	3.07969e-05
Fam46b	1178.05	-0.530571	0.14479	-3.66441	0.000247905	0.00181777
Mia3	14490.5	-0.530436	0.0942085	-5.63045	1.7974e-08	8.83824e-07
Plxnb1	1653.2	-0.530411	0.179301	-2.95821	0.00309428	0.0135066
Enah	17718.3	-0.530218	0.147744	-3.58876	0.000332257	0.00230306
1700109K24Rik	179.792	-0.529545	0.159134	-3.32767	0.000875741	0.00495135
Tgfb1i1	9961.47	-0.529144	0.113118	-4.67782	2.89942e-06	5.0948e-05
Fam198b	32869.3	-0.528043	0.151296	-3.49013	0.000482787	0.00311799
Snx18	7911.41	-0.527298	0.120309	-4.38287	1.17129e-05	0.000156459
Pcdhb22	434.823	-0.526165	0.157026	-3.35081	0.000805742	0.00463691
Ggcx	4637.44	-0.523201	0.0977773	-5.35094	8.74982e-08	3.08529e-06
Pde3a	1069.64	-0.523088	0.157273	-3.32599	0.000881061	0.00496899
Ifngr1	2761.12	-0.522729	0.0950747	-5.49809	3.83925e-08	1.59602e-06
Esyt1	10446.5	-0.522314	0.132222	-3.95028	7.80585e-05	0.000723644
Fam65c	190.667	-0.521832	0.159328	-3.2752	0.00105587	0.00574366
Ebf1	2316.34	-0.521259	0.165848	-3.143	0.00167224	0.00826547
Gareml	335.269	-0.52104	0.205086	-2.54059	0.0110666	0.0365349
Gramd3	942.026	-0.520412	0.154858	-3.36057	0.00077781	0.00452729
Braf	5432.64	-0.520014	0.10759	-4.83327	1.34308e-06	2.78068e-05
Pitpnm2	4936.13	-0.519293	0.120614	-4.30541	1.66675e-05	0.000207964
Pcdhgb5	580.613	-0.519159	0.163792	-3.16962	0.0015264	0.00770403
Slc25a29	159.968	-0.518999	0.183645	-2.8261	0.00471185	0.018683
P2rx4	1590.9	-0.518966	0.125623	-4.13114	3.60968e-05	0.000387905
Ttll3	280.76	-0.517844	0.186716	-2.77344	0.00554676	0.0212675
Tmem63a	5307.01	-0.517524	0.122349	-4.22991	2.33787e-05	0.000270758
Creg1	1299.04	-0.517471	0.109407	-4.72976	2.24784e-06	4.13859e-05
Msra	439.571	-0.516619	0.120459	-4.28877	1.79665e-05	0.000221213
Plod1	7126.62	-0.516161	0.105163	-4.90818	9.19237e-07	2.02394e-05
Nuak2	1614.61	-0.516062	0.209379	-2.46473	0.0137116	0.0433118
Il20rb	111.831	-0.515954	0.212359	-2.42964	0.015114	0.0467401
Arl4d	191.351	-0.515885	0.165502	-3.11709	0.00182644	0.00888034
Sertad4	4832.75	-0.515816	0.124656	-4.13791	3.5048e-05	0.00037792
Cdc42ep1	3022.63	-0.514944	0.129317	-3.98203	6.83298e-05	0.000650637
Slc35a5	1751.82	-0.514697	0.144241	-3.5683	0.0003593	0.00244466
Zeb2	8310.1	-0.513766	0.128522	-3.99748	6.40199e-05	0.000617036
Fam8a1	3251.13	-0.513667	0.130875	-3.92486	8.67816e-05	0.000788774
Pcdhb17	358.505	-0.513482	0.149978	-3.4237	0.000617737	0.00380147
Pik3c2b	693.243	-0.51343	0.166679	-3.08035	0.00206757	0.00978474
Chpf2	11819.6	-0.5128	0.0968234	-5.29624	1.18212e-07	3.93136e-06
Trp53inp2	8061.39	-0.512285	0.109464	-4.67995	2.86944e-06	5.04771e-05
6330416G13Rik	376.328	-0.512179	0.136204	-3.76037	0.000169664	0.00135912
Tmtc4	2011.71	-0.509004	0.0925547	-5.49949	3.80895e-08	1.5876e-06
Kifc3	2827.45	-0.50835	0.0812042	-6.26014	3.84622e-10	5.02138e-08
Smim13	2778.35	-0.508047	0.127592	-3.9818	6.83957e-05	0.000650872
Plxdc2	14486.4	-0.50766	0.13761	-3.68913	0.000225024	0.0016895
Dync1h1	93949.1	-0.50676	0.105515	-4.80273	1.56519e-06	3.12326e-05
Picalm	36700.1	-0.50652	0.121324	-4.17494	2.98066e-05	0.000331121
Gab2	1991.98	-0.506482	0.119711	-4.23086	2.32801e-05	0.000270012
Ptk7	43230.8	-0.506043	0.107313	-4.71559	2.41011e-06	4.40653e-05
2410018L13Rik	248.916	-0.505116	0.185041	-2.72975	0.00633826	0.0235092
Pcdhgc5	1945.08	-0.50451	0.155368	-3.24719	0.0011655	0.00624329
Yif1b	2658.46	-0.503949	0.115147	-4.37656	1.20569e-05	0.000159782
Zfp651	3518.22	-0.503941	0.116908	-4.31056	1.62842e-05	0.000204322
Arnt2	1587.99	-0.503747	0.192678	-2.61444	0.00893727	0.0308325
Derl1	8559.89	-0.503699	0.0935921	-5.38186	7.37215e-08	2.66442e-06
C2cd2l	1314.45	-0.501612	0.0876747	-5.72128	1.05723e-08	6.02924e-07
Atl1	389.666	-0.501207	0.170491	-2.93978	0.00328442	0.0141066
Entpd7	3612.81	-0.50103	0.0914671	-5.47771	4.30871e-08	1.73635e-06
Hexa	7803.13	-0.500634	0.113406	-4.41452	1.01234e-05	0.000138902
Zdhhc18	3342.43	-0.500479	0.134612	-3.71795	0.000200845	0.00154807
2610008E11Rik	3105.25	-0.500335	0.137223	-3.64614	0.000266207	0.00192373
Tgfb1	3853.7	-0.49988	0.114426	-4.36859	1.25051e-05	0.000164894
Ppp1r15a	2004.87	-0.499136	0.109863	-4.54327	5.53878e-06	8.5362e-05
Rnaset2b	721.108	-0.498676	0.127335	-3.91624	8.9941e-05	0.000813497
Arsj	1592.16	-0.498251	0.17571	-2.83565	0.0045733	0.0182251
Satb1	570.17	-0.498222	0.163598	-3.04541	0.00232366	0.0107424
Nnmt	1190.76	-0.498042	0.17679	-2.81713	0.00484547	0.0191169
Tmed3	5063.79	-0.497985	0.128673	-3.87017	0.000108758	0.000951827
Mxra7	4590.84	-0.496971	0.117317	-4.23613	2.27404e-05	0.000265506
Mmp23	2629.69	-0.496579	0.190915	-2.60105	0.00929397	0.0318337
P4ha1	20194.8	-0.496383	0.118477	-4.18971	2.79305e-05	0.000313588
Rabac1	4959.78	-0.495907	0.111195	-4.45982	8.20296e-06	0.000116951
Smarcd3	1228.29	-0.492885	0.1565	-3.14944	0.00163586	0.00812123
Neat1	14973	-0.492481	0.147631	-3.33589	0.000850264	0.00482284
Pdlim5	29966.8	-0.491741	0.147171	-3.34129	0.00083389	0.00475387
Arfgap3	4197.63	-0.490733	0.109926	-4.46421	8.03641e-06	0.000115295
Bhlhe41	669.435	-0.490161	0.17295	-2.83412	0.00459514	0.0182937
Pcdhb20	109.24	-0.489241	0.178323	-2.74357	0.0060775	0.0227719
Bace1	7407.97	-0.488872	0.105013	-4.65536	3.23413e-06	5.52917e-05
4931406P16Rik	6062.23	-0.488771	0.107538	-4.54511	5.49075e-06	8.48243e-05
Ostc	6688.46	-0.488293	0.0969022	-5.03903	4.67901e-07	1.16035e-05
Tmeff1	4757.05	-0.48819	0.125929	-3.8767	0.000105883	0.000931307
Rhbdd1	3487.16	-0.48781	0.10866	-4.48934	7.14447e-06	0.000105085
Bok	1422.45	-0.487649	0.135367	-3.60244	0.000315247	0.0022006
Nap1l2	350.007	-0.487516	0.197929	-2.46309	0.0137746	0.0434761
Lpcat2	439.293	-0.487472	0.195539	-2.49296	0.0126681	0.0407325
Irak2	1798.12	-0.487003	0.140025	-3.47798	0.000505204	0.00323499
Hexb	2423.28	-0.486879	0.112945	-4.31075	1.62703e-05	0.00020431
Il12rb2	92.7219	-0.486878	0.183041	-2.65994	0.00781547	0.0277053
1700001L05Rik	140.06	-0.48664	0.177363	-2.74375	0.00607419	0.0227649
Car9	146.926	-0.486595	0.178496	-2.72608	0.00640908	0.0236967
Kcnk6	364.183	-0.486593	0.200119	-2.43152	0.0150355	0.0465536
Bcl2l2	3676.61	-0.486449	0.120862	-4.02483	5.7016e-05	0.000562224
Whrn	461.38	-0.485807	0.192519	-2.52343	0.0116218	0.0380101
Tshz3	1360.95	-0.485756	0.114096	-4.25742	2.06797e-05	0.000247551
Golga3	9033.19	-0.484486	0.089973	-5.38479	7.25295e-08	2.64201e-06
Nfatc4	6502.97	-0.48406	0.137798	-3.51281	0.000443398	0.00291484
9330159M07Rik	140.916	-0.483445	0.15836	-3.05282	0.00226699	0.0105359
Ier5	7494.38	-0.482347	0.105764	-4.56058	5.10121e-06	7.9707e-05
Ddx58	2469.74	-0.482337	0.161456	-2.98742	0.00281339	0.012551
Flna	386385	-0.481948	0.130465	-3.69408	0.000220681	0.00166507
Ptp4a1	747.562	-0.480975	0.142376	-3.37821	0.000729588	0.00431498
AI464131	720.952	-0.480657	0.127843	-3.75974	0.000170091	0.00136185
Col18a1	8267.34	-0.480537	0.193815	-2.47936	0.013162	0.0419363
Cdkn1c	2607.24	-0.48027	0.140079	-3.42856	0.000606783	0.00375014
Fat1	170421	-0.480166	0.107459	-4.46839	7.88111e-06	0.000113489
Prkd1	2143.37	-0.480039	0.108155	-4.43846	9.06063e-06	0.000127002
Map3k10	2747.51	-0.478917	0.0993038	-4.82274	1.41597e-06	2.89367e-05
Kctd5	5537.54	-0.478545	0.0894392	-5.35051	8.77081e-08	3.0858e-06
Plod2	10746	-0.478012	0.126117	-3.79024	0.000150501	0.00123362
Cyp26b1	2087.09	-0.477907	0.176429	-2.70878	0.00675305	0.0246997
Grn	19561.1	-0.477899	0.0979805	-4.87749	1.07446e-06	2.29679e-05
Ptbp3	8444.72	-0.477769	0.0782225	-6.10782	1.01001e-09	1.04968e-07
Gmppb	1778.33	-0.477763	0.102722	-4.65104	3.30261e-06	5.61586e-05
Myrf	351.975	-0.477752	0.160143	-2.98328	0.00285177	0.0126864
Rab33b	2096.94	-0.477725	0.110327	-4.33007	1.49063e-05	0.000190053
Pde8a	1415.48	-0.477147	0.0904996	-5.27237	1.34674e-07	4.32407e-06
Fkbp9	42926.4	-0.476737	0.097765	-4.87636	1.08061e-06	2.30682e-05
Dirc2	2446.35	-0.476733	0.144962	-3.28868	0.00100657	0.00551921
Vkorc1	2172.54	-0.476643	0.148276	-3.21458	0.00130637	0.00682127
Stat1	1923.53	-0.474512	0.174877	-2.7134	0.00665966	0.0244033
Nespas	212.105	-0.473644	0.173595	-2.72844	0.00636342	0.0235748
Wbp5	8618.43	-0.47319	0.110211	-4.29347	1.75899e-05	0.000217103
2510009E07Rik	1737.76	-0.472824	0.159065	-2.97252	0.00295364	0.0130404
Slc36a4	1277.59	-0.471632	0.121227	-3.89049	0.000100043	0.000888354
Kctd11	2472.3	-0.47082	0.15293	-3.07867	0.00207926	0.00983123
Smad7	6581.11	-0.4708	0.117986	-3.9903	6.59906e-05	0.000632557
Sun2	8863.85	-0.470425	0.101911	-4.61605	3.91107e-06	6.42906e-05
Dcaf10	3395.79	-0.470419	0.10181	-4.62058	3.82671e-06	6.3299e-05
Filip1l	22056	-0.470147	0.124869	-3.76513	0.00016646	0.00133889
Arfgap1	6723.9	-0.469787	0.0951665	-4.93647	7.95503e-07	1.80859e-05
Cars	7324.38	-0.46977	0.103106	-4.55621	5.2085e-06	8.12227e-05
Zbtb18	1439.67	-0.469767	0.118482	-3.96488	7.3433e-05	0.000690078
Slc22a17	577.616	-0.469467	0.190724	-2.4615	0.0138358	0.043643
Bcar1	9269.07	-0.468326	0.105751	-4.42857	9.48595e-06	0.000131678
Tars	11214.3	-0.468186	0.0807181	-5.80026	6.62126e-09	4.24466e-07
Armcx5	513.142	-0.465823	0.119038	-3.91322	9.10742e-05	0.000820859
Plcxd1	167.809	-0.465568	0.179137	-2.59895	0.00935101	0.0319805
Blzf1	1567.2	-0.465001	0.126564	-3.67405	0.00023874	0.00176397
Fgfrl1	2037.4	-0.464126	0.168797	-2.74961	0.00596659	0.0224148
Pvrl2	4464.04	-0.463172	0.157618	-2.93857	0.00329731	0.0141427
Gpc2	529.13	-0.463105	0.178032	-2.60125	0.0092886	0.0318337
Pde10a	1152.38	-0.462213	0.130712	-3.53612	0.000406046	0.00270211
Chsy1	8942.87	-0.462006	0.0958317	-4.82102	1.42825e-06	2.91046e-05
Rell1	2245.19	-0.460609	0.0842475	-5.46733	4.56871e-08	1.81336e-06
Cmtm7	2281.86	-0.460229	0.117528	-3.9159	9.00681e-05	0.000813497
Arhgef19	1590.27	-0.45992	0.114693	-4.00999	6.07201e-05	0.000590274
Wipi1	4255.13	-0.458749	0.136525	-3.36017	0.00077894	0.00452886
Pcnx	8580.94	-0.458127	0.122151	-3.75048	0.000176495	0.00139525
Kcne4	347.404	-0.456467	0.167447	-2.72605	0.00640982	0.0236967
Arhgap29	13379.6	-0.455778	0.0944211	-4.82708	1.38552e-06	2.84248e-05
Ric1	4886.75	-0.455433	0.114785	-3.96771	7.25664e-05	0.000683611
Agbl3	184.947	-0.455304	0.189454	-2.40324	0.0162505	0.0493957
Cav1	53896.6	-0.454381	0.135423	-3.35526	0.000792903	0.00458305
Lrrc14b	124.891	-0.453879	0.180838	-2.50987	0.0120775	0.0392084
Agap1	5857.67	-0.453811	0.104578	-4.33945	1.42842e-05	0.000184654
Fbxo17	1159	-0.453543	0.13393	-3.38643	0.000708084	0.00421816
Myh9	295962	-0.452945	0.103751	-4.36568	1.26727e-05	0.000166739
Olfr1318	235.888	-0.452642	0.159808	-2.83241	0.00461979	0.0183595
Mirg	552.827	-0.45249	0.137286	-3.29596	0.000980862	0.00540449
Map3k14	941.94	-0.452025	0.139975	-3.22933	0.0012408	0.00655614
Slc26a2	2057.56	-0.451951	0.0703994	-6.41981	1.36441e-10	2.22203e-08
Etv6	5251.66	-0.451489	0.104125	-4.33602	1.45083e-05	0.000186765
Adgrg6	7081.32	-0.451341	0.100161	-4.50617	6.60073e-06	9.83947e-05
Tnks1bp1	27942.2	-0.449668	0.0983926	-4.57014	4.87393e-06	7.66868e-05
Trim56	2246	-0.449391	0.089674	-5.01138	5.40398e-07	1.29737e-05
Tmcc2	2517.86	-0.448824	0.127859	-3.51032	0.000447565	0.00293612
Lrpap1	4673.67	-0.448735	0.158243	-2.83573	0.00457212	0.018225
Osbpl8	5272.66	-0.44734	0.121008	-3.69679	0.000218346	0.00165509
Slc9a6	2184.58	-0.447134	0.0961302	-4.65133	3.29794e-06	5.61586e-05
Btaf1	8580.51	-0.447011	0.133222	-3.35538	0.000792551	0.00458305
Cd248	22834.2	-0.446648	0.158616	-2.81591	0.00486395	0.0191611
Bcat1	8784.69	-0.444168	0.105297	-4.21822	2.46237e-05	0.000282484
Ppp1r12a	11046.1	-0.444152	0.0925423	-4.79944	1.59109e-06	3.16156e-05
Serinc3	24344.5	-0.442827	0.102246	-4.33102	1.48423e-05	0.000189542
Sardh	1393.39	-0.44259	0.179347	-2.46779	0.0135951	0.0430127
Prkcd	3823.88	-0.442402	0.102797	-4.30367	1.67994e-05	0.00020896
Igip	305.631	-0.442183	0.137612	-3.21326	0.00131237	0.00684207
Cspg4	14710.7	-0.44212	0.169992	-2.60083	0.00929996	0.0318404
Cnnm2	1113.79	-0.441456	0.122185	-3.61302	0.000302657	0.00213631
2610044O15Rik8	421.848	-0.441389	0.117472	-3.75739	0.000171694	0.0013719
Rit1	2223.61	-0.440677	0.12494	-3.52712	0.00042011	0.00277909
Dnajc1	4719.31	-0.439838	0.105532	-4.16783	3.07508e-05	0.000339938
Lonp1	6793.66	-0.439035	0.0941076	-4.66525	3.08239e-06	5.32634e-05
Brinp1	868.743	-0.438687	0.141916	-3.09118	0.00199364	0.00949174
1700017B05Rik	5131.4	-0.43791	0.084279	-5.19596	2.0367e-07	5.90344e-06
Tpm2	31666.1	-0.436728	0.123198	-3.54493	0.000392724	0.00263546
Plcxd2	1685.69	-0.436196	0.180775	-2.41292	0.0158254	0.0484165
Nr1d2	3444.05	-0.435383	0.116742	-3.72944	0.000191903	0.00149555
Fam160b1	4789	-0.434716	0.0915232	-4.74979	2.03626e-06	3.81123e-05
Snx11	1779.07	-0.434592	0.115544	-3.76127	0.000169052	0.00135628
Fam20c	1092.56	-0.434506	0.136822	-3.17571	0.00149473	0.00758057
Mthfr	4462.77	-0.434462	0.117774	-3.68894	0.00022519	0.00168994
Ppp1r3d	381.526	-0.434403	0.151668	-2.86417	0.00418103	0.0169701
Tnfaip3	833.746	-0.434177	0.16733	-2.59473	0.00946652	0.0322986
Cdc42ep3	6108.39	-0.433993	0.170214	-2.54969	0.0107817	0.0358114
Srf	6549.01	-0.433571	0.116647	-3.71695	0.00020164	0.00155303
Galnt11	1501.4	-0.433301	0.169766	-2.55235	0.0107	0.0355998
Usp36	3922.91	-0.433143	0.100574	-4.3067	1.6571e-05	0.000207098
3110043O21Rik	1065.57	-0.433083	0.122076	-3.54765	0.000388691	0.00261283
Egfr	11151.4	-0.432733	0.12623	-3.42815	0.000607715	0.00375296
Usp16	4024.04	-0.43246	0.0902408	-4.79229	1.6489e-06	3.23976e-05
Etl4	2882.23	-0.431902	0.106843	-4.04238	5.29117e-05	0.000528682
Ctif	3427.42	-0.431694	0.100803	-4.28256	1.84752e-05	0.000225718
Atf4	11752.3	-0.429907	0.0805793	-5.3352	9.54398e-08	3.31397e-06
Surf4	35137.6	-0.429717	0.0852367	-5.04145	4.62014e-07	1.15117e-05
Slc35a2	2710.32	-0.428976	0.0920856	-4.65845	3.18603e-06	5.46468e-05
Renbp	735.708	-0.428102	0.171057	-2.50268	0.0123257	0.0398829
Furin	20494.9	-0.427904	0.111238	-3.84672	0.000119708	0.00102997
Klhl13	1372.86	-0.427685	0.17569	-2.43432	0.0149196	0.0462538
Lamb2	17126.6	-0.427524	0.160207	-2.66857	0.00761744	0.0271142
Cald1	135653	-0.427054	0.115426	-3.6998	0.000215773	0.00164189
Paqr4	239.008	-0.427008	0.119041	-3.58706	0.000334427	0.00231474
Atp6v0d1	7116.07	-0.426283	0.114865	-3.71116	0.000206314	0.00158134
Dnajc25	2210.17	-0.425786	0.0699378	-6.08807	1.14282e-09	1.13338e-07
Tmem150a	1130.64	-0.424921	0.116502	-3.64732	0.000264987	0.00191754
Magi1	3276.75	-0.424727	0.120061	-3.53761	0.000403773	0.00269017
Iars	19649.3	-0.424636	0.0866636	-4.89982	9.59228e-07	2.09317e-05
Fli1	566.6	-0.424335	0.167977	-2.52615	0.011532	0.0378092
Nckap5l	3371.25	-0.424175	0.116779	-3.63228	0.00028093	0.00200899
Ulk2	4952.58	-0.42332	0.146073	-2.898	0.00375547	0.0156324
Spsb1	3118.05	-0.423302	0.172543	-2.45332	0.0141544	0.0443998
Spaca6	736.659	-0.423203	0.145725	-2.90412	0.00368288	0.0154074
Golt1b	8746.65	-0.423043	0.09261	-4.568	4.9239e-06	7.73959e-05
Lactb	1463.4	-0.422634	0.132288	-3.1948	0.0013993	0.00720493
Dbn1	15287.4	-0.422216	0.104477	-4.04121	5.31757e-05	0.000529645
Spata2	1903.93	-0.422134	0.0920703	-4.58491	4.54192e-06	7.29896e-05
Cercam	3620.56	-0.422064	0.113325	-3.72436	0.00019581	0.0015213
Phf10	2460.62	-0.421735	0.106855	-3.94678	7.92082e-05	0.000732155
Sec24d	14357.3	-0.421709	0.0898127	-4.69543	2.66049e-06	4.75427e-05
Ccdc102a	4184.63	-0.421494	0.0994398	-4.23869	2.24833e-05	0.000263478
Mir22hg	1800.77	-0.421364	0.104246	-4.04203	5.29908e-05	0.000529137
Sec61a1	25918.6	-0.421006	0.0983819	-4.2793	1.8748e-05	0.000227816
Rnf19b	3789.39	-0.420868	0.146227	-2.87818	0.00399977	0.0164329
Relb	920.366	-0.420659	0.159284	-2.64093	0.00826786	0.0289659
Tbc1d8b	5559.68	-0.420035	0.10841	-3.87449	0.000106847	0.00093822
Vasn	10147.6	-0.419787	0.124625	-3.36841	0.000756032	0.00443873
Fut8	3308.78	-0.419662	0.125246	-3.35071	0.000806055	0.00463702
Cebpg	3445.27	-0.419137	0.0966196	-4.33801	1.43777e-05	0.000185711
1700019L03Rik	511.557	-0.41865	0.155566	-2.69114	0.00712081	0.0257114
Nid1	72679.2	-0.418582	0.0862021	-4.85582	1.19888e-06	2.51844e-05
Tspan17	947.227	-0.418205	0.140893	-2.96825	0.00299503	0.0131817
Kat2b	1819.3	-0.417929	0.11013	-3.79487	0.000147719	0.00121411
Micu3	1272.69	-0.417792	0.137236	-3.04432	0.00233203	0.010778
Gtpbp2	2056.11	-0.417199	0.0844896	-4.93787	7.89788e-07	1.8017e-05
Arl1	6409.35	-0.415626	0.0898963	-4.6234	3.77502e-06	6.26408e-05
Tor3a	1307.76	-0.415186	0.119232	-3.48218	0.000497348	0.00319245
Kdm5b	14031.9	-0.415167	0.112401	-3.69364	0.000221069	0.00166694
Gab1	1949	-0.41479	0.150692	-2.75257	0.00591293	0.0222768
Tmem123	10586	-0.413805	0.105739	-3.91346	9.0984e-05	0.000820831
P4hb	84933.1	-0.413253	0.0951643	-4.34252	1.4086e-05	0.00018254
Nbas	4840.13	-0.4123	0.0894883	-4.60731	4.07917e-06	6.69145e-05
Gpr180	2589.34	-0.411858	0.0938049	-4.39058	1.13048e-05	0.000152244
Ndel1	6559.92	-0.411502	0.0861855	-4.77461	1.8006e-06	3.46035e-05
Maged1	31007.9	-0.411019	0.109458	-3.75505	0.000173307	0.00138199
Syde1	7029.25	-0.410959	0.0937572	-4.38323	1.16935e-05	0.000156412
Tspan3	11667.8	-0.410877	0.110235	-3.7273	0.000193546	0.00150613
Slc25a25	1415.23	-0.410683	0.0980507	-4.18848	2.80831e-05	0.000314853
Entpd5	1422.91	-0.410549	0.154824	-2.65172	0.00800834	0.0282851
Pcdhga9	377.275	-0.410549	0.123783	-3.31668	0.00091095	0.00509778
A430105I19Rik	3398.88	-0.410437	0.153058	-2.68157	0.00732769	0.0263021
Slc29a3	2777.98	-0.410089	0.097782	-4.19391	2.74186e-05	0.000308059
Armcx3	2266.31	-0.409621	0.0916986	-4.46704	7.93092e-06	0.000114103
Brwd3	1693.86	-0.409526	0.106419	-3.84822	0.000118978	0.00102582
Uhrf1bp1	3863.17	-0.409195	0.0777301	-5.2643	1.40722e-07	4.44598e-06
Fzd6	1881.04	-0.409169	0.089474	-4.57305	4.80679e-06	7.60088e-05
Usp13	726.119	-0.409131	0.0850428	-4.81088	1.5027e-06	3.03169e-05
Peli1	1774.67	-0.409083	0.105478	-3.87836	0.000105161	0.000925994
Ttn	212.303	-0.408664	0.154527	-2.64461	0.00817843	0.0287361
Sidt2	14703.8	-0.407222	0.0943625	-4.3155	1.59242e-05	0.000200602
Tet3	6448.69	-0.407027	0.116576	-3.49151	0.000480295	0.0031057
Pxdc1	3037.32	-0.406724	0.112145	-3.62676	0.000286996	0.00204128
Notch1	6300.9	-0.406691	0.124915	-3.25574	0.00113097	0.00608515
Laptm4a	40189.9	-0.406521	0.0980359	-4.14666	3.37362e-05	0.000367538
Csf2ra	623.409	-0.406232	0.16068	-2.5282	0.0114648	0.0376293
Bicd2	10167.9	-0.405377	0.101002	-4.01357	5.98073e-05	0.000584277
Tln1	86352.9	-0.405248	0.0885527	-4.57635	4.73166e-06	7.50462e-05
Lysmd4	563.878	-0.405193	0.164742	-2.45956	0.0139108	0.0438444
Slc30a7	5852.94	-0.404431	0.0934421	-4.32815	1.50368e-05	0.000190793
Zfp521	3754.53	-0.404248	0.122757	-3.29307	0.000990991	0.00544722
Pld3	5899.41	-0.404234	0.107607	-3.75659	0.000172247	0.00137563
Wsb2	12663.5	-0.404033	0.103141	-3.91727	8.95578e-05	0.000811207
Klhl36	180.745	-0.403789	0.164651	-2.45239	0.0141911	0.0444797
Fam195b	2279.58	-0.403538	0.154251	-2.61611	0.00889383	0.0307162
St3gal3	2289.87	-0.402206	0.0981216	-4.09906	4.14837e-05	0.000434561
Tapbp	5668.86	-0.402168	0.144417	-2.78478	0.00535647	0.0207048
Ttc17	3218.47	-0.401667	0.0956434	-4.19963	2.67355e-05	0.000301888
Tmem214	6324.64	-0.401588	0.092593	-4.33714	1.44352e-05	0.000186205
Clcn4-2	5657.13	-0.40101	0.10681	-3.75442	0.000173744	0.00138414
Efemp2	18482.9	-0.400978	0.149447	-2.68307	0.007295	0.0262029
Pla2g15	2671.77	-0.400837	0.107713	-3.72135	0.000198159	0.00153623
Mlycd	641.424	-0.400794	0.142536	-2.81188	0.00492532	0.0193652
Rufy3	939.159	-0.400773	0.152682	-2.62489	0.00866763	0.0300599
Tsc22d3	1684.01	-0.400407	0.164976	-2.42706	0.0152217	0.046992
Tmem263	10254.9	-0.40037	0.0888503	-4.50612	6.60241e-06	9.83947e-05
Ets1	8469.35	-0.400241	0.146199	-2.73765	0.00618801	0.0230928
Runx2	4177.31	-0.399928	0.0907675	-4.40607	1.05261e-05	0.000143222
Clec2d	1182.69	-0.399518	0.139189	-2.87034	0.00410035	0.0167157
L3mbtl3	1994.59	-0.399495	0.15166	-2.63414	0.00843505	0.0294202
Junb	3865.73	-0.398896	0.108341	-3.68185	0.000231548	0.00172368
Dad1	5044.31	-0.398792	0.0916232	-4.35252	1.34581e-05	0.000175846
Trip11	7544.04	-0.398678	0.0904694	-4.40677	1.04925e-05	0.000143011
Sel1l	15597.3	-0.398563	0.085626	-4.6547	3.24454e-06	5.54097e-05
Flnc	74299.2	-0.398558	0.12313	-3.23689	0.0012084	0.00641872
Sort1	4313.83	-0.397652	0.126269	-3.14926	0.00163687	0.00812214
Rb1cc1	13800.1	-0.397334	0.135846	-2.92488	0.00344586	0.0146253
Tead3	4340.59	-0.397077	0.0932683	-4.25736	2.06854e-05	0.000247551
P2ry2	426.557	-0.396979	0.16034	-2.47586	0.0132917	0.0422388
Tbc1d16	2609.7	-0.396941	0.13361	-2.97089	0.00296934	0.0130987
Brwd1	7282.95	-0.396652	0.0864756	-4.58687	4.49951e-06	7.24555e-05
Ang	169.907	-0.396439	0.15306	-2.59009	0.00959499	0.0326734
Osmr	8001.18	-0.396249	0.125666	-3.1532	0.00161493	0.00803752
Pdrg1	5663.09	-0.395621	0.149552	-2.64538	0.00815991	0.0286959
Trpm4	925.722	-0.395376	0.115706	-3.41707	0.000633	0.00386726
Lnx2	1257.18	-0.395087	0.0979243	-4.03462	5.46915e-05	0.00054303
Eprs	29647.3	-0.395001	0.083776	-4.71497	2.41747e-06	4.4107e-05
Fam69a	518.1	-0.394884	0.142719	-2.76686	0.00565991	0.0215935
Fam126b	1570.05	-0.394746	0.11943	-3.30525	0.000948927	0.00525603
Dlg1	11478.7	-0.394577	0.0959173	-4.11372	3.89333e-05	0.000413048
P3h3	7921.03	-0.39431	0.111035	-3.55123	0.000383439	0.00257972
Ctsl	35395.2	-0.39424	0.134246	-2.93671	0.00331718	0.0141942
Man2b2	5078.26	-0.394111	0.118844	-3.3162	0.000912518	0.00510267
D930016D06Rik	364.039	-0.393977	0.122137	-3.22569	0.0012567	0.00661958
Atad2b	2833.43	-0.393016	0.0962584	-4.08293	4.44712e-05	0.000459158
Sgms1	4009.91	-0.392831	0.0950899	-4.13116	3.6094e-05	0.000387905
Ptprs	20626.4	-0.392587	0.12052	-3.25745	0.0011242	0.00605488
Gm3414	579.936	-0.392366	0.141875	-2.76558	0.00568209	0.0216446
Fgfbp3	383.413	-0.39154	0.155686	-2.51494	0.0119054	0.0387294
Wtip	1822.62	-0.391512	0.111651	-3.50659	0.00045389	0.0029653
Pdzd8	11284.1	-0.391224	0.0776555	-5.03795	4.70548e-07	1.16326e-05
Vcl	99558.1	-0.38912	0.152998	-2.54331	0.0109808	0.0362971
B4galt7	1778.61	-0.388834	0.13211	-2.94327	0.00324768	0.0139853
H13	15135.9	-0.388242	0.0987817	-3.93031	8.48371e-05	0.000773325
Arhgap23	12165	-0.388117	0.0977464	-3.97065	7.16779e-05	0.00067721
Scamp5	1896.49	-0.387586	0.101658	-3.81266	0.000137477	0.00115028
Slc39a7	22012.7	-0.387071	0.0732665	-5.28305	1.2705e-07	4.13752e-06
Cmtm6	3136.91	-0.386535	0.0846926	-4.56398	5.01934e-06	7.86613e-05
Stard13	4175.91	-0.385471	0.119096	-3.23664	0.00120947	0.0064222
Asb1	1757.75	-0.385213	0.0931822	-4.13398	3.56536e-05	0.000384188
Ficd	893.055	-0.384627	0.137457	-2.79817	0.00513934	0.020049
Arhgef10	3733.29	-0.384327	0.137368	-2.79778	0.00514548	0.02006
Cgref1	1041.92	-0.383835	0.130122	-2.94981	0.0031797	0.0137729
Ano10	4111.53	-0.383744	0.0993907	-3.86097	0.000112938	0.000980266
Kmt2c	5737.58	-0.383482	0.0894068	-4.28918	1.79331e-05	0.000220975
Ufm1	4092.42	-0.383133	0.0772396	-4.96031	7.03801e-07	1.63982e-05
Atxn1l	6528.42	-0.383112	0.066589	-5.75338	8.74769e-09	5.16262e-07
Sytl2	1893.5	-0.382928	0.0841435	-4.55089	5.34186e-06	8.30565e-05
Adgrl1	13275.3	-0.382676	0.110977	-3.44823	0.000564265	0.00353158
Psd	469.834	-0.382371	0.148325	-2.57792	0.00993971	0.0335651
Fzd2	9195.24	-0.382086	0.101136	-3.77796	0.00015812	0.00128826
Zdhhc16	2229.91	-0.38139	0.0930562	-4.09849	4.15859e-05	0.000435054
Trappc6b	2118.28	-0.381298	0.0931386	-4.09388	4.24218e-05	0.000442919
Nfe2l1	27211.9	-0.381004	0.101545	-3.75206	0.000175386	0.00139015
Rrbp1	42422.4	-0.38005	0.121988	-3.11546	0.00183659	0.00891871
Tollip	6276.17	-0.379488	0.0795926	-4.76789	1.8617e-06	3.55184e-05
Lrp1	189060	-0.379392	0.0944335	-4.01755	5.88051e-05	0.000575554
Mphosph6	1165.46	-0.378901	0.116718	-3.24629	0.00116918	0.00625452
Mllt11	1334.17	-0.378329	0.147061	-2.57259	0.0100939	0.0340277
Gramd1a	2807.03	-0.378191	0.0963784	-3.92402	8.70825e-05	0.000791054
Arl6ip5	7119.96	-0.376671	0.0936853	-4.0206	5.80495e-05	0.000570634
Slc35f6	2754.48	-0.37574	0.112403	-3.34279	0.0008294	0.00473339
Svil	6482.64	-0.375387	0.137002	-2.74002	0.00614362	0.022976
Fbrsl1	1684.75	-0.37503	0.121248	-3.09309	0.00198087	0.00944514
Tbc1d10a	1631.01	-0.373686	0.0964974	-3.8725	0.000107723	0.000943293
Lamp2	24407.3	-0.373237	0.0874554	-4.26774	1.97461e-05	0.000238844
Ppme1	5601.14	-0.372868	0.108353	-3.44122	0.000579101	0.00361013
Pcdhgb1	419.883	-0.372794	0.137713	-2.70704	0.00678869	0.024767
Rhou	2261.02	-0.37251	0.131427	-2.83435	0.00459195	0.0182902
Sfmbt1	2310.55	-0.371994	0.0989003	-3.76131	0.000169028	0.00135628
Erp29	5936.6	-0.371377	0.0879103	-4.2245	2.39469e-05	0.000276325
Zfp948	1295.79	-0.37132	0.1015	-3.65832	0.000253875	0.00185241
Crim1	23955.2	-0.369633	0.120921	-3.05682	0.002237	0.0104272
Ubl4a	592.346	-0.369409	0.12106	-3.05145	0.00227742	0.0105627
Fam171a2	1772.02	-0.369356	0.153077	-2.41288	0.0158272	0.0484165
Nudt18	1139.15	-0.368876	0.138844	-2.65676	0.00788967	0.0279133
Zfp715	1821.2	-0.368701	0.096228	-3.83153	0.000127347	0.00108448
Erlec1	4458.18	-0.368303	0.107183	-3.43619	0.000589953	0.00366872
Gnptg	638.814	-0.368142	0.0905639	-4.065	4.80331e-05	0.000491437
Zfp618	1125.22	-0.367678	0.124708	-2.94831	0.00319521	0.0138173
Rara	3437.71	-0.36737	0.0960908	-3.82315	0.000131755	0.00111481
Ndrg4	4878.64	-0.366881	0.141249	-2.59741	0.00939301	0.0321033
Maged2	9816.39	-0.366422	0.127726	-2.8688	0.00412027	0.016758
Yif1a	2628.73	-0.365837	0.0868127	-4.21409	2.50785e-05	0.000286868
Myo1d	4842.43	-0.365715	0.134449	-2.7201	0.00652624	0.0240091
Emc7	4587.94	-0.365412	0.0916879	-3.98539	6.73687e-05	0.000642935
Cnn2	41683.5	-0.365281	0.0894766	-4.08242	4.4569e-05	0.000459867
Snhg18	903.835	-0.363868	0.128495	-2.83177	0.0046291	0.0183872
Myadm	54702.2	-0.363809	0.0991359	-3.6698	0.00024274	0.00178934
Leprotl1	3799.59	-0.363148	0.114597	-3.16891	0.00153011	0.00771405
Lincpint	146.328	-0.363143	0.148271	-2.44919	0.0143178	0.0447259
Dlg4	4044.09	-0.36292	0.0863746	-4.20169	2.64926e-05	0.000300003
Hspb1	5986.08	-0.362129	0.13666	-2.64986	0.00805244	0.0283875
Il6st	33456.2	-0.3621	0.128503	-2.81784	0.00483484	0.0190797
Rgs3	733.046	-0.361915	0.113774	-3.181	0.00146769	0.00746464
Fam219a	1141.23	-0.361778	0.0788784	-4.58653	4.50683e-06	7.24993e-05
Lman1	16623	-0.361569	0.0774965	-4.66562	3.07684e-06	5.32364e-05
Ppp1r12b	963.148	-0.361409	0.0958811	-3.76935	0.000163674	0.00132389
Yars	7127.23	-0.361363	0.076763	-4.70751	2.50755e-06	4.53006e-05
4921524J17Rik	1853.09	-0.360964	0.124069	-2.90939	0.0036214	0.0152269
Tmem170b	1345.65	-0.360655	0.0956407	-3.77094	0.000162635	0.00131751
Vps8	3159.28	-0.36043	0.102914	-3.50223	0.000461383	0.00300804
Oat	12712.4	-0.360387	0.101184	-3.5617	0.000368465	0.00249813
Tmem68	1482.72	-0.360281	0.103062	-3.49577	0.000472688	0.00306907
Hecw2	551.699	-0.359521	0.117512	-3.05943	0.00221755	0.0103715
Tbc1d1	5596.26	-0.359302	0.0895816	-4.01089	6.0491e-05	0.000588963
Ift20	1565.68	-0.359285	0.115874	-3.10064	0.00193103	0.00925779
Nagk	1457.67	-0.359199	0.120228	-2.98764	0.00281144	0.012551
Frmd6	17745.7	-0.359177	0.111118	-3.23241	0.00122751	0.00650338
Rassf3	2858.93	-0.358835	0.124146	-2.89042	0.00384726	0.0159334
Chd3	37666.9	-0.358799	0.0718994	-4.99029	6.02901e-07	1.42789e-05
Klf9	3356.28	-0.358396	0.123079	-2.91193	0.00359202	0.0151194
Lrrc8a	7939.15	-0.358127	0.104739	-3.41925	0.000627951	0.00384486
Adck4	1090.87	-0.357958	0.131879	-2.7143	0.00664154	0.0243539
Rheb	6981.16	-0.357871	0.0833975	-4.29115	1.77753e-05	0.0002192
Yipf5	6715.11	-0.357768	0.0924952	-3.86796	0.00010975	0.000958383
Os9	7853.34	-0.357582	0.0831268	-4.30164	1.69537e-05	0.000210383
Ipo13	3555.34	-0.35748	0.0881574	-4.05502	5.01303e-05	0.000507634
Lima1	23165	-0.357345	0.0875385	-4.08215	4.46208e-05	0.000460101
Ttyh3	14654.5	-0.356343	0.100966	-3.52932	0.000416623	0.00275834
Bet1l	2020.44	-0.356304	0.118584	-3.00466	0.00265877	0.0120036
Usp49	907.117	-0.356235	0.0937894	-3.79824	0.000145727	0.00120023
Sec16a	15698.1	-0.355955	0.0745161	-4.77689	1.78025e-06	3.43376e-05
Zfp46	2744.07	-0.355334	0.118531	-2.99781	0.00271928	0.0122279
Bmp2k	3601.65	-0.355326	0.104679	-3.39443	0.000687707	0.00412912
Nr2f6	4751.12	-0.354893	0.092339	-3.84337	0.000121358	0.0010402
Sepn1	11998.5	-0.354518	0.0828347	-4.27982	1.8704e-05	0.000227458
Dvl3	5122.74	-0.354386	0.113081	-3.13391	0.00172491	0.0084623
Numbl	5138.14	-0.3541	0.0796455	-4.44595	8.7503e-06	0.000123308
Srprb	5912.9	-0.353512	0.0937625	-3.77029	0.000163055	0.00132024
Tmed8	2523.87	-0.353361	0.0930385	-3.79801	0.000145862	0.00120072
Ankrd42	481.695	-0.353209	0.129009	-2.73787	0.0061839	0.0230829
Sec24a	8748.69	-0.35292	0.104217	-3.38641	0.000708145	0.00421816
Elovl1	5289.74	-0.351986	0.0789797	-4.45667	8.32416e-06	0.000118252
Sprtn	1360.7	-0.351916	0.0842971	-4.17472	2.98359e-05	0.000331214
Fhl2	7693.76	-0.351302	0.119113	-2.94932	0.00318471	0.013787
Lars	12062.2	-0.351072	0.0730807	-4.80389	1.55613e-06	3.11223e-05
E130309D02Rik	1517.89	-0.351023	0.0750588	-4.67664	2.91611e-06	5.11274e-05
Slc36a1	2392.87	-0.350824	0.0999746	-3.50913	0.000449569	0.00294438
Dot1l	4360.24	-0.350384	0.128804	-2.72029	0.00652251	0.024001
Abcb6	864.057	-0.34987	0.135601	-2.58015	0.00987584	0.0334127
Lgmn	6327.1	-0.349591	0.0824978	-4.23758	2.25944e-05	0.000264192
Stt3a	28816	-0.349209	0.0758033	-4.60677	4.08967e-06	6.70172e-05
H6pd	7556.4	-0.348787	0.080375	-4.3395	1.4281e-05	0.000184654
Bod1l	10756.6	-0.348644	0.0946422	-3.68381	0.000229776	0.00171297
Ppp1r12c	4703.38	-0.34812	0.101149	-3.44165	0.000578184	0.00360583
Tbc1d23	2804.19	-0.347811	0.140867	-2.46907	0.0135463	0.0428755
Igf1r	39175.4	-0.347777	0.0894757	-3.88683	0.00010156	0.000898796
Dab2ip	9278.99	-0.347586	0.0893258	-3.89122	9.97411e-05	0.000886669
Mprip	36948.7	-0.346759	0.0851371	-4.07295	4.64217e-05	0.000476185
Heca	2004.41	-0.346299	0.12788	-2.708	0.00676891	0.0247234
Tmem39a	3192.61	-0.346145	0.0785468	-4.40686	1.04881e-05	0.000143011
9430020K01Rik	7941.27	-0.344493	0.125147	-2.75271	0.0059105	0.022273
1700020I14Rik	2262.29	-0.344463	0.106457	-3.23569	0.00121348	0.00643913
Chid1	3175.14	-0.343499	0.113398	-3.02916	0.00245234	0.0112224
Pigc	1521.24	-0.343397	0.113354	-3.02942	0.00245026	0.0112161
B2m	16927.4	-0.343269	0.0958317	-3.582	0.000340974	0.00235315
Tgoln1	5968.41	-0.342986	0.120286	-2.85141	0.00435254	0.0175267
Acvr1	4830.78	-0.342733	0.0935817	-3.6624	0.000249867	0.00182908
Piezo1	43805.2	-0.342604	0.093404	-3.66798	0.000244472	0.00180043
Tmco3	3429.82	-0.342245	0.116415	-2.93987	0.00328351	0.0141065
Gaa	15608.2	-0.342011	0.100512	-3.40269	0.000667256	0.00403336
Tbpl1	2186.79	-0.341951	0.0718467	-4.75945	1.94118e-06	3.67243e-05
Dcaf6	3399.25	-0.341727	0.100848	-3.38855	0.00070264	0.00419169
Stx6	3235.15	-0.341678	0.0780722	-4.37644	1.20634e-05	0.000159782
Acbd3	7769.31	-0.340571	0.0859562	-3.96215	7.42788e-05	0.000695543
Crlf2	1083.35	-0.339463	0.103712	-3.27312	0.00106368	0.00578014
Rai1	6310.92	-0.339025	0.08539	-3.97031	7.17804e-05	0.000677774
Pcdhga5	732.624	-0.338849	0.121099	-2.79812	0.00514013	0.020049
Parp6	895.503	-0.338414	0.10191	-3.3207	0.000897906	0.00504597
Prkcsh	14847.7	-0.338099	0.0772951	-4.37413	1.21915e-05	0.000161298
Rnft1	4651.45	-0.337005	0.100717	-3.34606	0.000819701	0.004695
Rhob	12304.9	-0.336344	0.0819249	-4.10552	4.03409e-05	0.000425127
Tmem168	4438.18	-0.335883	0.0655346	-5.12528	2.97089e-07	8.04994e-06
Lipa	5103.31	-0.33507	0.0991062	-3.38092	0.000722429	0.00428065
Sil1	1990.35	-0.333955	0.0991384	-3.36857	0.000755594	0.00443873
Vps13d	7971.56	-0.333821	0.0921926	-3.62091	0.000293572	0.00208242
Gna12	4073.6	-0.333217	0.0867765	-3.83994	0.000123064	0.0010514
Slc35f5	3745.55	-0.332998	0.0948486	-3.51084	0.000446691	0.00293283
Eif4ebp1	6550.47	-0.332416	0.0711778	-4.67022	3.0088e-06	5.21163e-05
Htt	7885.05	-0.332151	0.0822583	-4.0379	5.39314e-05	0.000536157
Npc1	5782.48	-0.331797	0.0929784	-3.56854	0.000358971	0.00244425
Arhgap1	8399.79	-0.331778	0.0813384	-4.07898	4.52336e-05	0.0004646
Ascc3	8692.6	-0.331735	0.0835345	-3.97123	7.15028e-05	0.000675961
Paqr8	1423.23	-0.331611	0.105025	-3.15745	0.00159157	0.00795888
[truncated: 3,223 more rows]

## Sheet: Supplemental Data 1c
Supplementary Data 1c: DESeq Analysis of MEFs expressing NRAS Q61P versus MEFs expressing NRAS Q61Q (padj < 0.05)
mRNA	baseMean	log2FoldChange	lfcSE	stat	pvalue	padj
4931408D14Rik	15.2276	-3.93835	0.903898	-4.35707	1.31816e-05	0.000525391
Corin	12.8477	-3.33586	0.900556	-3.70422	0.000212044	0.00403164
Lce1f	21.4593	-3.24986	0.886459	-3.66612	0.000246258	0.00442973
Stmn4	76.5554	-3.23375	0.645162	-5.01231	5.37803e-07	5.02813e-05
Nxpe5	38.7729	-3.04113	0.664116	-4.57921	4.6674e-06	0.000248626
Sla	156.845	-2.89418	0.492611	-5.87518	4.22395e-09	1.31234e-06
Cmah	153.269	-2.88343	0.762577	-3.78117	0.000156092	0.00328356
Olfr78	14.1374	-2.87999	1.06879	-2.69463	0.00704676	0.0462636
Il21r	59.7918	-2.87262	0.564352	-5.09012	3.57835e-07	3.6592e-05
Oacyl	31.7489	-2.85042	0.520389	-5.47749	4.31403e-08	7.10221e-06
Ccl17	15.5359	-2.68664	0.708874	-3.79001	0.000150642	0.00321355
Adamts16	22.2491	-2.64792	0.616782	-4.29313	1.76172e-05	0.000649223
Slc6a17	570.563	-2.6025	0.555603	-4.68411	2.81184e-06	0.000172422
Pilrb2	14.4182	-2.57359	0.677143	-3.80066	0.000144311	0.00311802
Fndc1	3790.41	-2.52265	0.738162	-3.41747	0.000632051	0.00879875
Cd86	30.4943	-2.47743	0.527221	-4.69904	2.61386e-06	0.000162252
Cox6a2	11.1009	-2.45419	0.785509	-3.12434	0.00178207	0.0181271
Ptprz1	2898.35	-2.44772	0.587417	-4.16693	3.08729e-05	0.000988584
Trpm2	20.8152	-2.44147	0.714303	-3.41798	0.000630881	0.00879055
Dmrt2	95.76	-2.39111	0.357555	-6.6874	2.27175e-11	1.496e-08
Ifi27l2b	125.673	-2.32847	0.524302	-4.44108	8.95075e-06	0.000387479
Galnt16	458.084	-2.32788	0.569057	-4.09077	4.29949e-05	0.0012908
Igfbp2	10022	-2.29933	0.667106	-3.44672	0.000567446	0.00816971
Cd40	128.458	-2.29285	0.587817	-3.90062	9.59474e-05	0.00232509
Fcrls	646.449	-2.2874	0.604307	-3.78517	0.000153604	0.00325382
Ivl	87.3351	-2.27011	0.424426	-5.34866	8.8606e-08	1.25423e-05
Slc39a4	14.0283	-2.23531	0.690899	-3.23536	0.00121489	0.0139823
Krt8	31.7682	-2.23056	0.566647	-3.93642	8.27074e-05	0.00207742
Cpn2	57.1088	-2.19153	0.610756	-3.58823	0.000332927	0.00559244
Tg	166.695	-2.18876	0.522962	-4.18532	2.84765e-05	0.000933561
Folr1	34.5548	-2.18227	0.554482	-3.93569	8.29578e-05	0.00208026
Cyp4a12b	91.8194	-2.18084	0.376875	-5.78664	7.18096e-09	1.84344e-06
Tnfrsf26	148.381	-2.17322	0.418102	-5.19782	2.01641e-07	2.33134e-05
Cma2	32.2829	-2.16756	0.764301	-2.83601	0.00456809	0.0346961
Tfpi2	366.714	-2.1408	0.659192	-3.24761	0.00116379	0.0136069
Crispld2	3011.05	-2.13596	0.569956	-3.74759	0.000178543	0.00356756
Aif1	29.9331	-2.12439	0.57895	-3.66938	0.000243138	0.00440275
Kcna2	15.8162	-2.1198	0.703979	-3.01117	0.00260242	0.0235462
Maats1	16.667	-2.10791	0.53043	-3.97397	7.06858e-05	0.00184906
Klhl38	33.4213	-2.08693	0.567367	-3.67828	0.000234811	0.00431607
Papl	21.6029	-2.084	0.543159	-3.83682	0.00012464	0.00278437
Tmem132e	63.0394	-2.08373	0.618737	-3.36771	0.000757941	0.01007
Dgkk	480.222	-2.0744	0.309462	-6.70325	2.03835e-11	1.47013e-08
5830416P10Rik	21.7543	-2.07237	0.649103	-3.19268	0.00140961	0.0154374
Vstm2b	114.369	-2.06351	0.546337	-3.77699	0.000158733	0.00332067
Lrrc15	13418.8	-2.05724	0.581517	-3.53771	0.000403614	0.00647578
Rxfp3	39.3802	-2.05464	0.527046	-3.89842	9.68234e-05	0.00232776
Acan	543.305	-2.03394	0.732912	-2.77514	0.00551772	0.0391252
Tfr2	12.6906	-2.03213	0.502063	-4.04756	5.17552e-05	0.00145703
Siglecg	1119.56	-2.03103	0.490978	-4.13669	3.52347e-05	0.00110778
Prl3a1	37.1627	-2.02207	0.579682	-3.48824	0.000486217	0.00732031
A530046M15Rik	24.1927	-2.01376	0.606817	-3.31856	0.000904824	0.0114851
F2rl2	13.0575	-1.98684	0.71066	-2.79577	0.00517769	0.0376483
Zfp536	32.79	-1.96805	0.468123	-4.20414	2.6208e-05	0.000874332
Pkp1	142.356	-1.9635	0.608715	-3.22565	0.00125688	0.0142516
Prokr2	78.6078	-1.9501	0.423468	-4.60508	4.12314e-06	0.000229592
Amer2	15.929	-1.94755	0.442347	-4.40276	1.06883e-05	0.000439903
Padi2	44.7356	-1.94546	0.404519	-4.80931	1.51451e-06	0.000113559
Wnt2b	554.404	-1.93513	0.571485	-3.38615	0.00070881	0.00959395
Gabra4	296.967	-1.91189	0.335625	-5.69652	1.22278e-08	2.80609e-06
Ntf3	266.881	-1.91147	0.37157	-5.14431	2.685e-07	2.99022e-05
Lef1	142.482	-1.90897	0.416004	-4.58882	4.45765e-06	0.000238571
Erp27	52.9923	-1.88335	0.371156	-5.07429	3.8895e-07	3.90135e-05
Gm5643	15.4733	-1.879	0.642487	-2.92457	0.00344933	0.0289278
Ccr1	62.0368	-1.87745	0.494601	-3.79589	0.000147116	0.00316958
Dpt	655.004	-1.86976	0.286951	-6.51597	7.22208e-11	4.20714e-08
Clec4n	143.408	-1.85585	0.611445	-3.0352	0.00240379	0.0222542
Parm1	1040.62	-1.84083	0.621454	-2.96213	0.00305514	0.0262987
Slco2b1	28.0448	-1.83919	0.52422	-3.50843	0.000450763	0.00694899
Bank1	12.1944	-1.8241	0.630195	-2.8945	0.00379758	0.0307583
Gpr34	26.0475	-1.81663	0.49454	-3.67337	0.000239374	0.00435764
Postn	46422.4	-1.81548	0.509773	-3.56134	0.000368963	0.00606107
Gzmd	61.9701	-1.79939	0.533375	-3.37358	0.000741965	0.00990114
Parvg	42.913	-1.79221	0.488718	-3.66716	0.000245255	0.00441692
5031434C07Rik	19.055	-1.78927	0.549633	-3.25538	0.00113239	0.0133472
Prdm1	58.083	-1.77913	0.330522	-5.3828	7.33358e-08	1.07839e-05
Ccdc81	27.3515	-1.76911	0.574723	-3.07819	0.00208259	0.020194
Sv2b	15.3422	-1.76869	0.605417	-2.92144	0.00348415	0.0291552
Lce1h	105.115	-1.76365	0.284992	-6.18844	6.07611e-10	2.62939e-07
Mmp10	518.188	-1.75161	0.574387	-3.04952	0.00229205	0.0215757
Cyp4f18	22.5514	-1.73066	0.63841	-2.71089	0.00671036	0.0446355
Chrm4	36.1495	-1.72921	0.442356	-3.90909	9.26436e-05	0.00226685
Popdc2	94.5528	-1.71737	0.43793	-3.92156	8.79761e-05	0.00217017
Mir143	17.6011	-1.70803	0.623094	-2.7412	0.00612153	0.0418233
Synpr	23.7013	-1.7043	0.536876	-3.17448	0.00150107	0.0161932
Atp1a2	19.6432	-1.68766	0.595066	-2.83609	0.00456701	0.0346961
Tnnt2	102.355	-1.68654	0.502016	-3.35953	0.000780759	0.0102651
Rbm24	90.5173	-1.67966	0.443117	-3.79055	0.000150313	0.00321355
Ly86	15.6364	-1.67583	0.577321	-2.90277	0.00369878	0.0301679
Dnah6	23.8453	-1.66982	0.603805	-2.7655	0.00568364	0.0398355
Gpr65	33.3424	-1.66756	0.453496	-3.67711	0.00023589	0.00432181
Lincenc1	159.615	-1.65717	0.335936	-4.933	8.09764e-07	6.85178e-05
Tnfsf18	159.126	-1.65327	0.4367	-3.78583	0.000153194	0.00324968
Gabrb1	367.845	-1.65238	0.367742	-4.4933	7.01276e-06	0.000332978
Cpn1	33.4212	-1.64502	0.520175	-3.16244	0.00156456	0.0167441
Mycl	468.137	-1.64354	0.324018	-5.07239	3.92858e-07	3.91463e-05
Fbxo32	4752.41	-1.64242	0.446692	-3.67686	0.000236124	0.00432181
Edn1	277.985	-1.63712	0.329829	-4.96354	6.92193e-07	6.20352e-05
Uts2b	99.7094	-1.63079	0.44946	-3.62834	0.000285251	0.00493198
Cd244	21.0089	-1.61729	0.565367	-2.8606	0.00422843	0.0329613
Rpl39l	152.023	-1.60949	0.336422	-4.78415	1.71714e-06	0.00012326
4833422C13Rik	27.5856	-1.60275	0.582428	-2.75184	0.00592621	0.041023
Wbscr17	6859.23	-1.6017	0.29264	-5.47327	4.41812e-08	7.19536e-06
Lrp2	1353.18	-1.60022	0.344079	-4.65074	3.30744e-06	0.000196449
Nkain3	107.66	-1.59472	0.453711	-3.51483	0.000440036	0.00683568
1810011H11Rik	26.1836	-1.58797	0.47393	-3.35064	0.000806241	0.0105179
Pappa2	134.589	-1.58781	0.391886	-4.05172	5.08419e-05	0.00144123
Pcdha10	28.8124	-1.57552	0.491055	-3.20844	0.00133458	0.014841
Lrrtm1	68.4691	-1.5746	0.458883	-3.43137	0.000600545	0.00850875
Gpr149	1979.66	-1.57229	0.310908	-5.0571	4.25676e-07	4.18656e-05
Prss46	116.265	-1.57099	0.461453	-3.40444	0.000663008	0.00912902
Actg2	18008	-1.57087	0.481285	-3.26391	0.00109887	0.0131881
Cntfr	427.966	-1.5549	0.268271	-5.796	6.79158e-09	1.77354e-06
Insc	54.4739	-1.55238	0.49339	-3.14636	0.00165315	0.0172747
Apol10b	19.9429	-1.54805	0.451065	-3.43199	0.000599168	0.00849718
Oscar	26.1136	-1.548	0.454169	-3.40842	0.000653407	0.00901321
Col7a1	7685.08	-1.54434	0.281445	-5.48719	4.08368e-08	6.79687e-06
Rab3c	53.5613	-1.54081	0.447627	-3.44217	0.000577071	0.00825526
Usp43	12.7874	-1.53846	0.560452	-2.74503	0.00605056	0.0415233
Trem1	104.416	-1.5376	0.400128	-3.84278	0.000121651	0.00272476
Casp14	53.7955	-1.53625	0.434679	-3.53421	0.000408997	0.00652758
Pappa	24535.7	-1.52896	0.538266	-2.84052	0.004504	0.0343493
Sox10	43.1785	-1.52652	0.457481	-3.3368	0.000847483	0.0109149
Kcnmb1	468.949	-1.52574	0.409866	-3.72252	0.00019724	0.00382441
Jag1	8518.51	-1.5249	0.503252	-3.0301	0.00244473	0.0225231
Wisp1	26807.1	-1.51811	0.455377	-3.33375	0.000856833	0.0110073
Syt13	1708.17	-1.51792	0.226821	-6.69213	2.19939e-11	1.496e-08
Sema7a	1764.01	-1.51338	0.448538	-3.37403	0.000740756	0.00989373
Lama1	215.132	-1.5122	0.296676	-5.09714	3.44826e-07	3.6269e-05
Ifi44	161.159	-1.50913	0.480139	-3.14312	0.00167158	0.0173528
Adam33	256.099	-1.50733	0.368577	-4.0896	4.32118e-05	0.0012908
Pcsk5	308.107	-1.5041	0.333708	-4.50725	6.56742e-06	0.000319444
Disc1	57.5628	-1.50378	0.429808	-3.49873	0.000467484	0.0071161
Cldn4	64.8828	-1.49801	0.463882	-3.22929	0.001241	0.0141494
Sprr2g	36.9565	-1.49588	0.462487	-3.23443	0.00121888	0.0139963
Col25a1	150.661	-1.49057	0.282843	-5.26996	1.36452e-07	1.66669e-05
Pf4	85.459	-1.48941	0.489801	-3.04085	0.00235911	0.0219883
Ccl8	66.8461	-1.48688	0.487509	-3.04997	0.00228867	0.0215681
Myh11	4757.34	-1.48661	0.552822	-2.68914	0.00716367	0.0467475
1600027J07Rik	137.191	-1.4866	0.425814	-3.49119	0.000480866	0.00726866
Ccl12	62.0531	-1.48612	0.428468	-3.46846	0.000523452	0.0077291
Tnfrsf11b	3540.99	-1.48415	0.407264	-3.64418	0.000268242	0.00471322
Plcb2	56.9429	-1.48216	0.3624	-4.08983	4.31688e-05	0.0012908
Lhx8	487.076	-1.47789	0.52491	-2.81551	0.00487001	0.0362998
Loxl2	49319.3	-1.46496	0.420627	-3.48281	0.000496178	0.00743224
Ms4a6c	137.379	-1.46317	0.389061	-3.76077	0.000169394	0.00345774
Vax2	49.9112	-1.46103	0.304577	-4.7969	1.61138e-06	0.000118475
Ccr5	230.461	-1.45548	0.369444	-3.93964	8.16053e-05	0.00205687
Ccl11	30.9385	-1.45175	0.498538	-2.91202	0.00359096	0.0296558
Rapgef4	49.1855	-1.4416	0.44332	-3.25182	0.00114669	0.0134692
Bcl11b	993.384	-1.43587	0.300523	-4.7779	1.77136e-06	0.000125799
Gzme	479.447	-1.4358	0.23351	-6.1488	7.80732e-10	3.11183e-07
Pde2a	133.331	-1.43157	0.323313	-4.42781	9.51961e-06	0.000406152
Kif26b	4024.82	-1.41976	0.507541	-2.79732	0.0051528	0.0375755
Mmp13	727.27	-1.4177	0.195867	-7.23808	4.55069e-13	8.6156e-10
Tnmd	2417.31	-1.41158	0.403749	-3.49619	0.000471951	0.0071722
Cnr1	273.724	-1.40805	0.44479	-3.16564	0.0015474	0.0165827
Ankrd1	3219.48	-1.40712	0.23773	-5.91899	3.23927e-09	1.09026e-06
Slc7a3	376.806	-1.40547	0.391314	-3.59166	0.000328575	0.00554805
Ms4a7	228.443	-1.39701	0.361285	-3.86677	0.000110286	0.0025556
Kctd16	19.4698	-1.39671	0.510108	-2.73806	0.00618024	0.0420816
Ucn2	35.9872	-1.3956	0.422071	-3.30655	0.000944516	0.0118621
43891	98.3075	-1.3906	0.35964	-3.86663	0.00011035	0.0025556
Olfr1372-ps1	46.9082	-1.38822	0.341252	-4.06803	4.74121e-05	0.00136868
Il7r	49.5521	-1.38441	0.44598	-3.1042	0.00190793	0.0189616
Akap6	418.408	-1.3789	0.259382	-5.3161	1.06016e-07	1.41874e-05
AI662270	49.5283	-1.37551	0.342127	-4.02048	5.80797e-05	0.00159941
Pilra	91.0408	-1.3718	0.43511	-3.15277	0.00161731	0.0170919
Tnc	294961	-1.37125	0.248644	-5.51489	3.49008e-08	5.93941e-06
Map3k7cl	317.779	-1.36314	0.424527	-3.21095	0.00132297	0.0147553
Fibin	2176.63	-1.35626	0.198952	-6.817	9.29593e-12	7.03981e-09
Htra4	34.9942	-1.35519	0.397044	-3.4132	0.000642044	0.00888885
Cpxm2	357.8	-1.35517	0.309792	-4.37447	1.2173e-05	0.000491659
Bnc1	369.799	-1.34584	0.316698	-4.24959	2.1416e-05	0.000756101
Htra1	12481.9	-1.34417	0.406802	-3.30424	0.000952336	0.0119405
Themis2	49.4536	-1.3426	0.47906	-2.80258	0.0050696	0.0371787
Syt4	51.9123	-1.34235	0.501249	-2.67801	0.007406	0.0477953
Ms4a6b	71.6331	-1.3402	0.455095	-2.94487	0.00323089	0.0274762
Mei4	105.553	-1.33952	0.380881	-3.5169	0.000436612	0.00679759
Grem2	11583.1	-1.33859	0.280888	-4.76557	1.88319e-06	0.000130241
Cldn22	43.2416	-1.33679	0.297824	-4.4885	7.17253e-06	0.000336331
Nup62cl	254.309	-1.33661	0.2941	-4.54477	5.49959e-06	0.000281408
Clec4e	38.9215	-1.33042	0.471643	-2.82081	0.00479022	0.0358763
Trim38	17.1018	-1.32749	0.483839	-2.74367	0.00607561	0.0416385
Tlr1	31.7626	-1.3264	0.427258	-3.10446	0.00190628	0.0189576
G630071F17Rik	21.6734	-1.3251	0.421126	-3.14656	0.00165203	0.0172747
Itgal	165.05	-1.3232	0.37919	-3.48954	0.000483847	0.00729914
Mmp17	646.247	-1.32194	0.324161	-4.07804	4.54164e-05	0.00133052
Emx2	960.764	-1.32151	0.236903	-5.57828	2.42902e-08	4.80593e-06
Nrep	2728.53	-1.30757	0.322467	-4.05489	5.01571e-05	0.00143066
Wnt4	215.69	-1.30434	0.380924	-3.42415	0.000616729	0.00864764
Lamc3	87.3051	-1.30338	0.261593	-4.98248	6.27756e-07	5.69341e-05
Lad1	20.1356	-1.29972	0.469165	-2.77028	0.0056008	0.0395293
Zic3	39.9193	-1.29788	0.46652	-2.78204	0.00540185	0.0386466
C920025E04Rik	25.695	-1.29777	0.468536	-2.76983	0.00560849	0.0395385
Slamf9	87.3761	-1.29556	0.331552	-3.90756	9.32338e-05	0.00227761
9430076C15Rik	59.7741	-1.29331	0.339121	-3.81373	0.000136887	0.00299177
Tfpi	3850.74	-1.29074	0.171154	-7.54142	4.64877e-14	1.1735e-10
Fgf9	122.817	-1.28725	0.464089	-2.77372	0.00554188	0.039223
Itga8	4884.9	-1.28656	0.300714	-4.27835	1.88287e-05	0.000683884
F630028O10Rik	132.816	-1.28093	0.384913	-3.32784	0.000875231	0.0111867
Cnksr2	23.5461	-1.2742	0.472766	-2.69521	0.00703452	0.0462434
Pgf	174.749	-1.26812	0.229173	-5.53346	3.13976e-08	5.59469e-06
Ifi47	175.046	-1.26805	0.286672	-4.42337	9.71751e-06	0.000409976
5430421F17Rik	43.4766	-1.26588	0.415902	-3.04369	0.00233697	0.0218897
Aldh1a1	73.7177	-1.26524	0.476356	-2.65607	0.00790565	0.0497668
Gpr1	92.9972	-1.26511	0.345415	-3.66257	0.000249694	0.00447536
Acta1	5125.48	-1.26299	0.266394	-4.74105	2.12617e-06	0.000141876
Pvrl4	20.8062	-1.25721	0.447537	-2.80919	0.00496669	0.0366813
Slc44a3	27.9188	-1.25709	0.33272	-3.77823	0.000157946	0.00331336
Ppp2r2b	43.2125	-1.25509	0.446631	-2.81014	0.00495204	0.0366586
Apol9a	163.199	-1.25124	0.339493	-3.68563	0.000228137	0.00424901
Myo5b	24.6382	-1.24724	0.437203	-2.85277	0.00433401	0.0334104
Pdgfb	333.279	-1.24603	0.458807	-2.71581	0.00661144	0.0441326
Ctgf	97014.5	-1.24591	0.382059	-3.26104	0.00111005	0.013234
Dact1	894.261	-1.24318	0.346111	-3.59185	0.000328339	0.00554805
Adrb1	25.8125	-1.23794	0.362351	-3.41641	0.000634526	0.0088251
Nkd2	436.496	-1.23573	0.244774	-5.04846	4.4539e-07	4.35218e-05
Csf2rb	190.355	-1.2342	0.398031	-3.10076	0.00193026	0.0191208
Mapk10	22.817	-1.23169	0.400045	-3.07888	0.00207778	0.0201602
Ccdc141	539.734	-1.22885	0.274222	-4.48122	7.42166e-06	0.000342709
Tmem116	23.9319	-1.22195	0.414633	-2.94706	0.00320815	0.0273135
Dpep1	233.127	-1.22148	0.253115	-4.8258	1.39442e-06	0.000107208
Egflam	47.3451	-1.21877	0.379616	-3.21053	0.00132491	0.0147661
Pcdha12	33.3715	-1.21477	0.321834	-3.77453	0.000160312	0.00333528
En1	687.683	-1.21396	0.191872	-6.32693	2.50083e-10	1.2352e-07
Eomes	58.0107	-1.21387	0.425198	-2.85484	0.00430586	0.0332907
Fam84b	1968.46	-1.21146	0.229329	-5.28261	1.27354e-07	1.58107e-05
Plac8	2001.66	-1.20898	0.17017	-7.10451	1.20753e-12	1.82892e-09
Mrc1	975.37	-1.20663	0.29209	-4.13101	3.61178e-05	0.00113025
Frem1	304.31	-1.20639	0.370055	-3.26003	0.00111399	0.013234
Nuak1	12120.5	-1.19205	0.430407	-2.7696	0.00561256	0.0395385
P2ry14	174.949	-1.19195	0.337897	-3.52756	0.000419402	0.00663009
C1qa	885.601	-1.18997	0.343622	-3.46303	0.000534125	0.00781814
Ctla2a	524.773	-1.18935	0.281345	-4.22739	2.36422e-05	0.000810147
Smim10l2a	60.9657	-1.18583	0.330314	-3.59001	0.000330669	0.00557718
C1qc	792.322	-1.18497	0.365489	-3.24215	0.0011863	0.013779
Fap	418.537	-1.18445	0.264368	-4.4803	7.45396e-06	0.000343154
Ifi27	2036.43	-1.18346	0.271748	-4.35497	1.33086e-05	0.000527676
Snca	199.052	-1.18338	0.352914	-3.35317	0.000798913	0.0104584
Camk2n1	244.939	-1.18289	0.268659	-4.40293	1.06797e-05	0.000439903
Abca6	135.849	-1.17922	0.393092	-2.99986	0.00270101	0.0241781
1700009N14Rik	135.994	-1.17498	0.303133	-3.87611	0.000106139	0.00249625
C1ql3	479.831	-1.17366	0.266251	-4.4081	1.04282e-05	0.000432726
F3	7055.45	-1.17334	0.230564	-5.08899	3.59977e-07	3.6592e-05
Pla2g7	2042.72	-1.17002	0.167581	-6.98179	2.91444e-12	3.21332e-09
Apod	111.721	-1.16683	0.310698	-3.75551	0.000172991	0.00350753
9430083A17Rik	43.9689	-1.16639	0.336124	-3.47012	0.000520233	0.00769478
Ppm1e	102.914	-1.16516	0.280592	-4.15252	3.28837e-05	0.00104414
Kif21b	1165.59	-1.16183	0.437495	-2.65565	0.00791566	0.0497884
Stab1	1737.2	-1.16174	0.306594	-3.78917	0.000151151	0.00321536
Epha4	3000.4	-1.15955	0.292405	-3.96555	7.32276e-05	0.00190241
1700024P16Rik	143.519	-1.1554	0.28387	-4.07017	4.69787e-05	0.00136572
Cr2	46.9562	-1.15377	0.392409	-2.94021	0.00327986	0.027828
Nppa	40.9118	-1.15185	0.412326	-2.79354	0.00521339	0.0377755
Chst2	7344.01	-1.14896	0.237244	-4.84292	1.27944e-06	0.000100406
Gm11149	40.3152	-1.14889	0.369913	-3.10584	0.00189738	0.0189064
Dusp4	2626.43	-1.14743	0.173575	-6.61054	3.82933e-11	2.41663e-08
Adarb1	1186.68	-1.14324	0.257361	-4.44216	8.90598e-06	0.000387479
Tll1	11734.9	-1.14056	0.386927	-2.94773	0.00320116	0.0272846
Rbfox1	192.432	-1.13902	0.398753	-2.85646	0.00428391	0.0332398
Slfn2	272.21	-1.13353	0.357338	-3.17214	0.0015132	0.0162892
Rasl11b	731.516	-1.13346	0.206239	-5.49585	3.8884e-08	6.54375e-06
Tgm2	2089.21	-1.13336	0.319236	-3.55023	0.0003849	0.00622831
9930014A18Rik	359.287	-1.13309	0.178098	-6.36219	1.98896e-10	1.03879e-07
Clstn2	211.516	-1.1324	0.376599	-3.00692	0.00263907	0.0237783
Slc35g2	83.6682	-1.12838	0.308921	-3.65265	0.000259548	0.00459242
C2	55.2694	-1.1243	0.357909	-3.14131	0.00168192	0.0174132
Chrna7	112.895	-1.12418	0.309167	-3.63615	0.000276741	0.00481784
Nppb	371.671	-1.12377	0.365295	-3.07633	0.00209566	0.0202817
Ppp4r4	69.6536	-1.12336	0.289075	-3.88605	0.00010189	0.00240754
Ctsk	3087.56	-1.12263	0.199919	-5.61541	1.96093e-08	4.01354e-06
Tbxas1	54.3283	-1.12089	0.41467	-2.70309	0.00686973	0.0454561
Adm2	73.2228	-1.11252	0.415353	-2.6785	0.00739528	0.047793
Alx3	148.843	-1.1122	0.345313	-3.22084	0.00127817	0.0144148
Ntng2	79.3464	-1.11016	0.328948	-3.37486	0.000738523	0.00988557
Synpo2	624.489	-1.1061	0.238876	-4.63044	3.64882e-06	0.000208548
AI504432	66.5097	-1.10273	0.221566	-4.977	6.45788e-07	5.82209e-05
Sorcs2	7937.77	-1.09661	0.38615	-2.83985	0.00451353	0.0343873
C1qb	1149.83	-1.09611	0.330205	-3.31947	0.000901901	0.0114599
Ctla2b	160.861	-1.08964	0.299128	-3.64271	0.000269782	0.00473478
Ankk1	104.366	-1.0878	0.354365	-3.0697	0.00214272	0.0206054
Rgcc	217.195	-1.08706	0.396235	-2.74348	0.00607926	0.0416447
Apoe	1593.91	-1.08231	0.336653	-3.21491	0.00130486	0.0146225
Cx3cr1	519.873	-1.08229	0.382053	-2.83284	0.00461364	0.0348867
Plxna4	823.458	-1.08214	0.229833	-4.7084	2.49673e-06	0.000158224
Lims2	493.159	-1.07968	0.342473	-3.1526	0.00161823	0.0170919
Foxg1	2683.52	-1.07828	0.30531	-3.53176	0.0004128	0.00656062
Gpr84	49.6865	-1.07745	0.377046	-2.8576	0.00426861	0.0331551
Ccdc85a	171.812	-1.0769	0.330658	-3.25683	0.00112664	0.0133209
Nrg1	1157.17	-1.07638	0.196791	-5.46965	4.50934e-08	7.26579e-06
Tchh	88.9272	-1.06415	0.333553	-3.19036	0.00142094	0.0155277
Adgra1	207.292	-1.06308	0.31358	-3.39014	0.000698563	0.00948918
Shank2	628.358	-1.06246	0.224162	-4.7397	2.14039e-06	0.000142186
Gpr137c	58.9455	-1.05968	0.37972	-2.7907	0.00525943	0.0378992
Gdnf	160.758	-1.05959	0.19798	-5.35202	8.69785e-08	1.24281e-05
Syndig1	179.037	-1.05904	0.274323	-3.86055	0.000113131	0.00259619
C77370	381.091	-1.05606	0.159964	-6.60184	4.06089e-11	2.46025e-08
Plcl1	998.586	-1.05281	0.246884	-4.26439	2.00454e-05	0.000716054
Dennd2d	82.0657	-1.05178	0.340669	-3.08739	0.00201924	0.0197312
AI606473	133.089	-1.04692	0.334363	-3.13109	0.00174157	0.0178349
Fjx1	1239	-1.04631	0.188502	-5.55065	2.84617e-08	5.25708e-06
Shisa6	141.366	-1.04516	0.370024	-2.82457	0.00473438	0.0355161
Trf	209.622	-1.04422	0.316087	-3.30359	0.000954538	0.0119582
Adamts6	2894.76	-1.04098	0.254488	-4.09049	4.30454e-05	0.0012908
Tnik	1507.95	-1.03958	0.22183	-4.68639	2.78062e-06	0.0001712
Gadd45g	2262.13	-1.0353	0.280435	-3.69177	0.000222696	0.00416929
Hmx1	44.9486	-1.03409	0.332287	-3.11203	0.00185805	0.0186742
Fxyd6	172.997	-1.03215	0.294656	-3.50288	0.000460256	0.00704857
Zic1	487.826	-1.03186	0.20687	-4.98798	6.10145e-07	5.56702e-05
Wnt9a	935.46	-1.0278	0.266075	-3.86283	0.000112082	0.00257601
Htr1b	1392.29	-1.02767	0.31527	-3.25965	0.00111548	0.013234
Ch25h	407.185	-1.02606	0.296248	-3.4635	0.000533197	0.00781781
Chd7	636.26	-1.02431	0.246727	-4.15158	3.30188e-05	0.00104624
Nfatc2	185.109	-1.02401	0.353709	-2.89506	0.00379081	0.03072
Itga4	7212.11	-1.02011	0.383451	-2.66034	0.00780617	0.0494489
Cdsn	222.993	-1.02001	0.324439	-3.14391	0.00166705	0.017322
Clca3a1	936.249	-1.0198	0.173603	-5.87433	4.24566e-09	1.31234e-06
Vamp5	404.699	-1.01959	0.353867	-2.88128	0.0039606	0.0316222
Rnf128	2775.51	-1.01952	0.250831	-4.06458	4.81199e-05	0.00138297
Gfra1	1533.91	-1.01409	0.294453	-3.44397	0.000573232	0.00823736
Rgs16	6342.31	-1.01366	0.223192	-4.54165	5.58156e-06	0.000284641
Thbs2	30145.1	-1.01233	0.206895	-4.89296	9.93296e-07	8.08842e-05
Mcam	12465.5	-1.00411	0.255243	-3.93392	8.35721e-05	0.0020922
Kcne4	347.404	-1.00221	0.171342	-5.84916	4.94067e-09	1.43907e-06
Chst15	874.846	-0.999151	0.232369	-4.29984	1.70924e-05	0.000637638
Pln	35.0934	-0.997038	0.320884	-3.10716	0.00188896	0.0188473
Agap2	64.658	-0.996767	0.343177	-2.90453	0.00367806	0.0300636
Irx1	1727.81	-0.992177	0.184839	-5.36779	7.97094e-08	1.16084e-05
Slit3	16279.5	-0.987142	0.15878	-6.21704	5.06606e-10	2.25678e-07
Bdh1	313.403	-0.987136	0.227079	-4.34711	1.37942e-05	0.00054408
Prr9	39.0071	-0.986741	0.352825	-2.79669	0.00516296	0.0376196
Adh7	254.3	-0.986296	0.368182	-2.67882	0.00738813	0.047793
Angpt4	157.028	-0.986131	0.326563	-3.01973	0.00253001	0.0230817
Adra2a	816.69	-0.985318	0.28947	-3.40387	0.000664394	0.0091398
Spock3	399.826	-0.981385	0.213688	-4.5926	4.3776e-06	0.000236839
Tubb3	1389.28	-0.980057	0.2584	-3.79279	0.000148962	0.00320026
Sgpp2	34.8972	-0.979752	0.317116	-3.08957	0.00200448	0.0196631
Emx2os	284.674	-0.978353	0.253207	-3.86385	0.000111615	0.00257601
H2-T23	549.655	-0.97513	0.255367	-3.81854	0.000134245	0.00295534
Cplx2	2506.15	-0.973157	0.225596	-4.31371	1.60535e-05	0.00060334
Kcnab1	1035.92	-0.968619	0.182613	-5.30423	1.13152e-07	1.45412e-05
Zdbf2	1454.57	-0.959145	0.157237	-6.09998	1.0608e-09	4.01673e-07
Mpeg1	1704.48	-0.95636	0.302997	-3.15634	0.00159765	0.016981
Col4a1	160061	-0.956171	0.225115	-4.24747	2.16194e-05	0.000758669
Zdhhc14	305.752	-0.954042	0.270359	-3.5288	0.000417448	0.00661702
Skap1	219.848	-0.953869	0.310223	-3.07478	0.00210658	0.0203613
Slc40a1	179.074	-0.953441	0.294937	-3.2327	0.00122628	0.01404
Bmpr1b	1146.37	-0.953386	0.198411	-4.8051	1.54673e-06	0.000114837
Cnr2	43.5375	-0.950559	0.331903	-2.86397	0.00418373	0.0327466
Shroom3	485.202	-0.943958	0.34743	-2.71697	0.00658823	0.0440089
Nnmt	1190.76	-0.942973	0.177634	-5.30852	1.10521e-07	1.44306e-05
Sytl5	467.243	-0.941158	0.247143	-3.80815	0.000140008	0.00304038
Pcdhb15	38.8039	-0.940667	0.299365	-3.14221	0.0016768	0.0173831
Fmn2	127.307	-0.939242	0.242369	-3.87526	0.00010651	0.00250075
Syn1	499.117	-0.937478	0.193469	-4.84562	1.26215e-06	9.95655e-05
Tfec	69.14	-0.935625	0.273209	-3.42458	0.000615758	0.00864764
Plcb4	1633.86	-0.934889	0.163651	-5.7127	1.11197e-08	2.63155e-06
Chsy3	1144.72	-0.93412	0.31404	-2.97453	0.00293442	0.0255283
Kcnk2	848.787	-0.933448	0.18711	-4.98877	6.0764e-07	5.56702e-05
Lmod1	6578.12	-0.932768	0.267681	-3.48462	0.000492834	0.00739055
Pkp2	2338.44	-0.931213	0.25097	-3.71046	0.000206883	0.00397597
Cacna1g	2153.59	-0.928944	0.30922	-3.00416	0.0026632	0.0239245
Gng11	1519.97	-0.927476	0.188353	-4.92414	8.4731e-07	7.01276e-05
Igsf9	181.834	-0.925107	0.296502	-3.12007	0.00180805	0.0183053
Mr1	543.081	-0.924817	0.288403	-3.20668	0.00134275	0.0148991
Col11a2	114.04	-0.919252	0.303355	-3.03028	0.00244328	0.0225231
Dok5	370.76	-0.918433	0.197343	-4.654	3.25558e-06	0.00019413
Cdh10	1032.95	-0.917975	0.34427	-2.66644	0.00766601	0.048847
Foxf1	426.601	-0.916754	0.262222	-3.4961	0.000472117	0.0071722
Exd1	146.575	-0.914115	0.229035	-3.99117	6.57494e-05	0.00174403
Sema5b	156.993	-0.914015	0.272633	-3.35255	0.000800712	0.0104729
Apold1	94.7147	-0.913337	0.33565	-2.72109	0.00650661	0.0435865
Bst2	847.84	-0.911213	0.243944	-3.73534	0.000187463	0.00368742
Nipal4	547.042	-0.909746	0.257816	-3.52867	0.00041766	0.00661702
Zic4	41.9134	-0.906648	0.303192	-2.99035	0.00278662	0.0246243
Mfap4	2447.03	-0.906106	0.280467	-3.23071	0.00123483	0.0141047
Inhba	18359	-0.905535	0.230879	-3.92213	8.7771e-05	0.00216865
Spon1	245.084	-0.903381	0.227839	-3.96499	7.33999e-05	0.00190362
Slc7a7	161.579	-0.89955	0.240212	-3.74482	0.000180525	0.00358474
Srpx2	4119.43	-0.8983	0.240213	-3.7396	0.000184313	0.00364916
Chst11	2471.8	-0.896	0.157234	-5.69851	1.20859e-08	2.80609e-06
Akap12	33986.8	-0.895189	0.207428	-4.31566	1.59126e-05	0.000599535
Ica1l	400.29	-0.892978	0.192089	-4.64876	3.33936e-06	0.00019757
Slc7a11	1008.05	-0.891709	0.218465	-4.0817	4.47072e-05	0.00131738
P2rx3	57.7757	-0.89045	0.29491	-3.0194	0.0025328	0.0230817
Lif	2446.15	-0.88964	0.234679	-3.79087	0.000150118	0.00321355
Tnfaip3	833.746	-0.888605	0.168605	-5.27034	1.36174e-07	1.66669e-05
Naip2	112.844	-0.88837	0.334237	-2.6579	0.00786293	0.0495803
Capn12	68.2813	-0.887073	0.297419	-2.98257	0.00285835	0.0250879
Runx1	7086.37	-0.88537	0.184722	-4.793	1.64307e-06	0.000119071
Fhod3	453.742	-0.884532	0.173005	-5.11275	3.17511e-07	3.38663e-05
Cadm4	206.156	-0.884044	0.216192	-4.08916	4.32936e-05	0.0012908
Chac1	929.933	-0.883236	0.190709	-4.63134	3.6331e-06	0.000208435
Pkia	1093.62	-0.881802	0.255489	-3.45142	0.000557642	0.00807462
Bpgm	2175.89	-0.881293	0.228854	-3.85089	0.000117688	0.00266842
Lingo2	992.136	-0.880226	0.32755	-2.6873	0.00720318	0.0469851
Creb3l1	3920.4	-0.879972	0.280904	-3.13265	0.00173236	0.0178044
Rassf6	394.232	-0.875815	0.22459	-3.89962	9.63441e-05	0.00232509
P2rx7	162.174	-0.875011	0.156889	-5.57727	2.44326e-08	4.80593e-06
Trib3	853.54	-0.873072	0.283519	-3.07942	0.00207405	0.0201451
Fam20a	2708.41	-0.871564	0.306004	-2.84821	0.00439662	0.033757
D630039A03Rik	32.6997	-0.869942	0.320786	-2.71191	0.0066897	0.0445568
Adamts4	2186.87	-0.869427	0.277595	-3.13199	0.00173624	0.0178044
Kalrn	3922.01	-0.867085	0.216932	-3.99704	6.41398e-05	0.00172152
Fam101b	5737.51	-0.865197	0.256942	-3.36729	0.000759109	0.0100767
Ide	8945.78	-0.864187	0.179636	-4.81076	1.50359e-06	0.000113559
Tnfrsf14	93.7424	-0.863973	0.257461	-3.35574	0.000791531	0.0103707
E030018B13Rik	71.3633	-0.861327	0.287777	-2.99303	0.0027622	0.024487
Ctsc	1868.41	-0.858166	0.211218	-4.06295	4.84567e-05	0.00139001
Mt1	3497.53	-0.854148	0.210759	-4.05273	5.06237e-05	0.00143855
Arhgef26	95.1844	-0.85257	0.246926	-3.45274	0.000554929	0.00804302
Spata13	2116.51	-0.851619	0.146752	-5.80313	6.50877e-09	1.76039e-06
Prr32	73.9391	-0.850716	0.301543	-2.8212	0.00478436	0.0358555
Abca5	2529.44	-0.848892	0.20511	-4.13872	3.49243e-05	0.00110201
Spry1	2633.57	-0.846099	0.266133	-3.17923	0.00147665	0.0159753
Cdh23	142.168	-0.844241	0.283527	-2.97764	0.00290479	0.0253764
Map3k9	299.23	-0.839541	0.22548	-3.72335	0.0001966	0.00382441
Hbegf	8412.65	-0.838663	0.199961	-4.19412	2.7393e-05	0.000907867
Itga1	3339.36	-0.837808	0.302478	-2.76981	0.00560886	0.0395385
Col4a2	117983	-0.837387	0.209625	-3.9947	6.47764e-05	0.00172823
Trim66	369.758	-0.836189	0.180683	-4.62793	3.69341e-06	0.000209634
Lrp4	630.996	-0.835461	0.17125	-4.8786	1.06843e-06	8.59441e-05
Ust	1855.75	-0.827907	0.173114	-4.78243	1.73185e-06	0.000123729
Card10	1137.99	-0.826396	0.219731	-3.76095	0.000169268	0.00345774
F730043M19Rik	73.7826	-0.822715	0.266904	-3.08244	0.00205312	0.0200107
Gucy1b3	358.017	-0.820959	0.293165	-2.80033	0.00510501	0.0373168
Dennd5b	1036.05	-0.819891	0.180746	-4.53616	5.72877e-06	0.000289226
Col4a6	545.57	-0.818266	0.18252	-4.48315	7.35486e-06	0.000341886
Gdpd5	1296.43	-0.817078	0.21168	-3.85997	0.000113402	0.00259847
Inhbb	3707.99	-0.817037	0.175402	-4.65808	3.19178e-06	0.000191078
Tec	875.725	-0.816426	0.285701	-2.85762	0.00426833	0.0331551
Arrdc4	752.395	-0.815306	0.179033	-4.55394	5.26513e-06	0.000270324
Gpc4	33495.7	-0.814493	0.199667	-4.07927	4.51781e-05	0.00132867
Lyn	1404.81	-0.814331	0.171187	-4.75697	1.96523e-06	0.000134078
Crmp1	1432.46	-0.812281	0.241875	-3.35826	0.000784336	0.0103032
Slc4a10	62.0368	-0.811547	0.29618	-2.74005	0.00614303	0.041911
Col8a1	51405.8	-0.808237	0.215695	-3.74714	0.000178865	0.00356929
Krt20	300.906	-0.807655	0.178781	-4.51757	6.2553e-06	0.000305805
Gm8773	47.2601	-0.807636	0.284981	-2.834	0.00459687	0.0347947
Ncam1	25916.5	-0.807347	0.266561	-3.02875	0.00245569	0.0225965
Txnip	3512.85	-0.804917	0.157557	-5.10874	3.24315e-07	3.43502e-05
Slc1a6	1596.26	-0.804623	0.287958	-2.79424	0.00520225	0.0377363
Cxadr	507.213	-0.804094	0.287712	-2.79479	0.00519341	0.0377263
Stk32a	86.11	-0.800445	0.288204	-2.77736	0.00548026	0.0389508
44078	110.628	-0.797526	0.223927	-3.56155	0.000368679	0.00606107
Thy1	35065.3	-0.796027	0.179681	-4.43021	9.41407e-06	0.000402784
Irgm1	4005.26	-0.792838	0.211655	-3.7459	0.000179748	0.00357814
4833412C05Rik	170.02	-0.79123	0.20739	-3.81518	0.000136082	0.00298506
Trim12a	319.877	-0.790184	0.224307	-3.52278	0.000427053	0.0067097
Flt1	2474.36	-0.788799	0.286096	-2.75711	0.00583149	0.0405713
Atp2b4	4595.01	-0.788506	0.296834	-2.65639	0.00789825	0.0497409
Onecut2	102.437	-0.784454	0.268905	-2.91722	0.00353171	0.0292943
Npas3	260.405	-0.780865	0.264364	-2.95375	0.00313943	0.0268188
Sobp	303.891	-0.777159	0.233228	-3.33218	0.000861676	0.0110601
Tmem204	89.8333	-0.775363	0.238214	-3.2549	0.00113434	0.0133494
Cdkl1	172.851	-0.773436	0.26621	-2.90536	0.00366835	0.0300491
Zdhhc2	1478.09	-0.773265	0.166702	-4.63861	3.50764e-06	0.000203551
Cd33	148.24	-0.772612	0.285945	-2.70197	0.0068931	0.045551
Fgfbp3	383.413	-0.772167	0.1583	-4.87786	1.07246e-06	8.59441e-05
Fstl3	902.597	-0.769133	0.259898	-2.95937	0.00308271	0.0264536
Itga5	49081.1	-0.769086	0.232465	-3.3084	0.000938316	0.0118038
Nedd9	4358.74	-0.767612	0.207334	-3.7023	0.000213655	0.00405008
Kcnj15	1825.37	-0.766014	0.237191	-3.22953	0.00123994	0.0141494
Csrnp1	1470.24	-0.764713	0.167678	-4.56061	5.10054e-06	0.000265069
Spsb1	3118.05	-0.764126	0.172803	-4.42194	9.78183e-06	0.000411543
Nox4	1276.19	-0.764113	0.202396	-3.77533	0.000159796	0.00332912
Irx2	1703.07	-0.762985	0.128408	-5.9419	2.81739e-09	9.69823e-07
Igfbp7	31692.2	-0.762198	0.251113	-3.03527	0.00240317	0.0222542
Tsc22d2	16803.1	-0.760724	0.139397	-5.45723	4.83612e-08	7.62999e-06
Gbp2	468.74	-0.759525	0.240367	-3.15986	0.00157846	0.016848
3300005D01Rik	538.135	-0.75343	0.271143	-2.77872	0.0054573	0.038824
Hhipl1	324.52	-0.752996	0.182041	-4.13641	3.52785e-05	0.00110778
Col5a2	170843	-0.751012	0.259478	-2.89432	0.00379979	0.0307598
Fgd3	4396.17	-0.750598	0.237718	-3.15752	0.00159119	0.0169362
6530402F18Rik	261.606	-0.749764	0.157008	-4.77534	1.79404e-06	0.000125799
Dtx4	1176.19	-0.749282	0.210789	-3.55466	0.000378467	0.0061571
Pde1b	306.014	-0.745675	0.227117	-3.28323	0.00102626	0.0125318
Rps6ka2	4574.51	-0.742953	0.157828	-4.70737	2.50929e-06	0.000158357
Fn1	938415	-0.740876	0.234047	-3.16551	0.00154812	0.0165827
Sh2d3c	171.578	-0.739431	0.195237	-3.78735	0.000152261	0.00323443
Acta2	208604	-0.739244	0.242204	-3.05216	0.00227201	0.0214671
Gadd45a	583.358	-0.737971	0.174281	-4.23438	2.29184e-05	0.000788912
Agrn	9610.39	-0.733608	0.176021	-4.16774	3.07636e-05	0.000987174
Usp53	1121.18	-0.732875	0.13199	-5.55251	2.81598e-08	5.25708e-06
F2r	30452.5	-0.731972	0.13205	-5.54316	2.97069e-08	5.42097e-06
Satb1	570.17	-0.731183	0.164785	-4.43719	9.114e-06	0.000392771
Pdzrn3	4941.36	-0.727148	0.191899	-3.78922	0.000151123	0.00321536
Ier5	7494.38	-0.726066	0.105905	-6.85581	7.09093e-12	5.65259e-09
Neb	238.297	-0.723592	0.261672	-2.76526	0.00568773	0.0398457
Col12a1	273953	-0.723399	0.259107	-2.7919	0.00524001	0.037793
Hapln4	162.346	-0.721509	0.218185	-3.30686	0.000943477	0.0118588
Mbp	825.141	-0.720904	0.233308	-3.08992	0.00200209	0.0196577
Pcdhb17	358.505	-0.719918	0.151834	-4.74149	2.1215e-06	0.000141876
Bmp1	19147.7	-0.719827	0.167439	-4.29904	1.71543e-05	0.000638377
Slc20a1	13978.3	-0.715254	0.206481	-3.46403	0.000532151	0.00781004
Aldh1l2	5969.16	-0.71517	0.262029	-2.72935	0.00634592	0.0428321
Mex3b	2625.37	-0.714085	0.151049	-4.7275	2.27306e-06	0.000148395
Atp8b4	566.024	-0.714008	0.179332	-3.98149	6.84848e-05	0.00180082
Col4a5	13859.3	-0.710936	0.200206	-3.55103	0.000383729	0.006216
Klhdc4	1552.43	-0.710659	0.103649	-6.8564	7.06167e-12	5.65259e-09
Relt	694.634	-0.709783	0.195674	-3.62738	0.000286311	0.00493902
Hectd2	520.219	-0.708572	0.194584	-3.64146	0.000271092	0.00474678
Sptb	171.715	-0.705177	0.218141	-3.23267	0.0012264	0.01404
Slc22a23	595.259	-0.70441	0.189153	-3.72402	0.000196075	0.00382441
Vegfa	5598.65	-0.703826	0.142068	-4.95416	7.26424e-07	6.32323e-05
Col18a1	8267.34	-0.702095	0.193882	-3.62125	0.000293182	0.00503462
Ngf	2516.45	-0.697564	0.247695	-2.81622	0.0048592	0.036237
Pcdhb14	81.1694	-0.696141	0.205568	-3.38642	0.000708113	0.0095931
Hoxb2	382.368	-0.691167	0.235713	-2.93224	0.00336529	0.0283211
Glipr1	916.494	-0.689565	0.208905	-3.30085	0.000963934	0.0120559
Fermt2	22685.8	-0.689115	0.154125	-4.47115	7.78017e-06	0.000351756
Fyn	5838.29	-0.6881	0.129732	-5.30401	1.13288e-07	1.45412e-05
Zswim6	4826.33	-0.68538	0.13033	-5.25879	1.45005e-07	1.75699e-05
Gareml	335.269	-0.6837	0.206349	-3.31332	0.000921945	0.0116421
1700010I14Rik	70.0424	-0.678794	0.253428	-2.67845	0.00739647	0.047793
Adam23	2425.59	-0.678721	0.19721	-3.44163	0.00057823	0.00826215
Tagln	106154	-0.67872	0.19028	-3.56695	0.000361162	0.00597832
Pdgfrb	21556.7	-0.678635	0.232483	-2.91907	0.00351081	0.0292444
Sorbs1	7005.38	-0.678463	0.165293	-4.10461	4.04993e-05	0.0012358
Pvrl2	4464.04	-0.677713	0.157767	-4.29565	1.74181e-05	0.000643451
Capza1	8791.15	-0.671841	0.0955109	-7.03418	2.00432e-12	2.75977e-09
Gm14005	1482.22	-0.670284	0.203385	-3.29563	0.000981998	0.0121711
Ccbe1	2418.2	-0.670246	0.234677	-2.85604	0.0042896	0.0332568
Gm7120	449.806	-0.669237	0.218286	-3.06587	0.00217034	0.0207919
Plxnb1	1653.2	-0.666822	0.179571	-3.71341	0.000204486	0.00394541
C530008M17Rik	3217.3	-0.666785	0.210878	-3.16195	0.00156716	0.0167497
Dusp5	1578.68	-0.665932	0.196559	-3.38796	0.000704148	0.00954792
Pcdhb16	239.263	-0.664443	0.190071	-3.49576	0.000472721	0.00717418
Serpinf1	25271.2	-0.661269	0.181581	-3.64173	0.000270816	0.00474678
Mir143hg	755.859	-0.660693	0.236574	-2.79275	0.00522617	0.0377755
Rtn2	334.51	-0.659525	0.118538	-5.56384	2.63908e-08	5.12455e-06
Zbtb18	1439.67	-0.659474	0.119033	-5.54026	3.02014e-08	5.44561e-06
Rab30	814.5	-0.658896	0.154172	-4.27376	1.922e-05	0.000696426
4930512B01Rik	78.8854	-0.657886	0.234144	-2.80975	0.00495803	0.0366671
Galnt18	9359.73	-0.657268	0.231108	-2.84399	0.00445529	0.0340807
Mical2	28129.8	-0.656895	0.177052	-3.71017	0.00020712	0.00397597
Wnt5a	12807.5	-0.6565	0.144828	-4.53297	5.81595e-06	0.000290721
Renbp	735.708	-0.656288	0.171887	-3.81814	0.000134464	0.00295586
Gdpd1	755.894	-0.654393	0.207531	-3.15323	0.00161472	0.0170919
Fabp5	3714.86	-0.653597	0.179271	-3.64586	0.000266502	0.00469551
Ets1	8469.35	-0.651896	0.14629	-4.45619	8.34301e-06	0.000368406
Ier3	3909.66	-0.64611	0.177214	-3.64592	0.000266433	0.00469551
Cyr61	43137.4	-0.644751	0.149099	-4.3243	1.53016e-05	0.000586729
Ctsl	35395.2	-0.642964	0.134269	-4.78862	1.67929e-06	0.000121117
Picalm	36700.1	-0.641821	0.121341	-5.28939	1.22728e-07	1.54903e-05
Tnfrsf23	4353.02	-0.64136	0.157068	-4.08333	4.43949e-05	0.00131201
Gm14057	158.746	-0.63987	0.232623	-2.75068	0.00594722	0.0410713
Fbxl22	106.128	-0.639405	0.219537	-2.91251	0.00358533	0.0296254
Flrt3	1855.72	-0.638402	0.158166	-4.03628	5.43059e-05	0.00151476
Sox11	4586.43	-0.637943	0.147465	-4.32605	1.51805e-05	0.000585791
Ly75	4687.74	-0.636677	0.169822	-3.74909	0.000177479	0.00356061
Ikzf2	1327.17	-0.636592	0.181858	-3.50048	0.000464415	0.00707649
Itpr2	2541.5	-0.635811	0.165391	-3.84429	0.000120901	0.00271687
Olr1	220.219	-0.63049	0.211009	-2.98798	0.0028083	0.0247607
Pde10a	1152.38	-0.627169	0.131297	-4.77671	1.7819e-06	0.000125799
Nfil3	1964.49	-0.626606	0.161847	-3.87161	0.00010812	0.00252324
Dusp8	984.458	-0.625643	0.223983	-2.79326	0.00521792	0.0377755
Antxr1	14900.4	-0.624703	0.148039	-4.21985	2.44467e-05	0.0008302
Zfp697	2194.69	-0.623971	0.121896	-5.11889	3.07338e-07	3.32496e-05
Prkcg	95.5623	-0.621679	0.197503	-3.1477	0.00164562	0.0172747
Fam19a2	156.466	-0.620251	0.227402	-2.72755	0.00638067	0.0430013
Sema5a	2924.32	-0.618785	0.156563	-3.9523	7.74027e-05	0.00199039
Cdh11	42675.9	-0.618762	0.159605	-3.87684	0.000105822	0.00249265
Phldb2	33475	-0.617798	0.224836	-2.74777	0.00600029	0.0413281
Tmem144	373.073	-0.614227	0.206794	-2.97024	0.00297571	0.0258166
Pxdc1	3037.32	-0.61308	0.112443	-5.45237	4.97016e-08	7.76062e-06
Mthfd2	5440.55	-0.609989	0.145765	-4.18474	2.85488e-05	0.000933909
Rbp1	573.916	-0.609229	0.214284	-2.84309	0.00446781	0.0341248
Plk2	17424.4	-0.606285	0.137968	-4.39438	1.11088e-05	0.000453514
Apobr	1185.64	-0.605786	0.12905	-4.69419	2.67659e-06	0.000165468
Myl9	27199.1	-0.605423	0.220922	-2.74043	0.00613583	0.0418807
Atp13a3	23489	-0.605319	0.13771	-4.39561	1.10465e-05	0.000452188
Tns1	33589	-0.601396	0.195393	-3.07788	0.0020848	0.0202024
Lrrc27	560.888	-0.598099	0.192964	-3.09954	0.00193818	0.0191438
Lgals9	1262.87	-0.596536	0.224764	-2.65405	0.00795325	0.0499419
Plin2	9173.4	-0.596236	0.144417	-4.12856	3.65036e-05	0.00113723
Glce	6253.43	-0.595916	0.143817	-4.14357	3.41936e-05	0.0010812
Ddit3	1399.85	-0.594189	0.195599	-3.03779	0.00238317	0.0221581
Hoxd8	432.13	-0.594187	0.195568	-3.03827	0.00237944	0.0221506
Zbed5	203.615	-0.590525	0.175297	-3.3687	0.000755225	0.0100427
Atf5	8482.22	-0.590467	0.215251	-2.74315	0.0060852	0.0416477
Gpt2	2608.31	-0.588078	0.152442	-3.85773	0.000114446	0.00261053
Crim1	23955.2	-0.587723	0.120955	-4.85901	1.17974e-06	9.4044e-05
Serpinb9b	2179.65	-0.587529	0.203581	-2.88597	0.00390204	0.0312865
Trim12c	790.882	-0.586379	0.148057	-3.96049	7.47964e-05	0.00193322
Gcnt2	1262.62	-0.582365	0.215106	-2.70734	0.00678248	0.0449959
Prex1	747.876	-0.580355	0.218186	-2.65991	0.00781623	0.0494919
Filip1l	22056	-0.578837	0.124894	-4.63462	3.57597e-06	0.000206724
Shc2	1503.37	-0.576983	0.174386	-3.30867	0.000937416	0.0118022
Dennd4a	2956.89	-0.576759	0.146757	-3.93003	8.49353e-05	0.00211584
Armcx5	513.142	-0.57637	0.120187	-4.79563	1.62168e-06	0.000118657
Psph	1434.45	-0.576272	0.125899	-4.57724	4.71143e-06	0.000249508
Ptgis	665.071	-0.575531	0.168569	-3.41422	0.000639648	0.0088719
Enah	17718.3	-0.574704	0.147764	-3.88933	0.000100523	0.00238266
Txndc16	1801.86	-0.573128	0.177113	-3.23594	0.00121245	0.0139648
Col1a2	507766	-0.57196	0.199447	-2.86773	0.00413427	0.0325117
Plekho1	1872.32	-0.568759	0.126869	-4.48306	7.35815e-06	0.000341886
Uba6	7448.01	-0.56789	0.130001	-4.36834	1.25193e-05	0.000502964
Nap1l2	350.007	-0.567433	0.198839	-2.85373	0.00432099	0.0333566
Ccrn4l	2852.31	-0.567071	0.177881	-3.18793	0.00143297	0.0155918
Cdh2	23494.4	-0.566613	0.159372	-3.5553	0.000377551	0.0061488
Cyb5r1	4927.18	-0.566495	0.151534	-3.7384	0.000185195	0.00365603
Snx30	8191.82	-0.56392	0.132056	-4.27029	1.95218e-05	0.000702323
Asns	7944.42	-0.562278	0.126798	-4.43443	9.23176e-06	0.000396103
Mllt11	1334.17	-0.560585	0.147515	-3.8002	0.000144582	0.00311942
Sfmbt1	2310.55	-0.559391	0.0993024	-5.6332	1.76891e-08	3.77351e-06
Gab2	1991.98	-0.559098	0.119941	-4.66143	3.14019e-06	0.000188735
Pstpip1	378.5	-0.556748	0.201117	-2.76828	0.00563536	0.0396464
Cth	773.383	-0.555717	0.163883	-3.39094	0.000696536	0.00947014
Zfp462	9394.88	-0.554724	0.157733	-3.51686	0.000436686	0.00679759
Tanc1	12750.1	-0.55464	0.158426	-3.50094	0.000463615	0.00707649
Tes	8257.86	-0.554474	0.125768	-4.40869	1.03996e-05	0.000432725
Ugcg	13391.4	-0.553869	0.148393	-3.73245	0.000189625	0.00372512
Atp8a1	600.023	-0.552062	0.162901	-3.38893	0.000701648	0.00952254
St5	7195.3	-0.551771	0.182543	-3.02269	0.00250536	0.022988
Tank	3194.08	-0.550092	0.122953	-4.474	7.67705e-06	0.000350231
Lpp	84302	-0.54946	0.145312	-3.78125	0.00015604	0.00328356
Pxdn	35084.8	-0.546664	0.148634	-3.67792	0.000235141	0.00431691
Lgals3bp	4017.74	-0.545795	0.200139	-2.72708	0.00638981	0.0430013
Nes	25076.7	-0.5444	0.168609	-3.22878	0.0012432	0.0141494
App	85764.8	-0.543938	0.164742	-3.30176	0.000960815	0.0120269
2310022B05Rik	12909.8	-0.543892	0.173805	-3.12933	0.00175206	0.017906
Nexn	3833.79	-0.542429	0.204016	-2.65876	0.00784285	0.0495362
Csf1	33834.5	-0.542176	0.171916	-3.15373	0.001612	0.0170856
Ppp1r3d	381.526	-0.54176	0.152871	-3.54391	0.000394237	0.0063658
Irak2	1798.12	-0.54117	0.140239	-3.8589	0.000113899	0.00260199
1700109K24Rik	179.792	-0.540807	0.160771	-3.36382	0.000768705	0.0101547
Inafm2	2280.1	-0.540288	0.101756	-5.30964	1.09843e-07	1.44306e-05
Rnf19b	3789.39	-0.5386	0.146357	-3.68004	0.000233201	0.00430093
Pcdhb20	109.24	-0.537285	0.181027	-2.96799	0.00299756	0.0259435
Sdc3	26536	-0.536534	0.154265	-3.478	0.000505166	0.00753369
Mfge8	29968.4	-0.535731	0.166695	-3.21385	0.00130968	0.0146502
Fam198b	32869.3	-0.535559	0.151305	-3.5396	0.000400734	0.00644323
Mafk	3221.74	-0.533553	0.1347	-3.96104	7.4624e-05	0.00193206
Paqr8	1423.23	-0.53302	0.105655	-5.0449	4.53747e-07	4.37736e-05
Slc6a9	2044.17	-0.531256	0.190019	-2.7958	0.00517708	0.0376483
Arl5a	13904	-0.529782	0.161812	-3.27406	0.00106012	0.012835
Agap1	5857.67	-0.528242	0.104679	-5.0463	4.50442e-07	4.37333e-05
Pip4k2a	2451.92	-0.526923	0.119871	-4.39577	1.10382e-05	0.000452188
Jdp2	2698.99	-0.522787	0.130562	-4.00414	6.2243e-05	0.00168345
Bhlhe41	669.435	-0.522471	0.173367	-3.01367	0.00258112	0.0234234
Wwc2	18223.1	-0.522333	0.123833	-4.21805	2.46421e-05	0.000834965
Plat	10349.8	-0.520496	0.194536	-2.67558	0.00745994	0.0479581
Dyrk2	2587.07	-0.51962	0.132702	-3.91568	9.01495e-05	0.00222017
Plekha1	3291.16	-0.519495	0.127765	-4.06602	4.78233e-05	0.00137706
4930402H24Rik	9096.6	-0.518888	0.109206	-4.75144	2.0197e-06	0.000137177
Slc25a33	591.431	-0.517365	0.141949	-3.64473	0.000267673	0.00470868
Amotl2	25664.9	-0.517246	0.17903	-2.88916	0.00386276	0.0310428
Zfpm1	1264.83	-0.516454	0.154262	-3.34789	0.000814287	0.0105955
Cpe	53041.5	-0.514957	0.156576	-3.28887	0.00100591	0.0123665
Aoc2	148.351	-0.514299	0.181665	-2.83103	0.00463978	0.0350351
Tap2	793.264	-0.513395	0.170519	-3.01079	0.00260573	0.023562
A430105I19Rik	3398.88	-0.513351	0.15319	-3.35108	0.000804959	0.0105103
Rab3ip	2115.87	-0.512093	0.155987	-3.28292	0.00102738	0.0125318
Ppp1r15a	2004.87	-0.511207	0.110063	-4.64466	3.40634e-06	0.000199971
Lats2	15918.4	-0.511033	0.121909	-4.19192	2.76604e-05	0.000914726
Kcnq1ot1	4956.15	-0.510656	0.167549	-3.0478	0.00230521	0.0216727
1700019L03Rik	511.557	-0.509269	0.15638	-3.2566	0.00112754	0.0133212
Pdzd7	464.801	-0.50876	0.184506	-2.75742	0.00582597	0.0405515
Sparc	224527	-0.507766	0.178589	-2.84321	0.00446618	0.0341248
Micu3	1272.69	-0.507312	0.1376	-3.68686	0.000227036	0.00423484
Samd5	857.732	-0.50578	0.13941	-3.62801	0.000285615	0.00493264
Actn1	107193	-0.504312	0.146356	-3.44578	0.000569407	0.00819016
Btaf1	8580.51	-0.503261	0.133271	-3.77623	0.00015922	0.00332168
Slc8a1	2784.82	-0.500845	0.1359	-3.68539	0.000228357	0.00424901
Tnfrsf11a	1682.32	-0.500551	0.186131	-2.68924	0.00716158	0.0467475
Chst12	5936.61	-0.499367	0.128073	-3.89908	9.65587e-05	0.00232509
Twist2	4935.25	-0.495452	0.121625	-4.07359	4.62943e-05	0.00135362
Tgoln1	5968.41	-0.493542	0.120397	-4.09929	4.14412e-05	0.00125534
Shroom4	2545.16	-0.49304	0.142918	-3.44981	0.000560973	0.00810012
Creb5	813.469	-0.492836	0.179799	-2.74103	0.00612466	0.0418233
Aff3	1660	-0.492422	0.171618	-2.86929	0.00411399	0.0324417
H2-T24	382.195	-0.490301	0.160272	-3.05919	0.00221938	0.021128
Fam126b	1570.05	-0.489686	0.119778	-4.08827	4.34606e-05	0.00129323
Mrc2	28721.5	-0.488416	0.132011	-3.69981	0.000215759	0.00407467
Arhgap42	3876.02	-0.487965	0.148781	-3.27975	0.00103899	0.0126398
Slc25a25	1415.23	-0.487471	0.098493	-4.9493	7.44815e-07	6.43786e-05
Eaf1	5863.87	-0.487094	0.108231	-4.50049	6.7796e-06	0.000323924
Bcar1	9269.07	-0.486776	0.105798	-4.60101	4.20445e-06	0.000231912
Trak2	6819.21	-0.486331	0.108724	-4.47307	7.7105e-06	0.0003507
Etv6	5251.66	-0.486306	0.104219	-4.66621	3.06808e-06	0.000186532
Snx16	910.93	-0.485929	0.162909	-2.98283	0.00285592	0.0250879
C2cd2l	1314.45	-0.485529	0.0879871	-5.51819	3.42517e-08	5.89519e-06
Itgb1	213504	-0.484234	0.158121	-3.06243	0.0021955	0.0209648
Dzip1l	4008.34	-0.483738	0.143871	-3.36231	0.000772939	0.0101799
Mmd	4951.41	-0.482756	0.129959	-3.71467	0.000203467	0.00393074
Ptp4a1	747.562	-0.482454	0.142756	-3.37956	0.000726009	0.00978302
Msrb1	3502.45	-0.481978	0.161824	-2.97841	0.00289749	0.0253526
Lbh	28353.4	-0.481133	0.148599	-3.2378	0.00120455	0.0139268
Fut8	3308.78	-0.480787	0.125384	-3.8345	0.00012582	0.00280245
Hivep1	4689.6	-0.480366	0.106641	-4.50452	6.6523e-06	0.000319802
Slc1a4	4064.08	-0.478576	0.169731	-2.81961	0.00480815	0.0359448
Tpm1	143844	-0.478568	0.129066	-3.70793	0.000208958	0.00399729
Lamb1	58069.2	-0.478242	0.107259	-4.45874	8.24434e-06	0.000365114
Palld	42019.7	-0.477951	0.166788	-2.86562	0.00416193	0.0326445
Kctd11	2472.3	-0.475834	0.15304	-3.10921	0.00187588	0.0187662
Dpysl3	66695.1	-0.475214	0.123431	-3.85002	0.000118107	0.00267391
Csrp1	28739.6	-0.474856	0.1731	-2.74324	0.00608364	0.0416477
Nars	23498.1	-0.474268	0.104603	-4.53398	5.7882e-06	0.000290291
Ndrg1	1668.91	-0.473905	0.157164	-3.01536	0.00256674	0.0233348
Pdlim7	11818.4	-0.473862	0.140378	-3.37562	0.000736483	0.00988022
Fhl2	7693.76	-0.464035	0.119189	-3.89329	9.88946e-05	0.00235143
Tmcc2	2517.86	-0.46352	0.127997	-3.62133	0.00029309	0.00503462
Soat1	11744.5	-0.4634	0.158756	-2.91894	0.00351225	0.0292444
Fry	297.662	-0.463335	0.157617	-2.93962	0.00328613	0.0278366
Mpp7	1014.17	-0.462856	0.166772	-2.77539	0.00551359	0.0391142
Mmp14	35064.6	-0.462639	0.117273	-3.94499	7.98029e-05	0.00202461
Ptar1	1265.21	-0.461931	0.108167	-4.27054	1.95004e-05	0.000702323
Cdc42ep3	6108.39	-0.459977	0.170258	-2.70165	0.00689962	0.0455742
Flnb	152995	-0.457422	0.135879	-3.3664	0.000761565	0.010092
Pou6f1	1097.52	-0.457101	0.139488	-3.27698	0.00104925	0.0127441
Sytl2	1893.5	-0.456524	0.0845182	-5.40149	6.60904e-08	9.81377e-06
Coq10b	3255.92	-0.453633	0.138183	-3.28285	0.00102763	0.0125318
Fzd3	1113.89	-0.453632	0.145288	-3.12228	0.00179454	0.018223
Mark1	1353.05	-0.453359	0.161862	-2.8009	0.00509602	0.0372871
Hs2st1	11720.2	-0.452613	0.122069	-3.70785	0.000209023	0.00399729
Zbtb34	1792.15	-0.452531	0.129823	-3.48577	0.000490726	0.00737355
Tmem132a	8910.88	-0.450411	0.130171	-3.46015	0.00053987	0.00786238
Slc7a5	13926.1	-0.449844	0.114991	-3.912	9.15346e-05	0.00224697
Slc22a15	656.56	-0.449675	0.0900223	-4.99515	5.87911e-07	5.46288e-05
Arhgef2	12971.8	-0.449639	0.119727	-3.75552	0.000172985	0.00350753
Inpp5a	4192.33	-0.449299	0.157346	-2.85548	0.00429722	0.0332749
Stk40	3276.47	-0.448976	0.139083	-3.22812	0.00124607	0.0141689
P3h1	10352.6	-0.448729	0.161354	-2.78102	0.00541877	0.0386669
Nedd4l	2265.12	-0.447998	0.129591	-3.45703	0.000546161	0.00793111
Pcdhgc5	1945.08	-0.447594	0.155453	-2.87928	0.00398582	0.0317065
Nbeal1	9154.11	-0.446715	0.122199	-3.65564	0.000256538	0.00456011
Slco3a1	4079.16	-0.446487	0.126588	-3.52709	0.000420148	0.00663009
Serinc3	24344.5	-0.446254	0.102262	-4.36383	1.27806e-05	0.000510753
Skil	9871.85	-0.44518	0.150113	-2.96564	0.00302057	0.026083
Aff1	16604.7	-0.444647	0.116288	-3.82366	0.000131485	0.00290303
Frmd6	17745.7	-0.444237	0.11115	-3.99675	6.42188e-05	0.00172152
Dusp1	6700.87	-0.444129	0.138697	-3.20216	0.00136402	0.0150579
Tbc1d16	2609.7	-0.443867	0.13376	-3.31838	0.000905401	0.0114851
Zhx2	1370.35	-0.443387	0.127093	-3.4887	0.00048538	0.00731499
Tcn2	4476.55	-0.443192	0.151987	-2.91598	0.0035457	0.0293631
Amn1	463.713	-0.4415	0.12981	-3.40113	0.000671067	0.00921485
Herpud1	3031.44	-0.44	0.154789	-2.84258	0.00447506	0.0341629
Parp8	2867.69	-0.438145	0.106657	-4.10797	3.99158e-05	0.00122382
2610044O15Rik8	421.848	-0.437675	0.118261	-3.70092	0.000214822	0.00406712
Ppp1r13l	2179.94	-0.437471	0.160244	-2.73003	0.00633279	0.0428007
Pde4dip	11179.2	-0.437436	0.119541	-3.65929	0.000252917	0.0045117
Esyt2	23426.1	-0.436633	0.109101	-4.00209	6.27855e-05	0.00169208
Vgll3	13465.6	-0.436049	0.150704	-2.89342	0.00381071	0.0307989
St6gal1	1661.99	-0.43573	0.143673	-3.03278	0.00242311	0.0223919
Pbxip1	13204.9	-0.435335	0.157273	-2.76802	0.00563985	0.039657
Dgkh	1706.54	-0.434351	0.145305	-2.98923	0.00279682	0.0246856
Kdm6b	7369.47	-0.433321	0.116394	-3.72289	0.000196954	0.00382441
Cald1	135653	-0.432752	0.115429	-3.74907	0.00017749	0.00356061
Fam65c	190.667	-0.431868	0.159875	-2.7013	0.006907	0.0456031
Abhd2	5592.91	-0.431679	0.107539	-4.01418	5.96537e-05	0.00163089
Plod2	10746	-0.431449	0.126138	-3.42046	0.000625145	0.00873472
Senp5	13286.3	-0.431178	0.109324	-3.94402	8.01278e-05	0.00202946
Pmaip1	7985.25	-0.431117	0.134654	-3.20167	0.00136634	0.0150616
Klf13	12013	-0.429116	0.139888	-3.06756	0.00215815	0.0207144
Iglon5	1294.29	-0.428848	0.153043	-2.80215	0.00507635	0.0371971
Pdlim5	29966.8	-0.428679	0.147176	-2.9127	0.00358324	0.0296254
Fndc3b	31131.2	-0.428576	0.137073	-3.12663	0.00176823	0.0180175
Cnn3	29330.5	-0.427379	0.108091	-3.95388	7.6894e-05	0.00198068
Htr2a	2383.45	-0.427121	0.156787	-2.72421	0.00644548	0.0432727
Ehd4	5551.57	-0.426545	0.104857	-4.06788	4.7442e-05	0.00136868
Ext1	15102.4	-0.426049	0.15146	-2.81294	0.0049091	0.0364573
Lonp1	6793.66	-0.425716	0.0941658	-4.52092	6.15709e-06	0.000302777
Myh9	295962	-0.425618	0.103752	-4.10225	4.09143e-05	0.00124186
Snx24	1504.08	-0.425264	0.138872	-3.06226	0.00219669	0.0209648
Dot1l	4360.24	-0.421804	0.12891	-3.27209	0.00106757	0.0129149
Creb3	5210.46	-0.419613	0.14407	-2.91256	0.00358481	0.0296254
Atp2a2	42309.3	-0.417963	0.102364	-4.0831	4.44384e-05	0.00131201
Esyt1	10446.5	-0.417298	0.132231	-3.15582	0.00160048	0.0169992
Khdrbs3	2221.12	-0.415657	0.135398	-3.06989	0.00214135	0.0206054
Ostm1	3121.75	-0.415442	0.139523	-2.97759	0.00290523	0.0253764
B2m	16927.4	-0.413808	0.0958674	-4.31646	1.58548e-05	0.000599535
Btg2	6778.24	-0.413484	0.126831	-3.26011	0.00111369	0.013234
Vdr	530.662	-0.41276	0.141551	-2.91597	0.00354583	0.0293631
Mboat2	1106.04	-0.411912	0.139097	-2.96133	0.00306309	0.0263152
Rbm18	2979.37	-0.411865	0.0857399	-4.80366	1.55795e-06	0.000115106
Mphosph6	1165.46	-0.41092	0.117079	-3.50976	0.000448519	0.00692484
Tbc1d9	1759.5	-0.410226	0.108111	-3.7945	0.000147942	0.00318285
Flna	386385	-0.408639	0.130465	-3.13217	0.00173518	0.0178044
Adam19	19287.1	-0.408214	0.153233	-2.66402	0.00772133	0.049055
Slc41a2	2376.47	-0.407445	0.144927	-2.81138	0.00493302	0.0365536
Slc3a2	10416.1	-0.406703	0.104958	-3.87492	0.000106661	0.00250075
Wls	27795	-0.405676	0.13392	-3.02924	0.00245166	0.0225732
Cdc42bpa	18402.9	-0.405659	0.124923	-3.24727	0.00116516	0.0136069
Nid1	72679.2	-0.405355	0.086208	-4.70206	2.57546e-06	0.000160526
Cep126	545.301	-0.405306	0.110313	-3.67415	0.000238638	0.00435471
3110043O21Rik	1065.57	-0.405293	0.122327	-3.31319	0.000922391	0.0116421
Cdkn1c	2607.24	-0.405019	0.140137	-2.89016	0.00385042	0.0309875
Prnp	14367.6	-0.404094	0.141308	-2.85966	0.00424096	0.033008
Ngfrap1	5544.71	-0.403904	0.0912878	-4.42451	9.66607e-06	0.000408945
Leprotl1	3799.59	-0.403883	0.114711	-3.52086	0.000430148	0.00672569
Ctxn1	2492.74	-0.403081	0.127587	-3.15927	0.00158162	0.0168699
Tmem70	3785.27	-0.402987	0.0781232	-5.15836	2.49128e-07	2.81589e-05
Map4k5	11204.3	-0.401932	0.0780679	-5.14849	2.62589e-07	2.94606e-05
Slc7a1	11718.2	-0.400381	0.128375	-3.11883	0.00181569	0.0183581
Pdgfc	10439.1	-0.400097	0.133103	-3.00593	0.00264768	0.0238275
Zyx	32357	-0.399522	0.121155	-3.2976	0.000975136	0.0121359
Ctnnd1	39031.4	-0.399297	0.127475	-3.13235	0.00173415	0.0178044
Bod1l	10756.6	-0.399166	0.0946948	-4.21529	2.49453e-05	0.000840315
Tmem68	1482.72	-0.398561	0.103389	-3.85497	0.000115744	0.00263223
Lims1	12461.1	-0.398401	0.104445	-3.81445	0.000136484	0.00298726
Rftn2	2201.8	-0.398184	0.120909	-3.29326	0.000990334	0.0122246
Limk2	4277.61	-0.397989	0.137545	-2.89351	0.00380961	0.0307989
Enc1	11075.5	-0.397892	0.0774431	-5.13787	2.77875e-07	3.04978e-05
Sh3bp2	609.442	-0.397552	0.136129	-2.9204	0.00349583	0.0291935
Rhbdd1	3487.16	-0.39717	0.108704	-3.6537	0.000258491	0.00458202
Fam214a	1937.6	-0.396438	0.125998	-3.14639	0.00165301	0.0172747
Rgs12	6367.43	-0.394853	0.0945373	-4.1767	2.95774e-05	0.000958138
Pla2g16	769.145	-0.393499	0.122709	-3.20676	0.00134239	0.0148991
1500009L16Rik	470.732	-0.392513	0.130447	-3.00898	0.00262127	0.023632
Trp53i11	801.697	-0.39245	0.131886	-2.97567	0.00292353	0.0254921
Bvht	223.196	-0.392128	0.141951	-2.76242	0.0057375	0.0401016
Flnc	74299.2	-0.391929	0.123134	-3.18295	0.00145784	0.0158169
Creg1	1299.04	-0.391376	0.109459	-3.57555	0.000349489	0.0058105
Ganc	484.461	-0.390954	0.112354	-3.47966	0.000502042	0.00750634
Pkd2l2	712.738	-0.3884	0.115874	-3.35191	0.000802549	0.0104878
Stk4	4230.75	-0.387536	0.114645	-3.3803	0.000724063	0.0097655
D15Ertd621e	16737.7	-0.387031	0.108549	-3.56551	0.000363155	0.00599119
Rbms3	9339.78	-0.386327	0.111249	-3.47264	0.000515366	0.00763023
Fzd6	1881.04	-0.385287	0.0896835	-4.29607	1.73854e-05	0.000643451
Mir22hg	1800.77	-0.384284	0.104407	-3.68062	0.000232666	0.00429751
Hexb	2423.28	-0.383624	0.112993	-3.39511	0.000686002	0.00934369
B4galt7	1778.61	-0.383152	0.132276	-2.89661	0.00377217	0.0306509
Pitpnm2	4936.13	-0.382844	0.120622	-3.17392	0.00150396	0.0162128
E130308A19Rik	646.776	-0.382213	0.130941	-2.91896	0.00351197	0.0292444
Manba	1556.12	-0.380783	0.0985729	-3.86296	0.000112022	0.00257601
Spata2	1903.93	-0.380779	0.0922341	-4.1284	3.653e-05	0.00113723
Furin	20494.9	-0.380276	0.111251	-3.41819	0.000630382	0.00879055
Ate1	4673.1	-0.378924	0.0919412	-4.12137	3.76628e-05	0.00116655
Daam1	5888.3	-0.378068	0.119219	-3.17121	0.00151807	0.0163185
Ddah1	16060.9	-0.378066	0.111907	-3.37839	0.000729107	0.00979863
Tbc1d1	5596.26	-0.377158	0.0896703	-4.20606	2.59862e-05	0.000868847
Cmtm6	3136.91	-0.376744	0.0848331	-4.441	8.95402e-06	0.000387479
Tmtc4	2011.71	-0.376668	0.0925852	-4.06834	4.73489e-05	0.00136868
Trim56	2246	-0.376602	0.0897776	-4.19483	2.73079e-05	0.00090703
Ero1l	5976.17	-0.375697	0.103516	-3.62938	0.000284103	0.00491774
Erap1	1586.01	-0.375397	0.124658	-3.01142	0.00260029	0.0235409
Hspb1	5986.08	-0.375376	0.136712	-2.74574	0.00603744	0.0414822
Cpeb4	5244.99	-0.37388	0.10043	-3.72281	0.000197021	0.00382441
Rassf1	4622.1	-0.372556	0.0936694	-3.97735	6.96878e-05	0.00182611
Prrg4	3669.42	-0.372535	0.132602	-2.80942	0.00496316	0.0366813
Arhgap31	8498.79	-0.37208	0.121793	-3.05501	0.00225054	0.0213309
Tars	11214.3	-0.371323	0.0807347	-4.5993	4.23917e-06	0.000231912
Baz1a	4434.22	-0.371	0.106966	-3.4684	0.000523574	0.0077291
Pcdhgb1	419.883	-0.370743	0.138391	-2.67895	0.00738538	0.047793
Atp6v0b	5051.63	-0.370542	0.113333	-3.26949	0.00107741	0.0129859
Plxna1	40617.8	-0.36926	0.112077	-3.2947	0.000985262	0.0121825
Nlk	2181.98	-0.367415	0.130562	-2.81411	0.00489124	0.0363925
Rb1cc1	13800.1	-0.366832	0.135863	-2.70002	0.00693351	0.0457183
Aga	5378.42	-0.364529	0.104521	-3.48763	0.000487326	0.00732973
Foxc2	1984.22	-0.36403	0.115569	-3.14989	0.00163332	0.0172272
Sgtb	814.235	-0.363529	0.108318	-3.35612	0.00079045	0.0103655
Fam214b	4206.46	-0.363513	0.125764	-2.89044	0.00384701	0.0309816
Inppl1	12312.7	-0.362368	0.113832	-3.18336	0.00145577	0.0158058
Rhou	2261.02	-0.360937	0.131547	-2.74379	0.00607337	0.0416385
Smim15	7105.72	-0.360092	0.0795882	-4.52445	6.05536e-06	0.000299801
Dbn1	15287.4	-0.359764	0.104492	-3.44297	0.000575372	0.00824463
Kctd5	5537.54	-0.358596	0.0894571	-4.00858	6.10846e-05	0.00165804
Ivns1abp	9289.64	-0.358268	0.124462	-2.87852	0.00399546	0.0317665
Ppip5k1	1089.3	-0.356104	0.0779136	-4.57049	4.86576e-06	0.000255892
Aars	22361.9	-0.355492	0.109702	-3.24051	0.00119315	0.0138372
Cttnbp2nl	13059.3	-0.355163	0.0976309	-3.63781	0.000274961	0.00479236
Samd4	20156.2	-0.354086	0.122788	-2.88373	0.00392998	0.0314601
Uhrf1bp1l	13283.4	-0.354066	0.0991149	-3.57228	0.000353884	0.00587068
Arhgap29	13379.6	-0.353906	0.0944316	-3.74775	0.00017843	0.00356756
Sars	15158.3	-0.353882	0.096364	-3.67234	0.000240338	0.00436471
Hmbox1	1793.74	-0.353161	0.0693371	-5.09339	3.51714e-07	3.64867e-05
Arid3a	1667.58	-0.352789	0.106332	-3.31781	0.000907277	0.0114993
Dnajb5	1733.06	-0.352501	0.127948	-2.75503	0.00586874	0.0407556
Gramd1a	2807.03	-0.351067	0.0964993	-3.63802	0.000274738	0.00479236
Zfp568	3343.19	-0.350675	0.111363	-3.14894	0.00163865	0.0172581
Atp6ap2	6269.91	-0.350176	0.0911065	-3.84359	0.000121249	0.00272065
Fblim1	6157.87	-0.35016	0.113244	-3.09209	0.00198755	0.019535
Timmdc1	1881.2	-0.349331	0.115572	-3.02264	0.00250582	0.022988
Grn	19561.1	-0.348827	0.0979839	-3.56004	0.000370799	0.00608465
Ptprk	6488.42	-0.348822	0.0962025	-3.62591	0.000287946	0.00496157
Csnk1e	7197.76	-0.348677	0.0895429	-3.89396	9.86197e-05	0.0023504
Zfp532	2869.67	-0.347326	0.0857296	-4.05142	5.09085e-05	0.00144123
Stx6	3235.15	-0.346233	0.0782311	-4.42577	9.6098e-06	0.000408848
Lhfp	12983.1	-0.344328	0.0880054	-3.91258	9.13157e-05	0.00224524
Smim13	2778.35	-0.343981	0.127585	-2.69608	0.00701604	0.0461419
Vimp	3704.52	-0.343741	0.11153	-3.08205	0.00205578	0.0200108
Bmpr2	22299.8	-0.343558	0.107509	-3.19562	0.00139529	0.0153138
Colgalt1	15755.1	-0.343337	0.124325	-2.76162	0.00575154	0.0401256
Srf	6549.01	-0.343105	0.116669	-2.94085	0.00327311	0.0277884
Frmd4a	12132.9	-0.342903	0.124105	-2.763	0.00572724	0.0400669
Tmsb4x	62520.3	-0.342431	0.101331	-3.37932	0.000726654	0.00978302
Tgfb1	3853.7	-0.342277	0.114424	-2.99131	0.00277785	0.0245755
Ptk7	43230.8	-0.342277	0.107312	-3.18954	0.00142498	0.0155277
Dync1h1	93949.1	-0.341439	0.105515	-3.23594	0.00121244	0.0139648
Asb1	1757.75	-0.340705	0.0933524	-3.64967	0.000262579	0.00464063
H2-D1	1460.08	-0.340617	0.124635	-2.73291	0.00627777	0.0425048
Atf6	8497.99	-0.340047	0.0926803	-3.66903	0.000243471	0.00440275
Zak	27798.9	-0.33991	0.113425	-2.99679	0.00272839	0.0243657
Ston1	10927.3	-0.339501	0.0736869	-4.60735	4.07839e-06	0.000228782
Tubb2b	5652.43	-0.339331	0.111382	-3.04656	0.00231475	0.0217354
Acvr2a	2510.4	-0.338996	0.11716	-2.89344	0.00381046	0.0307989
Igf1r	39175.4	-0.33829	0.0894863	-3.78036	0.000156605	0.00328979
Galns	1050.54	-0.338058	0.116099	-2.9118	0.00359353	0.0296608
Ajuba	6556.48	-0.337997	0.123448	-2.73797	0.00618194	0.0420816
Mroh1	7009.16	-0.337423	0.101716	-3.31729	0.00090895	0.0115108
Ppp2r5b	2811.69	-0.337418	0.108838	-3.10017	0.00193407	0.0191335
Pla2g6	1440.74	-0.3355	0.113449	-2.95729	0.00310357	0.0266025
Hspg2	189387	-0.335229	0.123723	-2.70952	0.0067381	0.0447902
Brsk1	1106.91	-0.334942	0.104355	-3.20965	0.00132897	0.0148004
Grina	6391.14	-0.334666	0.112419	-2.97696	0.00291122	0.025414
Snhg6	1746.89	-0.334639	0.0905738	-3.69465	0.000220186	0.00414278
Kdm7a	2013.24	-0.332806	0.111586	-2.98251	0.00285896	0.0250879
Dennd2a	3066.04	-0.332632	0.121021	-2.74855	0.00598603	0.0412862
Sesn2	5216.59	-0.332014	0.102592	-3.23627	0.00121102	0.0139648
Syde1	7029.25	-0.331736	0.0937866	-3.53714	0.000404485	0.00647818
Xpot	14833.5	-0.331402	0.0963169	-3.44075	0.000580107	0.00828116
Ppp1r18	12808.4	-0.330893	0.0650029	-5.09042	3.57264e-07	3.6592e-05
Hexa	7803.13	-0.330836	0.113402	-2.91738	0.00352989	0.0292943
Bag2	4679.72	-0.330762	0.108065	-3.06076	0.00220778	0.0210573
Ifngr1	2761.12	-0.330633	0.0950378	-3.47896	0.000503368	0.00751875
Map1a	26700.9	-0.329846	0.0886147	-3.72225	0.000197457	0.00382441
Pip5k1a	6413.5	-0.329767	0.0664837	-4.96011	7.04526e-07	6.21475e-05
Akap13	15738.4	-0.328804	0.111049	-2.9609	0.00306741	0.0263373
Nmnat3	338.77	-0.328717	0.12015	-2.73588	0.00622133	0.0422359
Lrrc8a	7939.15	-0.328695	0.104776	-3.13711	0.00170619	0.0176036
Lclat1	8648.94	-0.328124	0.122469	-2.67925	0.00737874	0.047793
M6pr	11160.7	-0.327418	0.0829447	-3.94743	7.8995e-05	0.00201764
Ppme1	5601.14	-0.326309	0.108398	-3.01028	0.00261005	0.023587
Mprip	36948.7	-0.326307	0.0851478	-3.83224	0.000126984	0.00282422
Ube2w	3296.74	-0.325536	0.102387	-3.17948	0.00147541	0.0159732
Aff4	30773.4	-0.324591	0.0658441	-4.92969	8.23584e-07	6.89199e-05
Cars	7324.38	-0.324529	0.103109	-3.14744	0.00164704	0.0172747
Cacnb3	3425.74	-0.324421	0.11375	-2.85205	0.00434381	0.0334571
Otud1	793.951	-0.324307	0.103976	-3.11905	0.00181435	0.0183568
Icmt	9081.83	-0.323726	0.0782685	-4.13609	3.53267e-05	0.00110778
Uvrag	5380.94	-0.323309	0.115324	-2.80348	0.00505541	0.0371155
Hecw2	551.699	-0.323213	0.118004	-2.73899	0.00616282	0.0420082
Sqstm1	25112.3	-0.323176	0.102505	-3.15278	0.00161726	0.0170919
Wbp5	8618.43	-0.323165	0.110213	-2.93219	0.00336577	0.0283211
Mthfr	4462.77	-0.322288	0.117795	-2.73602	0.00621881	0.0422359
Bcl2	1797.83	-0.320714	0.109858	-2.91936	0.00350754	0.0292444
Scpep1	17948.4	-0.320154	0.119923	-2.66967	0.00759249	0.0485215
BC031181	3907.56	-0.319902	0.0912322	-3.50646	0.000454116	0.00697569
Ttc17	3218.47	-0.31878	0.095702	-3.33096	0.000865456	0.0110843
Shmt2	8156.56	-0.318489	0.0913943	-3.48477	0.000492552	0.00739055
Nudt4	8571.27	-0.318471	0.0925969	-3.43933	0.000583163	0.00831693
Ap4b1	1290.31	-0.315842	0.113608	-2.7801	0.00543427	0.0387147
H13	15135.9	-0.315111	0.0987954	-3.18953	0.00142503	0.0155277
Cask	8297.49	-0.314629	0.0939958	-3.34726	0.000816143	0.0106106
Creld1	2831.71	-0.31371	0.114625	-2.73684	0.00620321	0.0421885
Atrn	12946	-0.313633	0.0894373	-3.50674	0.000453639	0.00697569
Ptprm	4666.21	-0.313535	0.0982306	-3.19182	0.00141377	0.0154718
Hspa9	49497.6	-0.313392	0.0597275	-5.24703	1.54571e-07	1.85805e-05
Ctsa	13936.5	-0.313295	0.0974594	-3.21462	0.00130617	0.0146225
Ilvbl	2129.8	-0.313246	0.115899	-2.70275	0.00687684	0.0454832
Txnrd1	22353.3	-0.311682	0.113146	-2.75469	0.00587472	0.0407784
Dusp16	2655.1	-0.311478	0.0743254	-4.19073	2.7806e-05	0.000916868
Junb	3865.73	-0.310498	0.108381	-2.86488	0.00417166	0.0326824
Anxa1	51360.8	-0.310225	0.108945	-2.84754	0.00440587	0.033788
Derl1	8559.89	-0.309276	0.0935794	-3.30496	0.000949887	0.0119196
Sgms1	4009.91	-0.309058	0.0951369	-3.24856	0.00115989	0.0135763
Wwc1	1177.59	-0.308157	0.108711	-2.83464	0.00458773	0.0347603
Sidt2	14703.8	-0.30811	0.0943726	-3.26482	0.00109533	0.0131562
Insr	6863.15	-0.307754	0.0794995	-3.87114	0.000108327	0.00252418
Stim1	2416.02	-0.307457	0.0990526	-3.10397	0.0019094	0.0189638
Pdzd8	11284.1	-0.306826	0.0776757	-3.95009	7.81226e-05	0.00200066
Kif5b	31351.7	-0.305597	0.0844978	-3.61662	0.00029847	0.0051003
Nrip1	2683.13	-0.305214	0.0834975	-3.65536	0.000256819	0.00456011
Srp14	4746.04	-0.305162	0.0615098	-4.9612	7.00603e-07	6.21475e-05
Tln1	86352.9	-0.304814	0.0885545	-3.44211	0.000577203	0.00825526
Usp36	3922.91	-0.303868	0.100591	-3.02083	0.0025208	0.0230416
Rc3h2	15325.5	-0.30354	0.0807349	-3.75971	0.000170114	0.00346776
Prdx6	10486.5	-0.303238	0.104709	-2.89602	0.00377932	0.0306597
Man2a2	6825.02	-0.303162	0.0934793	-3.2431	0.00118238	0.013744
Prepl	5158.55	-0.302444	0.102123	-2.96157	0.00306072	0.0263152
Zfp715	1821.2	-0.302353	0.0963546	-3.13792	0.00170153	0.0175674
Samd4b	11116.3	-0.300911	0.0798414	-3.76886	0.000163994	0.00339742
Vps13a	6483.52	-0.300685	0.0721223	-4.1691	3.058e-05	0.000983363
Dcun1d4	2326.63	-0.300674	0.110257	-2.72702	0.00639086	0.0430013
Ppp1r12c	4703.38	-0.300611	0.101206	-2.97028	0.00297526	0.0258166
Saraf	8290.91	-0.299777	0.107117	-2.79861	0.00513236	0.0374987
Dlg4	4044.09	-0.299116	0.0864398	-3.4604	0.000539377	0.00786238
Cnst	3033.19	-0.298159	0.068636	-4.34407	1.39868e-05	0.00054882
Lamp1	57832.8	-0.297696	0.0916138	-3.24947	0.00115622	0.013545
Rbm41	1199.61	-0.297122	0.0935497	-3.17609	0.00149274	0.0161263
Itpripl2	26338.4	-0.297019	0.0919927	-3.22873	0.00124342	0.0141494
Brwd1	7282.95	-0.296233	0.0864976	-3.42475	0.000615354	0.00864764
Creb3l2	6809.78	-0.295892	0.101703	-2.90937	0.00362159	0.0298274
Mia3	14490.5	-0.29589	0.0941934	-3.1413	0.00168199	0.0174132
Rnf11	9573.96	-0.295473	0.0721611	-4.09463	4.22846e-05	0.00127325
Ppp1r2	7143.47	-0.295355	0.0856345	-3.44902	0.000562628	0.00811577
Nhsl1	2819.93	-0.295237	0.10789	-2.73646	0.00621046	0.042203
Dmxl1	7429.5	-0.293338	0.083284	-3.52214	0.000428071	0.00671829
Piezo1	43805.2	-0.29277	0.0934105	-3.13423	0.00172307	0.0177506
Lima1	23165	-0.292314	0.0875494	-3.33884	0.000841288	0.0108536
Golga3	9033.19	-0.292058	0.0899611	-3.24649	0.00116836	0.0136228
Steap2	8941.12	-0.291979	0.0792403	-3.68473	0.000228949	0.0042548
Smox	1084.21	-0.291829	0.101662	-2.87057	0.00409738	0.0323729
Nbea	8826.52	-0.291246	0.0838465	-3.47357	0.000513589	0.00761391
44089	25095.3	-0.290995	0.0777575	-3.74234	0.000182318	0.00361439
Bicd2	10167.9	-0.290848	0.101011	-2.87936	0.0039848	0.0317065
Fam13b	5487.22	-0.290276	0.0736815	-3.9396	8.16176e-05	0.00205687
Tead1	43869.9	-0.289838	0.0670632	-4.32186	1.54716e-05	0.00059026
Sec63	17003.3	-0.289701	0.0888616	-3.26013	0.0011136	0.013234
Kremen1	6136.34	-0.289234	0.107736	-2.68466	0.00726038	0.0471779
Sh3pxd2b	14634.4	-0.289204	0.0740459	-3.90575	9.39345e-05	0.00228735
Hk2	4890.9	-0.288895	0.0875716	-3.29895	0.000970458	0.0121089
Ncstn	12359.8	-0.288688	0.0734886	-3.92834	8.5536e-05	0.00212382
Emc7	4587.94	-0.288434	0.0917342	-3.14423	0.00166523	0.017322
Atp6ap1	17236.9	-0.288193	0.0900076	-3.20187	0.00136539	0.0150616
3110002H16Rik	1803.36	-0.287525	0.088155	-3.26159	0.00110789	0.013234
Ell2	5269.04	-0.287355	0.102708	-2.79777	0.00514563	0.0375594
Rab11fip2	1950.09	-0.287225	0.0842434	-3.40946	0.000650907	0.0089869
Smurf1	10024.9	-0.286963	0.0700228	-4.09814	4.16489e-05	0.00125911
Lipa	5103.31	-0.286478	0.0991582	-2.8891	0.00386344	0.0310428
Dlgap4	7330.42	-0.286157	0.0842198	-3.39774	0.000679456	0.00927957
Atad2b	2833.43	-0.285835	0.0963023	-2.9681	0.00299646	0.0259435
Suv420h1	3917.78	-0.285739	0.0647536	-4.41272	1.02082e-05	0.000425932
Ppp1r12b	963.148	-0.285432	0.0960988	-2.9702	0.00297609	0.0258166
Sipa1l2	5234.02	-0.285145	0.0905902	-3.14763	0.00164597	0.0172747
Prickle1	2256.22	-0.284105	0.0754936	-3.7633	0.000167688	0.00344614
Coro7	946.349	-0.28281	0.0879104	-3.21702	0.00129528	0.0145645
Slc12a4	11579.8	-0.282791	0.0781129	-3.62028	0.000294283	0.00504557
Ccpg1	3316.75	-0.282674	0.105932	-2.66845	0.00762018	0.0485959
Gnptg	638.814	-0.282375	0.0908606	-3.10779	0.00188495	0.0188197
Camsap1	7052.05	-0.281779	0.070575	-3.99261	6.53502e-05	0.00173648
Ndfip2	3465.67	-0.280326	0.0860051	-3.25941	0.00111646	0.013234
Trip11	7544.04	-0.280175	0.0904827	-3.09645	0.00195852	0.0192873
Bmp2k	3601.65	-0.279912	0.104732	-2.67265	0.00752554	0.0481953
E130309D02Rik	1517.89	-0.279355	0.0752406	-3.71283	0.000204955	0.00394942
Ctps	10733.5	-0.279113	0.0615054	-4.53803	5.67831e-06	0.000288603
Ppp1r12a	11046.1	-0.27758	0.0925393	-2.99959	0.0027034	0.0241853
Fgd6	1454.18	-0.277299	0.0865801	-3.2028	0.00136098	0.0150518
Ncor2	30992.9	-0.276852	0.0962324	-2.87691	0.00401591	0.0318455
Trappc6b	2118.28	-0.276798	0.0932017	-2.96988	0.00297918	0.0258286
Ndel1	6559.92	-0.276593	0.0861941	-3.20896	0.00133216	0.0148251
Tmcc1	2115.99	-0.276342	0.0856866	-3.22503	0.00125958	0.014269
Ube2f	2521.26	-0.27562	0.0939186	-2.93467	0.00333902	0.0281742
Chuk	4209.41	-0.27536	0.0712783	-3.86318	0.000111923	0.00257601
Iars	19649.3	-0.27496	0.0866643	-3.17271	0.00151024	0.016269
Gars	24054.3	-0.274399	0.0813097	-3.37475	0.000738839	0.00988557
Mus81	1346.14	-0.274172	0.0870615	-3.14918	0.00163731	0.0172573
Plekha3	3489.86	-0.274171	0.0687703	-3.98677	6.69799e-05	0.00177047
Suco	7306.82	-0.273979	0.096803	-2.83028	0.00465077	0.0350896
Prkcd	3823.88	-0.273972	0.102788	-2.66542	0.00768929	0.0489542
Phf8	2744.71	-0.273883	0.0993929	-2.75556	0.00585918	0.0407152
Lars	12062.2	-0.273264	0.0731028	-3.73808	0.000185429	0.00365603
Scamp5	1896.49	-0.273201	0.10171	-2.68609	0.0072294	0.0470953
Wdr47	1329.74	-0.273016	0.0950929	-2.87105	0.00409116	0.0323406
Tmem87b	3067.97	-0.272702	0.0879706	-3.09992	0.00193572	0.0191373
Atp7a	3517.01	-0.271944	0.0874546	-3.10955	0.00187374	0.0187573
Degs1	16503.6	-0.271883	0.0968861	-2.80621	0.00501277	0.0369278
Atg2a	4362.97	-0.271874	0.0748295	-3.63325	0.000279873	0.00486118
Dlg1	11478.7	-0.271563	0.0959244	-2.83101	0.0046402	0.0350351
Zfp408	1513.55	-0.271281	0.0753887	-3.59842	0.00032015	0.00543609
Fez2	5098.63	-0.271268	0.082597	-3.28424	0.00102259	0.0125309
Man2b1	6716.4	-0.271033	0.0767771	-3.53013	0.000415356	0.00659433
Nfe2l1	27211.9	-0.271029	0.101549	-2.66894	0.00760913	0.0485459
Epb4.1l4aos	567.821	-0.270831	0.0992638	-2.7284	0.00636433	0.0429373
Tor1b	3837.69	-0.269935	0.075713	-3.56524	0.000363522	0.00599119
Pias2	5376.18	-0.269064	0.084365	-3.18929	0.00142624	0.0155297
Rapgef1	15747.4	-0.268538	0.0814688	-3.29621	0.000980004	0.0121565
Eif2b2	2921.04	-0.268299	0.100875	-2.65972	0.00782056	0.0494919
Zswim4	4248.76	-0.267505	0.0730456	-3.66216	0.000250096	0.00447536
Tbpl1	2186.79	-0.26705	0.071973	-3.71041	0.00020692	0.00397597
Tmed8	2523.87	-0.265901	0.0931107	-2.85575	0.00429355	0.0332635
Mospd1	1211.17	-0.265775	0.0782127	-3.39811	0.00067853	0.00927528
Pi4k2b	2694.21	-0.26567	0.081534	-3.25839	0.00112045	0.0132581
Ilk	16433.8	-0.265393	0.0831093	-3.19331	0.00140654	0.015415
Eif4ebp1	6550.47	-0.265221	0.0712254	-3.72369	0.000196335	0.00382441
Klhl21	4171.53	-0.265016	0.0738864	-3.5868	0.000334761	0.00560872
Pon2	2676.6	-0.26401	0.0713666	-3.69935	0.000216154	0.00407704
Prkag2	1905.24	-0.263948	0.0986353	-2.676	0.00745077	0.0479581
Tnks	11961.1	-0.263894	0.0588735	-4.48239	7.38128e-06	0.000341886
Slc6a8	7652.09	-0.262571	0.0893602	-2.93835	0.00329966	0.0279355
Mbnl2	25935.1	-0.262398	0.088557	-2.96304	0.00304616	0.026274
Slc29a3	2777.98	-0.262262	0.0977881	-2.68194	0.00731967	0.0475198
Atp6v1e1	5965.36	-0.262079	0.0916391	-2.8599	0.00423773	0.0329998
Rnf13	4209.65	-0.261182	0.0954461	-2.73643	0.00621092	0.042203
Adam9	30353.9	-0.26113	0.084251	-3.09943	0.0019389	0.0191438
Zfp281	5279.25	-0.259636	0.0931478	-2.78735	0.00531405	0.0381815
Rabggtb	3134.31	-0.259379	0.0891953	-2.90799	0.00363765	0.0298723
Ctsb	48280.2	-0.258302	0.061864	-4.17532	2.97571e-05	0.000960984
Rras2	7685.1	-0.257998	0.0858964	-3.0036	0.00266809	0.0239543
Zfp655	3558.35	-0.25762	0.068498	-3.76098	0.000169251	0.00345774
Atp6v0e	5173.72	-0.257162	0.0912019	-2.8197	0.00480692	0.0359448
Vgll4	1330.79	-0.25669	0.0955977	-2.68511	0.00725057	0.0471723
Cdyl	2761.33	-0.25622	0.0536541	-4.77541	1.79344e-06	0.000125799
Rnf44	6223.48	-0.255654	0.0738754	-3.46062	0.000538936	0.00786238
Tmem47	7832.12	-0.255529	0.0820148	-3.11565	0.00183542	0.0185091
Ern1	1556.13	-0.255019	0.0906238	-2.81404	0.00489229	0.0363925
Gns	24666.3	-0.254698	0.0781538	-3.25893	0.00111832	0.0132432
Col4a3bp	6863.58	-0.254521	0.0722889	-3.52088	0.00043012	0.00672569
Ice1	8873.66	-0.253578	0.0874734	-2.89891	0.00374462	0.0304433
Ppfibp1	25293.9	-0.253459	0.0800546	-3.16608	0.00154506	0.0165733
Arih2	4547.68	-0.252245	0.059314	-4.2527	2.11205e-05	0.000749158
Prkcsh	14847.7	-0.252144	0.0773102	-3.26145	0.00110843	0.013234
Plbd2	7137.95	-0.25181	0.0896802	-2.80787	0.00498711	0.0367924
Coro1c	22127.9	-0.250392	0.0828457	-3.02239	0.00250787	0.0229882
Yipf6	1797.97	-0.250234	0.0609685	-4.10432	4.05514e-05	0.0012358
2410131K14Rik	1359.23	-0.25015	0.0702786	-3.5594	0.000371705	0.00609291
Atg16l1	2341.14	-0.250046	0.070123	-3.56582	0.000362716	0.00599119
Ptprj	2719.47	-0.249898	0.0817905	-3.05534	0.00224806	0.0213206
Hmgxb3	4952.86	-0.249878	0.062324	-4.00933	6.0891e-05	0.00165804
Atf4	11752.3	-0.249464	0.0805723	-3.09615	0.0019605	0.0192942
Rnf149	5097.38	-0.249074	0.0831914	-2.99399	0.00275354	0.0244748
Chic2	1782.57	-0.248222	0.0849963	-2.92038	0.00349601	0.0291935
Ctsz	10447	-0.247748	0.0813121	-3.04688	0.00231228	0.0217257
Blcap	3173.23	-0.246636	0.0926113	-2.66314	0.00774163	0.0491428
Spns1	2703.15	-0.246003	0.0830517	-2.96205	0.00305597	0.0262987
Mars	8486.72	-0.245211	0.0654815	-3.74473	0.000180586	0.00358474
Eprs	29647.3	-0.24451	0.0837764	-2.9186	0.00351604	0.0292444
Tmem127	8512.77	-0.244312	0.0797294	-3.06426	0.00218206	0.0208646
Atp6v1h	5665.95	-0.243843	0.0912127	-2.67334	0.00750992	0.048136
Macf1	57342	-0.243819	0.0835472	-2.91833	0.00351909	0.0292536
Arhgap1	8399.79	-0.243519	0.0813624	-2.99301	0.00276237	0.024487
Rnmt	3387.3	-0.241954	0.0828772	-2.91942	0.0035068	0.0292444
Sec61a2	2266.33	-0.24116	0.064519	-3.73782	0.000185626	0.00365603
Tceb1	4367.85	-0.238261	0.08272	-2.88033	0.00397257	0.031651
Bcl10	3498.39	-0.238026	0.0785523	-3.03015	0.00244429	0.0225231
Mcfd2	7618.51	-0.238019	0.0866132	-2.74807	0.0059947	0.0413083
Ctage5	5247.29	-0.237581	0.0711378	-3.33974	0.000838579	0.0108279
Lats1	11214.3	-0.237391	0.0683356	-3.47391	0.000512941	0.00761391
Zscan29	1489.41	-0.237373	0.0852835	-2.78334	0.0053803	0.0385295
Tmem168	4438.18	-0.237175	0.0655827	-3.61643	0.00029869	0.0051003
Ube2q2	2519.4	-0.235614	0.0766618	-3.07343	0.00211615	0.0203986
Dmtf1	2817.21	-0.235458	0.0774827	-3.03885	0.00237486	0.0221215
Zc3h12c	1662.95	-0.235356	0.0638879	-3.68389	0.000229699	0.00426351
Ppp1r15b	12746.9	-0.234124	0.0779631	-3.00301	0.00267324	0.0239623
Baz2a	7116.62	-0.233771	0.0818362	-2.85657	0.00428243	0.0332398
Chd3	37666.9	-0.233771	0.0719021	-3.25123	0.00114905	0.0134807
Faxc	3683.22	-0.231754	0.084866	-2.73082	0.00631771	0.0427179
Nfxl1	2371.83	-0.231693	0.0630185	-3.67659	0.000236376	0.00432181
Atxn1l	6528.42	-0.231357	0.0665906	-3.47431	0.000512161	0.00761256
Hax1	2693.25	-0.231207	0.0692165	-3.34035	0.000836739	0.0108226
Nus1	11582.2	-0.230517	0.0700861	-3.28905	0.00100525	0.0123665
Sel1l	15597.3	-0.230414	0.0856235	-2.69102	0.00712342	0.0465651
Kdm5a	8300.16	-0.229192	0.0652601	-3.51197	0.000444793	0.00689816
Rhoq	9937.08	-0.229129	0.0834027	-2.74727	0.00600945	0.0413535
Ubald1	2702.28	-0.228679	0.0811347	-2.81851	0.00482473	0.0359977
Mark3	7685.23	-0.228386	0.0709485	-3.21904	0.00128619	0.0144863
Map4k4	31650.2	-0.227321	0.079955	-2.8431	0.00446764	0.0341248
Arl5b	1762.95	-0.227258	0.0771028	-2.94747	0.00320383	0.027292
Ghitm	19970	-0.226806	0.0757803	-2.99295	0.00276299	0.024487
Ptpn12	6602.1	-0.225592	0.0730922	-3.08641	0.00202591	0.0197709
Akap10	2210.36	-0.225424	0.0845379	-2.66654	0.00766362	0.048847
Cdc42se1	5525.35	-0.224374	0.0757203	-2.96319	0.00304472	0.026274
Dgkd	3906.71	-0.224359	0.0736742	-3.04528	0.00232464	0.0217878
Ppp2cb	5678.33	-0.223869	0.0479706	-4.6668	3.05931e-06	0.000186532
Def8	2785.39	-0.223196	0.0684499	-3.26072	0.00111129	0.013234
Wars	4947.53	-0.220903	0.0770636	-2.8665	0.00415043	0.032605
Tmem189	2994.25	-0.220459	0.0808419	-2.72704	0.00639051	0.0430013
Casp8	2684.79	-0.220371	0.0534947	-4.11948	3.79728e-05	0.00117375
Usp33	4992.42	-0.219605	0.0599127	-3.66542	0.000246932	0.00443658
Sgpl1	13934.2	-0.218298	0.0548512	-3.97982	6.89664e-05	0.00181034
Golph3	9914.78	-0.218159	0.0636063	-3.42983	0.00060395	0.00854102
Fam53a	2026.02	-0.216135	0.0728796	-2.96565	0.00302044	0.026083
Hacd3	4462.6	-0.215654	0.061301	-3.51796	0.000434883	0.00678634
Ankrd40	6343.64	-0.215273	0.0613918	-3.50654	0.000453973	0.00697569
Ric8	4203.13	-0.214121	0.0653467	-3.27669	0.0010503	0.0127466
Stx16	3059.33	-0.213359	0.077484	-2.75359	0.00589461	0.040879
Tmf1	12107.8	-0.213019	0.0766166	-2.78032	0.00543053	0.0387063
Atad1	7087.79	-0.212296	0.0594811	-3.56913	0.000358162	0.00593515
Tmed5	9740.77	-0.210574	0.074519	-2.82578	0.00471656	0.0354526
Slmap	12218.9	-0.210403	0.079249	-2.65496	0.00793188	0.04986
Zfp106	28089.2	-0.210221	0.0701979	-2.99469	0.00274726	0.0244477
Ptbp3	8444.72	-0.208689	0.0781786	-2.66939	0.00759896	0.048525
Ncoa4	4623.35	-0.207362	0.0691902	-2.99699	0.00272658	0.0243639
Tm9sf3	38921.3	-0.206917	0.0617911	-3.34865	0.000812053	0.0105755
Trappc13	4222.05	-0.206116	0.0634782	-3.24705	0.0011661	0.0136069
Pdcl3	6458.12	-0.20606	0.0673624	-3.05897	0.00222099	0.0211301
Selt	15322.1	-0.205823	0.0529464	-3.88738	0.00010133	0.00239805
Phf20l1	4682.13	-0.205162	0.0546031	-3.75733	0.000171736	0.00349612
Mbd1	2170.6	-0.202619	0.0717212	-2.8251	0.00472664	0.0354903
Tor1aip2	14247.7	-0.202063	0.0724374	-2.78949	0.00527914	0.037996
Mlxip	4016.14	-0.201536	0.0740503	-2.72161	0.00649644	0.0435376
Napg	2298.89	-0.200866	0.075535	-2.65924	0.0078317	0.0495277
Ranbp9	4583.23	-0.200398	0.0632042	-3.17065	0.00152098	0.0163381
Gsk3b	17584.1	-0.199889	0.0669128	-2.98731	0.00281445	0.0247917
Rhoc	15639	-0.199034	0.0620659	-3.20682	0.00134209	0.0148991
Fbxo45	1790.7	-0.198891	0.0585147	-3.39899	0.000676354	0.00927065
Cds2	8795.6	-0.197691	0.070592	-2.80048	0.00510271	0.0373168
Ankrd50	7981.49	-0.197673	0.0664414	-2.97516	0.00292839	0.0255051
Pmm1	3410.56	-0.197411	0.0686886	-2.874	0.00405305	0.0320897
Pdpk1	7169.55	-0.197213	0.0688115	-2.86598	0.00415715	0.0326239
Amfr	14598.1	-0.19637	0.0655437	-2.99602	0.00273529	0.0244129
Baz2b	3570.38	-0.1963	0.0597501	-3.28535	0.00101857	0.0124917
Tmem57	5482.55	-0.196277	0.0609789	-3.21877	0.00128741	0.0144867
Ddb1	88446.2	-0.193543	0.0649046	-2.98196	0.00286412	0.0251186
Larp4b	8424.88	-0.193357	0.0692093	-2.7938	0.00520926	0.037769
Arhgef11	3255.99	-0.192638	0.0488203	-3.94586	7.95148e-05	0.00202409
Tmem245	7016.21	-0.191422	0.062417	-3.06683	0.00216343	0.0207519
Eif3c	29493.3	-0.190872	0.042357	-4.50627	6.59784e-06	0.000319444
Tulp4	26899.1	-0.190806	0.0639972	-2.98147	0.00286867	0.0251383
Cyth2	2909.2	-0.19041	0.0656496	-2.90041	0.00372678	0.0303309
Ap4e1	1661.05	-0.190286	0.069418	-2.74117	0.00612217	0.0418233
Slc39a6	13420	-0.187087	0.0656656	-2.84908	0.00438457	0.0336929
Zswim8	16525.4	-0.186894	0.0642131	-2.91053	0.00360815	0.0297329
Sike1	2538.25	-0.186594	0.0635073	-2.93816	0.00330171	0.0279373
Armc8	2026.5	-0.185553	0.0698638	-2.65593	0.0079091	0.0497679
Susd6	13415.7	-0.185304	0.0489958	-3.78204	0.00015555	0.00328127
Csnk1g1	10018.7	-0.184902	0.0550716	-3.35749	0.000786548	0.0103233
Gm15800	7839.51	-0.184337	0.0618298	-2.98136	0.00286968	0.0251383
Fbrs	4081.4	-0.18306	0.0564061	-3.24539	0.0011729	0.0136443
Atmin	1781.58	-0.181024	0.0616315	-2.93719	0.00331197	0.0279928
Bnip2	11732.9	-0.180566	0.0630301	-2.86476	0.00417323	0.0326824
Zfand5	6466.19	-0.180067	0.0661929	-2.72033	0.00652161	0.0436677
Actr1b	8871.63	-0.179918	0.0646999	-2.7808	0.00542245	0.0386669
Pik3ca	7477.32	-0.179631	0.0605405	-2.96713	0.00300596	0.0260013
Ghr	10942.2	-0.178611	0.064324	-2.77674	0.00549072	0.0389885
Map3k7	9122.09	-0.177512	0.0579097	-3.06532	0.00217438	0.0208042
Zfp191	2293.68	-0.177511	0.0668634	-2.65483	0.00793494	0.04986
Ptprg	10812.8	-0.177179	0.0626591	-2.82766	0.00468897	0.0352803
Alg11	3436.68	-0.176784	0.0548065	-3.2256	0.0012571	0.0142516
AI846148	2003.12	-0.176575	0.0652311	-2.70691	0.00679127	0.0449959
Eif5	25118.3	-0.176506	0.0373473	-4.72606	2.28915e-06	0.000148805
Gnpnat1	2204.41	-0.176029	0.0568342	-3.09724	0.00195329	0.0192483
Pptc7	2713.85	-0.17298	0.0566712	-3.05234	0.00227063	0.0214671
Vcpip1	7004.17	-0.17217	0.0518616	-3.3198	0.00090081	0.0114556
Tpm4	75357.4	-0.172097	0.0511665	-3.36347	0.00076968	0.0101547
Jkamp	1924.8	-0.171355	0.0634541	-2.70046	0.00692428	0.0456888
Psme4	14058.1	-0.171216	0.0439025	-3.89993	9.62223e-05	0.00232509
Ptk2	10918.5	-0.170061	0.0473952	-3.58814	0.000333051	0.00559244
Arel1	4646.49	-0.169566	0.0636252	-2.66507	0.00769716	0.0489837
Rap1gds1	8531.13	-0.168712	0.0581164	-2.903	0.00369612	0.0301679
Trim23	2084.87	-0.168701	0.0626031	-2.69477	0.0070438	0.0462636
Arl14ep	3865.58	-0.168556	0.0622382	-2.70825	0.00676396	0.0449329
Cdc42se2	3137.08	-0.166886	0.054537	-3.06005	0.00221302	0.0210807
Lmtk2	4800.48	-0.166849	0.06234	-2.67644	0.00744091	0.047937
Pak2	12352.1	-0.163587	0.0497388	-3.28892	0.00100572	0.0123665
Crk	19843.5	-0.163574	0.0532144	-3.07387	0.00211304	0.0203986
Ubr2	12410.2	-0.163396	0.0569753	-2.86784	0.00413286	0.0325117
Wsb1	8139.82	-0.163208	0.0599297	-2.72332	0.00646285	0.0433701
Dnm2	9440.32	-0.162676	0.0590732	-2.7538	0.0058907	0.0408706
Rab7	21617.4	-0.159909	0.0560256	-2.85422	0.0043143	0.033339
Dr1	3904.47	-0.159752	0.0547759	-2.91646	0.00354028	0.0293493
Zfp646	3457.41	-0.157513	0.0586719	-2.68464	0.00726077	0.0471779
Mgea5	10778.4	-0.155089	0.0371339	-4.17648	2.96057e-05	0.000958138
Rnf4	10144.8	-0.155	0.0530761	-2.92035	0.00349643	0.0291935
Cab39	9278.24	-0.152854	0.0464475	-3.2909	0.000998686	0.0123077
Arhgef12	18082.9	-0.151134	0.044933	-3.36354	0.000769507	0.0101547
Vezf1	5651.26	-0.150156	0.0486189	-3.08842	0.00201221	0.0196932
D830031N03Rik	11496.9	-0.14949	0.0424949	-3.51784	0.000435068	0.00678634
Dync1li1	6506.92	-0.149325	0.0539633	-2.76716	0.00565473	0.0397247
Ikzf5	2234.75	-0.148997	0.0544866	-2.73456	0.0062464	0.0423112
Rap1b	13774.3	-0.148146	0.0491803	-3.01231	0.00259266	0.0234859
Usp38	3249.36	-0.147458	0.0487726	-3.02339	0.00249962	0.0229589
43896	10380.4	-0.145325	0.0464815	-3.12651	0.00176892	0.0180175
Usp47	21216.9	-0.145221	0.049615	-2.92695	0.00342304	0.0287391
Nhlrc2	3173.7	-0.144953	0.0496032	-2.92225	0.00347513	0.0291041
Slc39a9	4527.48	-0.143506	0.0525151	-2.73266	0.0062826	0.0425185
Eif1	20646.8	-0.143476	0.0482884	-2.97124	0.00296603	0.0257884
Ndst1	14839.4	-0.141929	0.0506443	-2.80246	0.00507139	0.0371787
Qk	18356.7	-0.14035	0.0521242	-2.6926	0.00708963	0.0464243
Usp9x	31977.9	-0.133661	0.0499493	-2.67593	0.00745232	0.0479581
Kbtbd2	5202.92	-0.132664	0.048505	-2.73505	0.0062371	0.0422976
Tbcd	5931.2	-0.122971	0.0459326	-2.67721	0.0074238	0.0478472
Ythdf1	6233.42	-0.119083	0.0417269	-2.85386	0.00431921	0.0333566
Apc	15207	-0.116932	0.0436032	-2.68173	0.00732416	0.0475286
Csde1	50181.7	-0.0878594	0.0293735	-2.99111	0.00277965	0.0245771
Snx1	3617.52	0.124532	0.0433295	2.87408	0.00405204	0.0320897
Rbbp7	16050.8	0.125937	0.0470274	2.67794	0.00740771	0.0477953
Vdac1	19494.9	0.132321	0.0477624	2.77041	0.00559859	0.0395293
Chd4	43988.3	0.139679	0.040627	3.43809	0.000585836	0.0083237
Psma4	6581.08	0.14687	0.0459206	3.19834	0.00138219	0.0152031
Aip	3243.75	0.151967	0.0543229	2.79747	0.0051505	0.0375755
Anxa2	64670.8	0.154186	0.0488674	3.15519	0.00160396	0.0170123
Ilkap	2092.47	0.156609	0.0571237	2.74157	0.00611461	0.0418112
Tnfrsf10b	9905.38	0.157117	0.0518291	3.03145	0.00243386	0.0224776
Dscr3	3588.49	0.158631	0.057431	2.76212	0.00574282	0.0401176
Myd88	1622.29	0.166456	0.062276	2.67287	0.00752044	0.048183
Tspan4	5477.49	0.167187	0.0587776	2.8444	0.00444957	0.0340541
Uhrf2	5683.57	0.169134	0.0484144	3.49347	0.00047679	0.00722146
Mta3	2451.88	0.171365	0.0583555	2.93656	0.00331871	0.0280341
Dedd	2175.52	0.172297	0.0616104	2.79656	0.00516502	0.0376196
Akt2	6537.72	0.17645	0.0586938	3.00629	0.00264461	0.0238141
Smarcb1	4200.83	0.176563	0.0611339	2.88813	0.00387536	0.031122
Sae1	9134.56	0.177959	0.0638868	2.78554	0.00534384	0.0383592
Pex6	2112.91	0.179704	0.0624544	2.87737	0.00401009	0.0318327
Ehmt2	14198.6	0.181023	0.0604392	2.99513	0.00274332	0.024427
Rnf168	2507.95	0.181064	0.0494845	3.659	0.000253199	0.0045117
Hdac1	9486.31	0.182615	0.0676855	2.69799	0.006976	0.0459385
Adam17	6672.01	0.185929	0.0571035	3.256	0.00112992	0.0133389
Prkaca	8729.57	0.18635	0.0626136	2.97618	0.00291862	0.0254639
Ckap5	15038.4	0.187378	0.0673787	2.78097	0.00541961	0.0386669
Aqr	5309.53	0.188638	0.0586014	3.21899	0.00128642	0.0144863
Igf2bp2	9796.47	0.189504	0.0610034	3.10645	0.00189348	0.01888
Tmem258	2764.73	0.19247	0.0699138	2.75296	0.00590583	0.0409194
Tada3	2076.67	0.192481	0.0668223	2.88049	0.00397058	0.031651
Nfic	15189.9	0.192904	0.0501707	3.84496	0.000120574	0.00271353
Ciz1	2571.11	0.194589	0.0687896	2.82876	0.00467291	0.0351944
Cstf2t	4884.63	0.194921	0.06835	2.8518	0.00434726	0.0334571
Sec22c	1482.17	0.198104	0.0704341	2.81261	0.00491414	0.0364573
Psmb6	6601.6	0.198519	0.0687698	2.88671	0.00389292	0.0312465
Flot2	5890.39	0.19886	0.0614155	3.23794	0.00120398	0.0139268
Polr2d	1446.03	0.199202	0.0694092	2.86997	0.00410509	0.0324169
Arsb	3986.49	0.199365	0.0633769	3.1457	0.00165689	0.0172747
Vamp3	6433.56	0.202144	0.0649693	3.11138	0.00186214	0.0186806
Commd10	1663.14	0.202768	0.074905	2.707	0.00678948	0.0449959
Spr	2859.91	0.203873	0.0763021	2.67191	0.00754201	0.0482804
Ctdsp1	5882.32	0.20396	0.0685659	2.97466	0.00293313	0.0255283
D5Ertd579e	7817.3	0.206686	0.0533518	3.87402	0.000107056	0.00250613
Shc1	21272.5	0.206991	0.0691512	2.99332	0.00275962	0.024487
Nsfl1c	4971.75	0.207388	0.050936	4.07155	4.67019e-05	0.00136028
Sec61b	4352.14	0.207533	0.0731785	2.83599	0.00456843	0.0346961
Cfap20	1304.37	0.209747	0.0753323	2.78429	0.00536449	0.0384345
Ppp2r5d	6566.37	0.210039	0.0742247	2.82977	0.00465809	0.0351177
Psenen	1703.04	0.211249	0.0782865	2.69842	0.00696703	0.0458993
Cic	16276.8	0.211714	0.0610859	3.46584	0.000528583	0.0077652
Pced1a	1339.08	0.21222	0.0702485	3.02099	0.00251952	0.0230416
Ppp2r1b	5777.08	0.213641	0.0744943	2.86788	0.00413229	0.0325117
Tra2a	5244.79	0.214363	0.0693768	3.08984	0.00200263	0.0196577
Pqbp1	2146.24	0.214835	0.0685232	3.13522	0.00171726	0.0177057
Crat	2328.69	0.21538	0.0699277	3.08004	0.00206973	0.0201207
Vps13c	7612.2	0.216768	0.0720174	3.00994	0.002613	0.0235996
Mepce	2758.61	0.217004	0.075914	2.85855	0.00425587	0.03309
Tmem242	2061.71	0.217592	0.0811578	2.6811	0.00733805	0.0475983
Sf3b5	2305.03	0.218627	0.0646181	3.38337	0.000716032	0.00966579
Ubtf	8901.94	0.220259	0.0577965	3.81094	0.000138442	0.00301703
Gng10	3658.3	0.220963	0.0680004	3.24944	0.00115633	0.013545
Aldh7a1	5784.99	0.221842	0.0666545	3.32824	0.00087395	0.0111798
Fam216a	1994.8	0.22206	0.082117	2.70419	0.00684704	0.0453456
Brms1l	2508.35	0.222223	0.0777019	2.85994	0.00423721	0.0329998
Agtpbp1	3450.3	0.225248	0.0810293	2.77984	0.00543859	0.0387273
Phip	10621.6	0.225431	0.0837121	2.69293	0.00708262	0.046407
Phf1	1264.55	0.226217	0.0842101	2.68635	0.00722384	0.0470793
Acad9	3408.61	0.226615	0.0780072	2.90506	0.00367185	0.0300615
Spg11	4923.22	0.227202	0.0643973	3.52812	0.000418517	0.00662367
Aldh16a1	1610.07	0.227708	0.0849448	2.68066	0.00734775	0.0476408
Abi2	3538.38	0.227814	0.0803078	2.83676	0.00455743	0.0346694
Hp1bp3	11268.4	0.228138	0.080939	2.81865	0.00482267	0.0359977
Cpt2	1496.69	0.228181	0.071538	3.18965	0.00142448	0.0155277
Psmg2	890.136	0.230319	0.0824791	2.79246	0.00523097	0.0377817
Nelfe	2025	0.230999	0.0766801	3.0125	0.00259107	0.0234855
Lamtor4	1400.47	0.231032	0.071907	3.21293	0.0013139	0.0146866
Pycrl	1295.92	0.235344	0.0878592	2.67865	0.00739188	0.047793
Fam98b	3385.96	0.235548	0.0639476	3.68345	0.000230096	0.00426565
Zfp768	1501.23	0.235568	0.0576845	4.08373	4.43181e-05	0.00131201
Epb4.1l2	15235.7	0.236127	0.0697778	3.38398	0.000714438	0.00965339
Hspa14	3223.19	0.236391	0.0721568	3.27608	0.00105261	0.0127644
Mapk3	5599.63	0.237589	0.082406	2.88315	0.00393717	0.0314731
Supt7l	1307.62	0.23766	0.0683343	3.4779	0.000505363	0.00753369
Gltp	2343.98	0.237919	0.0693936	3.42854	0.000606835	0.00856582
Hmgcl	1075.87	0.237952	0.0884477	2.69032	0.00713839	0.0466428
Creld2	2355.14	0.238542	0.0645793	3.69379	0.000220938	0.00415178
Uap1	4657.09	0.239123	0.0831171	2.87694	0.00401546	0.0318455
Orai3	1424.51	0.239178	0.0791603	3.02143	0.00251581	0.0230238
Irf2bp1	2705.36	0.239622	0.0646518	3.70634	0.000210274	0.00400605
Tmc6	1805.58	0.240032	0.0870472	2.75749	0.00582465	0.0405515
Mapkapk3	1995.86	0.240274	0.0656848	3.65799	0.000254203	0.00452428
Gstp1	4196.03	0.24086	0.0763969	3.15274	0.00161747	0.0170919
Capn1	4739.76	0.241337	0.0836401	2.88542	0.00390888	0.0313151
Rps6ka4	5634.81	0.24178	0.0733688	3.29541	0.000982781	0.0121711
Sik2	1780.91	0.243413	0.0895544	2.71804	0.00656694	0.0438936
Keap1	4454.61	0.243598	0.0738909	3.29673	0.000978177	0.0121538
Fgd1	1807.3	0.243835	0.0833039	2.92705	0.00342193	0.0287391
Trim24	5038.86	0.244761	0.0849714	2.88051	0.00397027	0.031651
Slc25a11	4023.46	0.245023	0.0880803	2.78182	0.00540553	0.0386466
Snrpe	2964.68	0.245509	0.0773242	3.17506	0.00149805	0.0161721
Med11	588.23	0.24633	0.092493	2.66323	0.00773952	0.0491428
Prkrir	7928.22	0.246526	0.0756266	3.25977	0.00111501	0.013234
Ptpn14	26133.3	0.246652	0.0732999	3.36497	0.000765529	0.0101264
Paip2b	2791.3	0.246972	0.0899501	2.74565	0.0060391	0.0414822
Zfp13	444.936	0.247002	0.092315	2.67564	0.00745861	0.0479581
Osgep	1162.53	0.247943	0.0923285	2.68545	0.0072433	0.0471452
Pgm2	3777.64	0.249138	0.0799391	3.1166	0.00182949	0.018473
Acsf2	1318.47	0.249554	0.0857294	2.91095	0.00360327	0.0297088
Aida	7191.57	0.250079	0.080711	3.09845	0.00194538	0.0191853
Zfp105	561.899	0.251253	0.0900328	2.79068	0.00525974	0.0378992
Anapc11	2622.3	0.252573	0.05242	4.81826	1.44817e-06	0.000110222
Armcx2	9417.33	0.252908	0.0831507	3.04157	0.0023535	0.0219631
Nr2f2	5661.27	0.252913	0.0892101	2.83502	0.00458223	0.0347533
Rev1	2283.77	0.253056	0.0938003	2.69781	0.0069797	0.0459428
Spred1	12071.8	0.253739	0.0935396	2.71263	0.00667509	0.0444986
Casp3	4188.69	0.254555	0.0945885	2.69119	0.00711984	0.0465618
Gstz1	1073.37	0.254695	0.0902039	2.82355	0.00474951	0.0356119
Cdan1	1408.75	0.254715	0.0837355	3.0419	0.00235092	0.0219631
Bbs9	514.873	0.255499	0.0911026	2.80452	0.00503913	0.0370498
Stx4a	2793.68	0.257028	0.0842536	3.05064	0.00228353	0.0215491
Nt5c3b	1542.43	0.258297	0.0909469	2.84008	0.00451017	0.034379
Nucks1	33965.9	0.259141	0.0756161	3.42706	0.000610152	0.00860462
Plcd3	1041.55	0.259479	0.0836391	3.10237	0.00191979	0.0190544
Camkk1	783.383	0.259677	0.0977406	2.6568	0.00788873	0.0497017
Zfp326	2234.38	0.259803	0.0975659	2.66285	0.00774821	0.049164
Brip1os	5000.71	0.26056	0.0926619	2.81194	0.00492431	0.0365069
Aldh4a1	3816.67	0.260696	0.0861008	3.0278	0.00246339	0.0226536
Zfp422	1977.03	0.260809	0.0926859	2.8139	0.00489446	0.0363925
Echs1	2066.33	0.262304	0.0858159	3.05659	0.00223867	0.0212716
Pvrl1	7055.22	0.262546	0.0554971	4.7308	2.23636e-06	0.000146632
Plekhh2	6410.52	0.263013	0.0583841	4.50488	6.64101e-06	0.000319802
Pot1a	865.69	0.264855	0.0953569	2.77751	0.00547771	0.0389508
Pspc1	2693.74	0.265692	0.0974935	2.72522	0.00642579	0.0431596
Zfp324	1068.23	0.266433	0.0865239	3.0793	0.00207489	0.0201451
Zbtb45	1033.86	0.266799	0.0868042	3.07357	0.00211514	0.0203986
Hsd17b10	3088.15	0.267932	0.100792	2.65826	0.00785442	0.0495721
Igf2bp3	6198.49	0.268948	0.0715123	3.76087	0.000169326	0.00345774
Dpysl2	22637.9	0.269408	0.0727499	3.70322	0.000212884	0.00404053
Pgap2	1522.32	0.269589	0.0736184	3.66198	0.000250272	0.00447536
Parp2	1017.28	0.270165	0.0997122	2.70945	0.00673953	0.0447902
Ankrd54	934.477	0.270575	0.0868512	3.11538	0.00183707	0.0185125
Mtg2	464.011	0.27063	0.0971777	2.7849	0.00535447	0.0383809
Hibch	1215.31	0.271334	0.0966749	2.80667	0.00500569	0.0368935
1110007C09Rik	1095.62	0.271514	0.0906364	2.99564	0.00273868	0.0244144
Crtc1	1937.99	0.271564	0.0882428	3.07746	0.00208772	0.0202178
Rhobtb2	1461.86	0.27181	0.0885081	3.07102	0.0021333	0.020541
Fut10	2107.56	0.272106	0.0985421	2.76132	0.0057568	0.0401439
Prkca	9777.87	0.273298	0.0941629	2.9024	0.00370318	0.0301875
Nme7	906.521	0.273506	0.0979367	2.79268	0.00522732	0.0377755
Gspt2	603.184	0.27389	0.0874621	3.13153	0.00173898	0.0178205
Adk	6912.95	0.27527	0.0970674	2.83587	0.0045701	0.0346961
Smarcal1	1761.23	0.275947	0.0692545	3.98454	6.76103e-05	0.00178092
Amer1	1873.9	0.276237	0.0949762	2.90849	0.00363177	0.0298723
Ccdc61	658.14	0.27624	0.10245	2.69633	0.00701081	0.0461276
Adgrl2	12247.2	0.276657	0.0941712	2.93781	0.0033054	0.0279529
Sh3bgrl3	4414.86	0.276918	0.0900399	3.0755	0.00210151	0.0203254
Apip	760.402	0.277347	0.097996	2.83019	0.00465205	0.0350896
Sptbn1	126934	0.277376	0.0910748	3.04558	0.00232229	0.0217792
0610010K14Rik	822.73	0.277487	0.10088	2.75066	0.00594748	0.0410713
Ndufaf3	392.949	0.277705	0.09957	2.78904	0.00528644	0.0380192
Plcd1	3092.45	0.278067	0.103211	2.69415	0.00705684	0.0463011
Shisa4	2527.08	0.279149	0.0641836	4.34923	1.36615e-05	0.000540255
Ptpn3	795.017	0.281476	0.103975	2.70715	0.0067864	0.0449959
Hhat	1302.03	0.282265	0.0803804	3.51162	0.000445391	0.00689816
Mrps11	929.016	0.282522	0.0986009	2.86531	0.00416604	0.0326598
Dvl2	3147.72	0.283654	0.0662047	4.2845	1.83154e-05	0.000668444
Usp28	1355.83	0.283969	0.0765581	3.70919	0.000207922	0.00398631
Osbpl1a	1902.85	0.285186	0.079791	3.57417	0.000351347	0.00583497
AI413582	822.62	0.286882	0.0918665	3.12281	0.00179133	0.0182091
Prpsap2	816.062	0.287229	0.106366	2.70038	0.00692601	0.0456888
Erlin1	2867.2	0.287628	0.0950666	3.02554	0.00248186	0.0228096
Cyb5a	3263.6	0.287731	0.0961666	2.992	0.00277154	0.024534
Apoa1bp	2831.48	0.288689	0.0878189	3.28732	0.00101145	0.0124145
Bahcc1	8017.56	0.289104	0.0995344	2.90456	0.00367769	0.0300636
Glod4	2986.33	0.289544	0.103104	2.80827	0.0049809	0.0367645
Casp9	823.079	0.2904	0.105081	2.76357	0.0057172	0.0400235
Magee1	4029.65	0.291611	0.104311	2.7956	0.00518031	0.0376492
Rpp25l	752.324	0.292057	0.103782	2.81414	0.00489079	0.0363925
Zfp672	1027.09	0.29236	0.0860309	3.39831	0.000678026	0.00927528
Tsen34	5516.98	0.292491	0.072357	4.04232	5.29239e-05	0.00148277
Trmt2b	1081.58	0.292527	0.0998795	2.9288	0.0034027	0.0286
Hyls1	689.942	0.293842	0.0973512	3.01837	0.00254138	0.023146
Dapp1	778.68	0.293844	0.100837	2.91407	0.00356755	0.0295269
Mre11a	2043.31	0.294955	0.107127	2.75331	0.0058996	0.0408949
Samd1	1927.52	0.295924	0.107587	2.75055	0.00594946	0.0410713
Acy1	689.733	0.296136	0.0867441	3.4139	0.000640398	0.00887417
Tuba1b	28578.5	0.296211	0.0924095	3.20542	0.00134867	0.0149539
Prkd2	1602.53	0.29691	0.101606	2.92216	0.00347612	0.0291041
Psmg4	278.354	0.297624	0.111718	2.66407	0.0077202	0.049055
Rpa1	8554.6	0.298852	0.0906226	3.29776	0.000974588	0.0121359
Cers4	1696.31	0.299059	0.110309	2.71112	0.00670572	0.0446243
Ift80	2263.1	0.299282	0.0930629	3.21591	0.00130031	0.0145886
Celf2	6535.3	0.299616	0.0882489	3.39513	0.000685964	0.00934369
Cep89	846.534	0.30065	0.110575	2.71896	0.00654876	0.0437914
Rnf217	2272.02	0.301156	0.103444	2.91129	0.00359936	0.0296928
Msi2	7341.34	0.301409	0.0957356	3.14835	0.00164194	0.0172581
Rin2	2590.23	0.301412	0.112195	2.6865	0.00722051	0.0470779
Fnta	3901.95	0.301623	0.097741	3.08594	0.0020291	0.0197893
Lpcat3	3233.09	0.301843	0.11209	2.69287	0.00708391	0.046407
Haus1	754.872	0.302855	0.100914	3.00113	0.00268982	0.0240922
Bcorl1	2988.84	0.303726	0.0886458	3.42629	0.000611889	0.00861707
Psme1	2180.83	0.3053	0.0974501	3.13288	0.001731	0.0178044
Tbkbp1	1584.22	0.305863	0.110166	2.77638	0.00549675	0.039013
Xkr8	802.01	0.305913	0.0896798	3.41117	0.000646858	0.00894731
Cdk19	1832.81	0.306078	0.0834388	3.66829	0.000244177	0.00440275
Bcat2	1763.08	0.306112	0.106893	2.86373	0.00418685	0.0327466
Supt3	703.473	0.306114	0.0983397	3.11283	0.00185305	0.0186363
Arpc1b	18837.8	0.306436	0.0862629	3.55235	0.000381805	0.00619145
Ndufaf7	1268.65	0.307467	0.0659025	4.66549	3.07889e-06	0.000186532
N6amt2	1053.77	0.307955	0.0870944	3.53587	0.000406432	0.00650034
Acad8	1862.63	0.308331	0.106492	2.89535	0.00378741	0.0307088
Pcolce2	1720.92	0.308351	0.0988127	3.12056	0.00180509	0.0182998
Tmem261	891.576	0.308829	0.0961672	3.21138	0.00132099	0.014755
Ifitm2	7633.55	0.309024	0.0947788	3.26048	0.00111225	0.013234
Cpped1	4530.75	0.309752	0.0895879	3.45752	0.000545179	0.00792445
Mbnl1	27398.9	0.310082	0.0917687	3.37895	0.000727624	0.00978739
Kifap3	6927.75	0.310525	0.101687	3.05372	0.00226022	0.0214092
Zfp111	1727.28	0.310763	0.0946616	3.28288	0.00102752	0.0125318
Taf10	3103.32	0.310866	0.0946778	3.28341	0.00102561	0.0125318
Smco4	684.56	0.311602	0.0908256	3.43077	0.000601872	0.00851958
Micu1	4966.37	0.311737	0.0978864	3.18468	0.00144912	0.0157449
Slc18b1	1171.22	0.311957	0.0988236	3.1567	0.00159565	0.0169717
Man1a	6966.73	0.312715	0.0963563	3.2454	0.00117286	0.0136443
Phkb	2592.68	0.313403	0.111189	2.81866	0.00482247	0.0359977
Slc37a4	560.106	0.313692	0.100476	3.12205	0.00179594	0.018223
Mpp6	3331.4	0.313931	0.104539	3.00299	0.00267343	0.0239623
Helb	1235.76	0.313951	0.101635	3.08902	0.00200819	0.019674
Pask	838.466	0.314184	0.117466	2.67468	0.00748003	0.0480256
Ift140	2148.91	0.314374	0.085578	3.67353	0.000239218	0.00435764
Mtmr11	2397.6	0.314542	0.118483	2.65474	0.00793691	0.04986
Znrd1	740.169	0.31459	0.0898683	3.50057	0.000464263	0.00707649
Pacs1	2776.55	0.315425	0.111845	2.8202	0.00479941	0.0359149
Exosc8	1494.22	0.315998	0.10876	2.90546	0.00366715	0.0300491
Siva1	2235.07	0.316357	0.116054	2.72595	0.00641168	0.043084
Tyk2	1928.71	0.316897	0.10531	3.00918	0.00261952	0.0236303
Bcl9	4791.85	0.317076	0.0724738	4.37504	1.21411e-05	0.000491659
Pts	575.824	0.317924	0.119433	2.66195	0.00776905	0.0492549
Acer3	2044.28	0.318209	0.117369	2.71119	0.00670431	0.0446243
Nudt1	468.208	0.318541	0.104446	3.04982	0.00228981	0.0215681
Tpst1	2681.29	0.318969	0.0791101	4.03196	5.53147e-05	0.00153724
Arhgef9	753.189	0.319031	0.113651	2.80711	0.00499879	0.0368606
Bscl2	1559.14	0.319087	0.0985698	3.23717	0.0012072	0.0139468
Pcif1	1836.48	0.320203	0.0940145	3.40589	0.00065949	0.00908884
Msh2	2021.28	0.320613	0.103063	3.11086	0.00186546	0.0186867
Pam	20779.3	0.320705	0.103424	3.10087	0.00192952	0.0191208
Sh3rf3	1550.87	0.321305	0.0769831	4.1737	2.99688e-05	0.000965761
Zfp873	323.792	0.321699	0.110149	2.92058	0.0034938	0.0291935
Slc25a10	1808.35	0.321778	0.102352	3.14384	0.00166746	0.017322
Atpaf1	965.905	0.324369	0.11815	2.74541	0.00604361	0.0414943
Asb13	452.035	0.325364	0.115823	2.80915	0.00496721	0.0366813
Timm17b	1232.59	0.326899	0.0931212	3.51046	0.000447325	0.00691346
Cmc2	476.383	0.327267	0.112148	2.91816	0.00352107	0.0292541
Fsd1l	588.89	0.327477	0.117724	2.78174	0.00540685	0.0386466
Fzr1	3194.18	0.327717	0.0887365	3.69314	0.000221498	0.00415714
Mapk8ip1	861.174	0.33002	0.115686	2.85273	0.00433457	0.0334104
Bbs7	708.073	0.330021	0.102313	3.2256	0.0012571	0.0142516
Hn1l	7889.95	0.330119	0.108668	3.03786	0.00238261	0.0221581
Tubb4b	15613.5	0.330425	0.102332	3.22896	0.00124242	0.0141494
Grb10	56798.2	0.330772	0.119487	2.76826	0.00563572	0.0396464
Rcbtb2	2899.79	0.33285	0.0938971	3.54484	0.000392856	0.00635026
Uap1l1	3558.36	0.333404	0.119315	2.79432	0.00520095	0.0377363
Dtymk	2361.13	0.333472	0.107112	3.11331	0.00185003	0.0186183
Gabpb2	2810.89	0.333589	0.0926162	3.60184	0.000315975	0.00537725
Lrrc42	3932.56	0.334359	0.0739015	4.52439	6.05699e-06	0.000299801
Fam189b	3384.16	0.335823	0.0894455	3.7545	0.000173691	0.00351701
Hadh	3454.38	0.337232	0.114924	2.9344	0.00334195	0.0281833
Cbx5	25616.2	0.337516	0.101215	3.33465	0.000854065	0.010981
Dusp7	5507.5	0.337911	0.0877921	3.84899	0.000118604	0.00267978
Scrn3	1025.32	0.33856	0.10338	3.2749	0.00105699	0.0128073
Rabep2	1197.32	0.339187	0.0839784	4.03898	5.36836e-05	0.00150017
Cdk5rap2	3637.67	0.339766	0.110234	3.08223	0.00205459	0.0200108
Fam171b	1227.63	0.340762	0.100992	3.37415	0.000740435	0.00989373
Armcx1	2228.24	0.341017	0.111701	3.05294	0.00226608	0.0214379
Spsb2	683.751	0.341283	0.104605	3.26259	0.00110398	0.013234
Epb4.1l1	8377.69	0.342691	0.11567	2.96265	0.00305006	0.0262927
Dnajc17	358.453	0.344265	0.119046	2.89185	0.00382977	0.0309199
Rbmx	1947.62	0.344281	0.128915	2.67061	0.00757146	0.0484075
Zfp248	869.856	0.344554	0.0976892	3.52704	0.000420236	0.00663009
Fam102b	8411.18	0.344713	0.126648	2.72182	0.00649228	0.0435291
Ctnnbip1	1315.98	0.344785	0.10159	3.39389	0.000689066	0.00937699
Cdkn2d	785.282	0.345156	0.112563	3.06635	0.00216692	0.0207723
Acadm	2616.49	0.345208	0.0893102	3.86527	0.000110965	0.00256593
Cul7	14604.2	0.34533	0.0761189	4.53671	5.71383e-06	0.000289226
Nckipsd	1060.17	0.34606	0.123039	2.8126	0.00491431	0.0364573
Exosc3	848.587	0.34688	0.120957	2.8678	0.00413332	0.0325117
Orc5	844.956	0.347075	0.12996	2.67063	0.00757092	0.0484075
Pafah1b3	1549.96	0.347544	0.128604	2.70243	0.00688349	0.0455073
Emc2	2673.54	0.347798	0.120329	2.89039	0.00384764	0.0309816
Mbd4	323.211	0.348312	0.110542	3.15095	0.00162741	0.0171769
Wee1	1974.03	0.348346	0.114552	3.04093	0.00235845	0.0219883
Senp8	603.892	0.349392	0.12354	2.82817	0.00468151	0.0352416
Nrm	564.141	0.350331	0.116274	3.01298	0.00258694	0.0234621
Acat1	3856.25	0.352061	0.0924538	3.80796	0.000140115	0.00304038
Nup133	3405.06	0.354934	0.0923708	3.84249	0.000121792	0.00272476
Lrrc1	731.32	0.355572	0.109333	3.25218	0.00114525	0.0134673
Tada2a	1338.36	0.357301	0.0973579	3.66998	0.00024257	0.00439996
Zwilch	1448.63	0.357855	0.133597	2.67862	0.00739271	0.047793
Hmces	865.562	0.358242	0.102178	3.50607	0.00045477	0.00697867
Ankrd13d	370.382	0.358735	0.129452	2.77118	0.00558537	0.039494
Spata5l1	266.523	0.35907	0.128917	2.78529	0.00534803	0.038371
Cntln	1766.26	0.359366	0.124297	2.89118	0.00383794	0.0309528
Eri2	1013.75	0.359555	0.120045	2.99518	0.00274281	0.024427
Fam132a	1023.15	0.360259	0.12425	2.89947	0.00373794	0.0304054
Il11ra1	2442.29	0.360279	0.129997	2.77145	0.00558075	0.0394797
Zmym3	2832.66	0.360441	0.107706	3.34653	0.000818304	0.0106295
Myl12b	3011.64	0.360451	0.124173	2.90282	0.00369817	0.0301679
Zfp39	405.402	0.360798	0.120894	2.98441	0.00284125	0.0249905
Fam126a	6267.03	0.361056	0.0898742	4.01735	5.8857e-05	0.00161353
Rpia	549.392	0.361066	0.110901	3.25574	0.00113098	0.013341
Atp10a	2015.96	0.361104	0.114827	3.14476	0.00166226	0.0173154
Sec14l1	13006.9	0.362489	0.0707412	5.12416	2.98872e-07	3.25663e-05
Ctnnd2	1805.32	0.363227	0.0992636	3.65922	0.000252983	0.0045117
St3gal4	1629.44	0.367328	0.116758	3.14607	0.0016548	0.0172747
Hist1h3b	3644.17	0.368295	0.131068	2.80996	0.00495474	0.0366607
Obsl1	5780.84	0.368984	0.0870618	4.23818	2.25336e-05	0.000779209
Crocc	1133.54	0.369132	0.128152	2.88043	0.00397136	0.031651
Tsen15	854.166	0.369599	0.100443	3.67968	0.000233524	0.00430093
Shf	574.659	0.369833	0.128435	2.87953	0.00398272	0.0317065
Slc25a15	1463.29	0.370221	0.125761	2.94384	0.00324168	0.0275525
Tcf7l2	4150.34	0.370454	0.0885537	4.18338	2.87204e-05	0.000935484
Arhgap21	12267.8	0.371434	0.129069	2.8778	0.00400457	0.0318056
Fam188b	489.343	0.3726	0.134878	2.7625	0.0057361	0.0401016
Plekhg5	884.26	0.372606	0.128965	2.88921	0.00386214	0.0310428
Pak4	1779.31	0.3741	0.0777722	4.8102	1.50777e-06	0.000113559
Stard10	547.493	0.37414	0.120269	3.11087	0.00186538	0.0186867
Pcna	5954.92	0.374776	0.113755	3.29458	0.000985704	0.0121825
Agfg2	1273.15	0.375442	0.0961458	3.90493	9.42543e-05	0.00229145
Pradc1	266.866	0.375972	0.122854	3.06032	0.00221101	0.0210748
Fancf	567.118	0.376083	0.135987	2.76558	0.00568219	0.0398355
B3galt1	364.787	0.376401	0.137472	2.73802	0.006181	0.0420816
Cd109	23406.6	0.378533	0.101653	3.72377	0.000196267	0.00382441
B3galnt1	2730.37	0.379011	0.109447	3.46297	0.000534252	0.00781814
Ier5l	3443.82	0.379165	0.0876652	4.32515	1.52427e-05	0.000585954
Zfp112	214.341	0.37918	0.132219	2.86782	0.00413313	0.0325117
Rab13	1011.9	0.380948	0.0820045	4.64545	3.39341e-06	0.000199971
Cdc14a	372.062	0.380978	0.143346	2.65774	0.00786657	0.0495827
Zfp61	494.291	0.381342	0.129899	2.93567	0.00332825	0.028099
Cc2d2a	1774.23	0.381436	0.117008	3.25992	0.00111442	0.013234
Tpx2	9137.49	0.381944	0.137141	2.78504	0.00535219	0.0383809
Tsen2	630.431	0.381998	0.128269	2.9781	0.00290045	0.0253638
Scrn2	525.413	0.382185	0.143743	2.65881	0.00784161	0.0495362
Inadl	1453.49	0.383869	0.0975013	3.93707	8.24836e-05	0.00207524
Nudt2	646.744	0.384252	0.111755	3.43835	0.000585269	0.0083237
Abcb10	5132.76	0.384805	0.0758029	5.07638	3.84686e-07	3.8843e-05
Ctdsp2	15788.8	0.38599	0.0911525	4.23455	2.29007e-05	0.000788912
Ap1g2	468.204	0.386882	0.128736	3.00523	0.00265378	0.0238683
Dap	16608	0.388441	0.0984537	3.94542	7.96597e-05	0.00202437
Mpzl1	4428.24	0.389122	0.0877021	4.43686	9.12817e-06	0.000392771
Gramd4	4373.49	0.390784	0.125837	3.10546	0.00189981	0.0189167
Prps2	3743.51	0.391178	0.125636	3.11357	0.00184838	0.0186141
Tvp23a	756.049	0.392154	0.103907	3.7741	0.000160584	0.00333635
Nme3	184.92	0.393796	0.147738	2.66551	0.00768722	0.0489542
Pigh	265.946	0.394033	0.121938	3.23142	0.00123176	0.0140801
D030028A08Rik	272.324	0.394373	0.142512	2.7673	0.00565225	0.0397247
Tcf7l1	1947.09	0.394588	0.144055	2.73914	0.00615997	0.0420076
Rarg	5897.57	0.395722	0.120117	3.29446	0.000986115	0.0121825
Masp1	10143	0.395965	0.104168	3.80123	0.000143978	0.00311528
Adi1	1181.27	0.396402	0.119712	3.3113	0.000928643	0.0117113
Zc3hav1l	1470.7	0.396633	0.110195	3.59936	0.000318998	0.00542261
Rab32	1523.06	0.397596	0.111028	3.58103	0.000342243	0.00571512
G6pdx	5034.83	0.397622	0.106631	3.72895	0.000192278	0.00376745
Mdc1	4290.65	0.398664	0.11593	3.43884	0.000584203	0.0083237
Tyms	1606.82	0.398905	0.145376	2.74395	0.00607056	0.0416385
Myl6b	547.815	0.399922	0.127346	3.14043	0.00168698	0.0174528
Vegfb	1316.25	0.401849	0.134679	2.98376	0.0028473	0.0250291
Twsg1	11552	0.404341	0.135066	2.99365	0.00275663	0.024487
Lancl2	1797.33	0.404867	0.122343	3.30929	0.000935338	0.0117859
Eid1	7923.51	0.40552	0.134441	3.01634	0.00255843	0.0232872
Idh1	8012.08	0.405774	0.0990736	4.09568	4.20928e-05	0.00127
Mllt3	3144.64	0.408313	0.0837005	4.87826	1.07026e-06	8.59441e-05
Trp53i13	682.173	0.408457	0.102838	3.97187	7.13118e-05	0.00186222
Itpripl1	1412.68	0.409358	0.148778	2.75146	0.00593298	0.0410418
Zgrf1	770.231	0.409402	0.129077	3.17176	0.00151518	0.016299
Eml1	2525.03	0.409508	0.13794	2.96875	0.00299016	0.025909
Mvk	2047.93	0.40977	0.115676	3.54239	0.000396516	0.00638896
Btbd6	645.303	0.410543	0.143189	2.86713	0.00414207	0.0325562
0610007P14Rik	2076.61	0.411394	0.134744	3.05315	0.00226451	0.0214364
Gnal	285.643	0.412219	0.137185	3.00483	0.00265728	0.0238855
Avpi1	1565.73	0.413545	0.142788	2.89621	0.00377703	0.0306575
Tmem216	307.916	0.414751	0.150494	2.75593	0.00585252	0.040699
Zfp808	241.613	0.415783	0.12606	3.29829	0.000972746	0.0121261
Zadh2	6610.6	0.416134	0.127553	3.26245	0.00110455	0.013234
Chek1	720.225	0.416365	0.11444	3.63829	0.000274456	0.00479236
Pank1	866.068	0.417469	0.117931	3.53995	0.000400198	0.00644145
Ssbp4	2453.99	0.417696	0.132087	3.16228	0.0015654	0.0167441
Msh6	5256.68	0.418108	0.108708	3.84618	0.000119975	0.00270409
Rps6ka1	1069.53	0.4188	0.121398	3.4498	0.000561008	0.00810012
Anxa4	3831.68	0.418967	0.111312	3.7639	0.000167283	0.00344248
Ttc21b	2246.9	0.419711	0.111447	3.76602	0.000165873	0.00342407
Thsd7a	6730.03	0.420585	0.14355	2.92989	0.0033908	0.0285158
Fnip2	4586.99	0.420596	0.153794	2.7348	0.00624175	0.0422987
Emp3	8440.92	0.420738	0.097235	4.32702	1.51141e-05	0.000585468
Idh2	5597.26	0.422393	0.122515	3.44769	0.000565395	0.00814793
Exosc7	820.725	0.422428	0.108332	3.8994	9.64332e-05	0.00232509
Mylip	1242.97	0.423165	0.105218	4.0218	5.77539e-05	0.00159334
Emc9	214.562	0.425121	0.15873	2.67826	0.00740066	0.0477953
Ctps2	2460.56	0.425175	0.106225	4.00258	6.26559e-05	0.0016916
Rffl	576.598	0.426496	0.103844	4.10708	4.00698e-05	0.00122605
Dpf1	400.327	0.426748	0.156441	2.72785	0.00637484	0.042989
Cby1	811.331	0.427047	0.144866	2.94788	0.00319959	0.0272846
Kifc1	3459.88	0.42707	0.150752	2.83293	0.00461231	0.0348867
Rhobtb1	617.059	0.427629	0.152476	2.80456	0.00503855	0.0370498
Ptgr1	2434.94	0.428032	0.120367	3.55605	0.000376476	0.00614451
Cbx6	8421.36	0.428227	0.0953036	4.49329	7.01307e-06	0.000332978
Triobp	4252.81	0.428353	0.115909	3.6956	0.00021937	0.00413256
Kntc1	2483.93	0.428416	0.154166	2.77893	0.00545385	0.0388177
Lmnb2	1988.32	0.428542	0.118594	3.61354	0.000302048	0.00514603
Fah	1384.54	0.428666	0.127571	3.36021	0.000778824	0.0102485
Lpin1	3310.68	0.429165	0.0965764	4.44379	8.83877e-06	0.000385798
Evc	3173.77	0.429681	0.0748201	5.74286	9.30931e-09	2.27417e-06
Bola1	416.909	0.42981	0.150136	2.8628	0.00419913	0.0328173
Olfml3	3184.96	0.430167	0.159672	2.69407	0.00705858	0.0463011
Stk17b	3748.24	0.431019	0.134736	3.199	0.00137907	0.0151909
Ddx11	918.03	0.431489	0.150777	2.86178	0.00421272	0.0328896
Tcf19	993.733	0.431558	0.127804	3.37671	0.000733578	0.00984997
Tmem176a	1825.16	0.431616	0.155794	2.77044	0.00559809	0.0395293
Efna5	6131.05	0.4327	0.098183	4.40707	1.04777e-05	0.000433594
Prc1	7805.62	0.432928	0.162699	2.66092	0.00779274	0.0493844
Ctdspl	1748.5	0.433522	0.150642	2.87782	0.00400429	0.0318056
Ptrf	86489.7	0.434039	0.0875119	4.95977	7.05755e-07	6.21475e-05
Diap3	4860.69	0.434501	0.15815	2.74739	0.00600712	0.0413535
Prelid2	178.268	0.43486	0.161355	2.69505	0.00703771	0.0462443
Eef2k	3678.87	0.43583	0.110448	3.94601	7.94636e-05	0.00202409
Csad	1021.01	0.436496	0.131046	3.33087	0.000865759	0.0110843
Fut11	2079.96	0.436778	0.140837	3.1013	0.0019267	0.0191106
Zfp36l2	17845.5	0.43757	0.119281	3.6684	0.000244073	0.00440275
Pold2	1431.3	0.43769	0.152419	2.87162	0.00408373	0.0322988
Nfix	27801	0.439714	0.103049	4.26705	1.98079e-05	0.000710926
Cd9	14979	0.44005	0.0979772	4.49135	7.07724e-06	0.000333212
Mcm4	5995.3	0.440218	0.164549	2.6753	0.00746634	0.0479581
Tmem200b	477.252	0.440256	0.128388	3.42911	0.000605556	0.00855573
Arpin	2212.18	0.441081	0.0967675	4.55815	5.16065e-06	0.000266769
Lynx1	2819.07	0.442099	0.149248	2.96217	0.00305476	0.0262987
Ftsj2	412.288	0.442802	0.129325	3.42394	0.000617199	0.00864764
Tle6	318.016	0.443198	0.109276	4.05577	4.99686e-05	0.00142797
Arf2	3988.31	0.443913	0.140577	3.1578	0.00158967	0.0169319
Dek	5411.26	0.444733	0.142939	3.11134	0.00186239	0.0186806
Dut	2452.82	0.44534	0.155933	2.85598	0.00429049	0.0332568
Rbm43	868.71	0.445374	0.129992	3.42616	0.000612173	0.00861707
C77080	2939.33	0.44644	0.167133	2.67117	0.00755871	0.0483668
Glcci1	1395.69	0.447115	0.160779	2.78093	0.00542034	0.0386669
Fuz	372.026	0.449087	0.128133	3.50486	0.000456846	0.00700344
Pola2	1325.96	0.449646	0.140646	3.19702	0.00138858	0.0152582
Zbtb12	829.705	0.453556	0.139337	3.25509	0.00113356	0.0133494
Dcaf4	1238.85	0.45443	0.143853	3.15899	0.00158318	0.0168746
Rttn	1096.39	0.455936	0.160126	2.84736	0.00440838	0.0337901
H2afx	7558.69	0.456057	0.152235	2.99574	0.00273779	0.0244144
Fam122b	436.82	0.456575	0.152806	2.98795	0.00280859	0.0247607
Sptssa	1982.52	0.456874	0.133558	3.42078	0.000624408	0.00873249
Pold1	2306.73	0.457116	0.169956	2.68961	0.00715355	0.0467217
Apbb1	1587.62	0.458326	0.131333	3.4898	0.00048338	0.00729914
Bmyc	608.17	0.459709	0.143163	3.21108	0.00132239	0.0147553
Tarsl2	813.425	0.460393	0.113063	4.072	4.66109e-05	0.00136025
Tspan5	5735.03	0.46081	0.115414	3.99266	6.53351e-05	0.00173648
Wdr90	889.937	0.462819	0.157437	2.9397	0.0032853	0.0278366
Tlcd1	476.359	0.462846	0.122941	3.7648	0.000166684	0.00343483
Olfml2b	7414.44	0.463287	0.166844	2.77677	0.00549019	0.0389885
Trib2	5388.44	0.463796	0.103715	4.47185	7.75464e-06	0.000351652
Zfp128	353.507	0.464075	0.131391	3.53202	0.000412401	0.00656062
Zranb3	463.487	0.464078	0.137866	3.36615	0.000762264	0.010092
Tor4a	4123.42	0.465658	0.143727	3.23987	0.00119585	0.013858
Hist3h2a	2232.32	0.466539	0.153385	3.04163	0.00235301	0.0219631
Chtf18	953.858	0.467821	0.164042	2.85184	0.00434676	0.0334571
D2hgdh	696.797	0.468475	0.143619	3.26193	0.00110657	0.013234
Iqgap3	3363.95	0.468659	0.172594	2.71538	0.00661996	0.04417
Cep128	989.508	0.4688	0.172348	2.72008	0.00652661	0.0436819
Msl3l2	468.032	0.469102	0.112115	4.1841	2.86298e-05	0.00093454
Ttc32	168.807	0.469735	0.176455	2.66207	0.00776618	0.0492549
Nab2	8996.62	0.470622	0.109899	4.28233	1.84943e-05	0.000673351
Fsd1	483.398	0.47196	0.12586	3.74988	0.000176918	0.00356061
Nasp	3562.14	0.472163	0.163577	2.88649	0.00389565	0.0312519
Pxylp1	1418.38	0.472315	0.169016	2.7945	0.00519803	0.0377363
Lsm6	1859.64	0.472725	0.127764	3.69999	0.000215608	0.00407467
Dcxr	2150.02	0.473392	0.124296	3.80857	0.000139773	0.00304038
Cand2	2959.28	0.473442	0.106484	4.44614	8.74271e-06	0.000383818
Tfeb	373.644	0.473881	0.164365	2.8831	0.00393777	0.0314731
Xylt1	738.015	0.474475	0.149848	3.16637	0.00154352	0.0165685
Foxo1	2029.27	0.475027	0.124589	3.81276	0.000137424	0.00299918
Bcl7c	1211.48	0.475078	0.117734	4.0352	5.45566e-05	0.00151896
Nqo1	1357.3	0.47672	0.15109	3.15521	0.0016038	0.0170123
Peli2	1813.87	0.478376	0.113111	4.22926	2.34464e-05	0.00080526
Mitf	817.698	0.478379	0.133661	3.57905	0.000344852	0.00575235
Arsj	1592.16	0.478713	0.175025	2.73512	0.0062358	0.0422976
Anln	15753.7	0.478743	0.179034	2.67404	0.00749437	0.048077
Hebp1	794.33	0.480478	0.161728	2.97089	0.00296937	0.0258026
Aldh9a1	2250.78	0.480733	0.133743	3.59446	0.000325071	0.0055026
Rrm2	9819.82	0.480754	0.158428	3.03453	0.00240909	0.0222782
Kif20a	5692.29	0.481667	0.163829	2.94006	0.00328145	0.027828
Ebf3	2100.53	0.482185	0.125204	3.85118	0.00011755	0.00266842
Mef2a	16065.3	0.482583	0.131544	3.66861	0.000243873	0.00440275
Prr11	2620.8	0.482938	0.1727	2.79639	0.00516762	0.0376196
Cenpq	647.791	0.483259	0.180689	2.67453	0.00748342	0.0480271
Tiam1	2790.33	0.483431	0.0789341	6.12448	9.0979e-10	3.53325e-07
Gas2l3	1889.8	0.484225	0.17285	2.80142	0.00508783	0.0372452
Thra	2449.54	0.486169	0.175484	2.77045	0.00559798	0.0395293
B3gnt5	1084.06	0.487403	0.17452	2.79282	0.00522503	0.0377755
Trerf1	2944.2	0.488208	0.160076	3.04985	0.00228954	0.0215681
Pdp1	1485.58	0.488412	0.167935	2.90834	0.00363352	0.0298723
D630045J12Rik	1465.61	0.488507	0.12131	4.02694	5.65063e-05	0.00156462
Jam2	922.909	0.48922	0.145331	3.36626	0.000761959	0.010092
Phyh	467.229	0.489417	0.157468	3.10803	0.00188337	0.0188197
Gng7	280.983	0.489723	0.181888	2.69244	0.00709315	0.0464274
Abhd14b	741.917	0.491306	0.119459	4.11277	3.90933e-05	0.00120347
Vcpkmt	617.189	0.491633	0.180115	2.72956	0.00634199	0.0428247
Cenpl	498.893	0.49225	0.128479	3.83136	0.000127436	0.00283012
Cacna2d1	7070.28	0.493122	0.110501	4.46259	8.09761e-06	0.000361789
Kif21a	1315.37	0.493817	0.178908	2.76017	0.00577716	0.0402488
Tns2	4490.84	0.494767	0.0962967	5.13794	2.77762e-07	3.04978e-05
Ska3	949.25	0.495596	0.160901	3.08012	0.00206915	0.0201207
Ddit4l	1896.74	0.495611	0.142684	3.47348	0.00051376	0.00761391
Hmmr	5227.21	0.495994	0.182808	2.7132	0.00666359	0.0444415
Gins2	924.257	0.496061	0.160624	3.08834	0.00201275	0.0196932
Ppap2c	2699.63	0.497191	0.159254	3.12199	0.00179631	0.018223
Gins1	339.232	0.497623	0.178398	2.78939	0.00528071	0.037996
Nsl1	570.693	0.497761	0.187262	2.6581	0.00785836	0.0495721
Asap3	1134.97	0.498145	0.146675	3.39625	0.000683153	0.00932165
Vstm5	219.63	0.498892	0.184541	2.70343	0.00686289	0.0454306
Ntn3	429.595	0.49997	0.11553	4.32763	1.50721e-05	0.000585337
Ccnf	2507.91	0.500134	0.177389	2.81942	0.00481106	0.0359489
Nhlrc1	151.135	0.500681	0.177502	2.8207	0.00479188	0.0358763
Tbl1xr1	6744.66	0.503311	0.128685	3.91118	9.18476e-05	0.00225101
Slc4a8	350.539	0.504531	0.184823	2.7298	0.0063372	0.0428115
Ssh3	826.774	0.504624	0.183498	2.75002	0.0059592	0.0411198
Grik5	2668.24	0.504749	0.104283	4.84019	1.29718e-06	0.000101273
Fxyd5	3588.1	0.504762	0.123764	4.07841	4.53442e-05	0.00133052
Hist1h2bb	3231.41	0.507354	0.188908	2.68571	0.00723755	0.0471281
Ccnb1	5028.34	0.508503	0.182252	2.79011	0.00526897	0.0379476
Plk1	4053.91	0.508587	0.166836	3.04842	0.00230046	0.0216415
Aig1	1145.21	0.511056	0.158605	3.2222	0.00127211	0.014368
Poc1a	518.425	0.511208	0.179166	2.85327	0.00432725	0.0333879
Pmf1	1205.67	0.511616	0.168798	3.03093	0.00243798	0.0225019
Ncapd2	7521.04	0.511944	0.171083	2.99237	0.00276823	0.024519
Pkn3	947.064	0.512082	0.183414	2.79194	0.00523925	0.037793
Brip1	929.69	0.512365	0.162871	3.14583	0.00165614	0.0172747
Rpa2	1156.41	0.515907	0.128149	4.02585	5.67704e-05	0.00156906
Zfp367	1455.11	0.516033	0.123898	4.16497	3.11388e-05	0.000994995
Top2a	18829.4	0.517195	0.180607	2.86365	0.00418792	0.0327466
Rad54b	397.628	0.517274	0.193009	2.68005	0.00736104	0.0477066
Baiap2	2736.35	0.517357	0.0913554	5.66312	1.48645e-08	3.26287e-06
Dtnb	1025.24	0.519166	0.187167	2.77381	0.00554043	0.039223
Fbln1	3390.45	0.519195	0.192879	2.69183	0.00710621	0.0464927
Hmgn3	1438.23	0.519276	0.107417	4.83421	1.33672e-06	0.000103296
Itm2a	4344.65	0.519394	0.146996	3.53339	0.000410274	0.00654106
Stard4	2464.48	0.519616	0.188131	2.76199	0.00574508	0.0401176
Hlx	698.163	0.522882	0.14827	3.52655	0.000421011	0.00663512
S100a4	53931.4	0.523476	0.138379	3.78291	0.000155006	0.00327438
H2afv	1531.23	0.523662	0.172418	3.03716	0.00238818	0.0221726
Slc44a1	2002.17	0.524635	0.161342	3.2517	0.00114718	0.0134692
Gm20939	248.021	0.525072	0.141659	3.70658	0.000210078	0.00400605
Magi3	2579.16	0.525295	0.13173	3.98768	6.67234e-05	0.00176677
Clspn	1968.45	0.525806	0.182346	2.88357	0.003932	0.0314601
Figf	2434.66	0.527307	0.137677	3.83004	0.000128125	0.00284065
Zfp41	558.017	0.527785	0.156587	3.37056	0.000750145	0.00999981
Tmem121	462.933	0.527913	0.136878	3.85682	0.000114871	0.00261629
Stmn1	3620.18	0.528174	0.149969	3.52189	0.000428487	0.00671829
S100a1	756.706	0.528295	0.163085	3.23939	0.00119788	0.0138708
Ndc80	1632.81	0.528665	0.165739	3.18974	0.00142401	0.0155277
Mad2l1	2514.26	0.529002	0.150452	3.51609	0.000437951	0.00681027
Tiam2	5576.39	0.529712	0.0934821	5.66646	1.45778e-08	3.24699e-06
Eda	576.413	0.530113	0.154183	3.43822	0.000585558	0.0083237
2810428I15Rik	1114.82	0.530189	0.0879938	6.0253	1.68798e-09	6.08719e-07
Shcbp1	1375.3	0.531028	0.164783	3.2226	0.00127035	0.0143662
Itgb8	349.282	0.531309	0.184296	2.88292	0.00394008	0.031475
Spc25	1613.62	0.532104	0.159513	3.33581	0.000850522	0.0109448
Car11	134.021	0.532891	0.198478	2.68489	0.00725547	0.0471779
Twf2	1135.85	0.533158	0.111857	4.76644	1.87512e-06	0.000130241
Espl1	2604.84	0.533207	0.187672	2.84117	0.0044949	0.0342971
Ect2	4000.95	0.533497	0.195913	2.72314	0.00646644	0.043375
Ercc6l	1629.64	0.533685	0.19393	2.75195	0.0059242	0.041023
Spata24	266.302	0.534724	0.168273	3.17772	0.00148436	0.0160472
Plekha7	427.116	0.534903	0.107892	4.95778	7.13021e-07	6.24244e-05
Kif14	1848.4	0.536243	0.191249	2.8039	0.00504885	0.0370853
Dixdc1	1751.66	0.536259	0.138945	3.8595	0.000113619	0.00259951
Gm527	112.831	0.536275	0.192815	2.7813	0.0054142	0.0386669
Mef2c	840.721	0.536393	0.154022	3.48259	0.000496595	0.00743224
44080	1767.72	0.536663	0.14768	3.63395	0.000279115	0.00485358
Fancb	537.087	0.536857	0.174685	3.07328	0.00211717	0.0203986
Sgsm2	1982.84	0.539015	0.0932058	5.78306	7.33527e-09	1.85167e-06
Btd	1164.14	0.539127	0.107979	4.9929	5.94806e-07	5.49325e-05
Cpxm1	3219.64	0.540468	0.156144	3.46134	0.000537499	0.0078505
Fancd2	849.654	0.541255	0.193813	2.79266	0.00522761	0.0377755
Tnfrsf1b	2880.68	0.541357	0.0944414	5.7322	9.91338e-09	2.3833e-06
Fam64a	1636.29	0.541941	0.198153	2.73496	0.0062388	0.0422976
Knstrn	1945.96	0.542281	0.192911	2.81105	0.00493804	0.0365729
Hist1h3i	3663.13	0.542293	0.193404	2.80394	0.00504826	0.0370853
Trps1	8880.04	0.544519	0.103934	5.2391	1.6136e-07	1.92438e-05
Mvd	1812.6	0.545885	0.125721	4.34204	1.41163e-05	0.000551044
Hist1h4h	7578.41	0.546183	0.167574	3.25935	0.00111667	0.013234
Parvb	2234.39	0.546372	0.188925	2.89201	0.00382788	0.0309199
Cenpa	2209	0.546978	0.168749	3.24138	0.00118954	0.013806
BC055324	652.249	0.548629	0.206393	2.65817	0.00785662	0.0495721
Sorbs3	4532.02	0.548701	0.115971	4.73137	2.23011e-06	0.000146632
Fxn	310.636	0.54955	0.129096	4.2569	2.07284e-05	0.000736978
Itih2	1211.56	0.5496	0.196848	2.79201	0.0052382	0.037793
Asphd2	167.953	0.549855	0.189092	2.90787	0.00363901	0.0298723
Mcm5	3742.34	0.549941	0.178116	3.08754	0.00201818	0.0197312
Melk	1617.8	0.550424	0.206231	2.66896	0.00760861	0.0485459
Etv5	5665.31	0.552125	0.137724	4.00894	6.0992e-05	0.00165804
Fanci	845.835	0.554175	0.169592	3.26769	0.00108428	0.0130442
Kif20b	3382.56	0.554232	0.20068	2.76177	0.00574888	0.0401256
Ncaph	2279.94	0.555316	0.160176	3.4669	0.000526496	0.00774958
2200002D01Rik	1059.15	0.555518	0.168955	3.28797	0.00100914	0.0123962
Nudt14	299.699	0.555561	0.162707	3.41448	0.000639028	0.00887142
Sgol2a	2372.6	0.555776	0.172268	3.22623	0.00125435	0.0142516
Begain	221.729	0.555962	0.188175	2.95449	0.00313182	0.0267689
Lrr1	160.227	0.55601	0.200378	2.77481	0.00552339	0.0391471
Dlx2	669.391	0.556886	0.161711	3.44371	0.000573796	0.00823764
Tle1	4570.47	0.558006	0.132071	4.22505	2.38885e-05	0.000816739
Bend4	456.804	0.558863	0.202029	2.76625	0.00567055	0.0398174
Armcx6	415.584	0.561064	0.201414	2.78563	0.00534246	0.0383592
Hist1h3c	7536.43	0.561601	0.193393	2.90393	0.00368512	0.0301051
Kif23	3356.47	0.562367	0.174856	3.21617	0.00129916	0.0145864
Lpar2	841.328	0.565082	0.162958	3.46767	0.000524999	0.00773506
Tusc1	675.998	0.56513	0.129754	4.35539	1.3283e-05	0.000527676
Egr3	466.131	0.565339	0.181365	3.11714	0.00182618	0.0184518
Car13	769.786	0.566306	0.164782	3.4367	0.000588848	0.00835866
Slc16a1	2983.32	0.566702	0.205066	2.76351	0.0057184	0.0400235
Hexdc	219.246	0.566707	0.148873	3.80666	0.000140858	0.00305213
Mxd3	251.146	0.566912	0.198574	2.85492	0.00430478	0.0332907
Rad51c	173.278	0.567429	0.192604	2.9461	0.00321814	0.0273831
Aurkb	1689.12	0.568088	0.183348	3.09841	0.00194563	0.0191853
Klf4	7914.99	0.569694	0.10068	5.65846	1.52733e-08	3.30472e-06
Zfp786	98.5244	0.570548	0.193108	2.95456	0.00313119	0.0267689
Gm2115	5540.97	0.570566	0.164189	3.47506	0.000510748	0.00759901
Cbx7	119.25	0.571511	0.188192	3.03686	0.00239059	0.0221726
Hist1h4n	4138.67	0.571569	0.203177	2.81316	0.00490566	0.0364573
Parpbp	816.059	0.573398	0.173814	3.29892	0.000970563	0.0121089
Cenpf	7065.48	0.573405	0.188496	3.04201	0.00235008	0.0219631
Hmgb2	3595.31	0.573499	0.199879	2.86924	0.00411466	0.0324417
Gramd1c	175.386	0.575185	0.198976	2.89073	0.00384348	0.0309811
Cdca2	2075.2	0.575279	0.198339	2.90049	0.00372585	0.0303309
Lmnb1	5723.93	0.575553	0.182944	3.14607	0.00165482	0.0172747
Cdkl5	182.87	0.575988	0.205981	2.79632	0.00516878	0.0376196
Hivep3	541.868	0.576731	0.175984	3.27718	0.00104851	0.0127441
Sgsm1	281.017	0.577541	0.128954	4.47866	7.51126e-06	0.000344744
Sertad1	2052.24	0.579209	0.128085	4.52208	6.12347e-06	0.000302105
Cdca3	1764.33	0.579526	0.179761	3.22387	0.00126472	0.0143164
Kif18a	952.638	0.579811	0.197615	2.93404	0.00334578	0.0281999
Nek2	2145.46	0.580325	0.191076	3.03714	0.00238833	0.0221726
Kif11	4409.68	0.58155	0.200209	2.90472	0.00367587	0.0300636
Adm	4098.68	0.582272	0.192776	3.02046	0.00252387	0.0230419
Gamt	852.562	0.58258	0.129717	4.49115	7.08399e-06	0.000333212
Racgap1	5484.9	0.584855	0.151256	3.86665	0.000110341	0.0025556
Tonsl	782.4	0.585284	0.129951	4.50389	6.67222e-06	0.000319802
Syt11	3563.29	0.585984	0.131338	4.46166	8.13257e-06	0.000362282
Acy3	224.053	0.586861	0.157633	3.72296	0.000196902	0.00382441
Brdt	90.0209	0.588363	0.219914	2.67542	0.00746367	0.0479581
Hist1h2ad	1058.86	0.588379	0.206583	2.84815	0.00439737	0.033757
Ly6a	10549.4	0.589728	0.187649	3.14271	0.00167389	0.0173649
Tm7sf2	457.95	0.590678	0.157688	3.74585	0.000179781	0.00357814
Birc5	2152.45	0.591099	0.206568	2.86152	0.00421621	0.0328999
Fam43a	2178.94	0.591134	0.170773	3.46152	0.000537128	0.0078505
Bhlhb9	2844.39	0.591849	0.192564	3.07351	0.00211556	0.0203986
Ctf1	279.214	0.593252	0.125994	4.70857	2.49463e-06	0.000158224
Mov10	3164.12	0.593282	0.125059	4.74402	2.09517e-06	0.000141667
Dnajb3	134.826	0.593395	0.20758	2.85864	0.00425467	0.03309
Tmod2	845.374	0.595616	0.178326	3.34005	0.000837647	0.0108251
Cdc42ep2	776.146	0.595786	0.162057	3.6764	0.00023655	0.00432181
Numa1	13550.6	0.597152	0.210503	2.83679	0.00455701	0.0346694
Ccna2	4632.62	0.597631	0.168079	3.55565	0.00037704	0.00614709
Ccnb2	2414.74	0.59787	0.192368	3.10795	0.0018839	0.0188197
Calcrl	1827.17	0.598204	0.126809	4.71735	2.38936e-06	0.000153344
Hist1h3f	4483.19	0.598773	0.224313	2.66937	0.00759946	0.048525
Lig1	2758.84	0.599271	0.184552	3.24717	0.00116557	0.0136069
Pole2	467.214	0.600379	0.163464	3.67285	0.000239861	0.00436126
Ogfrl1	1412.23	0.601286	0.17177	3.50053	0.000464335	0.00707649
Esco2	756.996	0.60214	0.19142	3.14564	0.00165721	0.0172747
Aspm	4602.54	0.602427	0.180127	3.34446	0.000824425	0.0106999
Frat2	182.793	0.602701	0.225439	2.67346	0.00750732	0.048136
Fam83d	1702.13	0.602708	0.141755	4.25176	2.12099e-05	0.000750571
Acat2	3680.76	0.603289	0.192839	3.12846	0.00175723	0.0179226
Ube2c	3313.38	0.604576	0.213243	2.83515	0.0045804	0.0347533
Plxna2	4665.75	0.604792	0.163973	3.68835	0.000225709	0.00421945
Nuf2	2414.29	0.604882	0.180944	3.34293	0.000828994	0.0107316
Ank	19530.9	0.606171	0.168977	3.58729	0.00033413	0.00560435
Clmp	2440.35	0.606979	0.211521	2.86958	0.00411012	0.0324397
Acot11	368.31	0.607166	0.172918	3.5113	0.000445914	0.00689868
2810417H13Rik	3871.91	0.607448	0.179508	3.38396	0.000714476	0.00965339
Hist2h2ac	3121.28	0.607649	0.217975	2.78769	0.00530847	0.0381595
Phf19	805.156	0.60845	0.213117	2.855	0.00430371	0.0332907
Idi1	2084.07	0.610496	0.22111	2.76105	0.00576159	0.0401588
St3gal1	5705.68	0.611075	0.174016	3.5116	0.000445424	0.00689816
Pdk1	1895.14	0.611186	0.150182	4.06963	4.70873e-05	0.00136625
Cenph	555.798	0.613122	0.205765	2.97972	0.00288508	0.0252586
Cdkn2c	1110.16	0.613281	0.191837	3.19688	0.00138922	0.0152582
Uhrf1	5731.33	0.614979	0.195439	3.14665	0.00165151	0.0172747
Zbtb8a	383.84	0.616377	0.163825	3.76241	0.000168281	0.00345364
Asrgl1	414.366	0.616605	0.212031	2.90809	0.00363639	0.0298723
Gen1	871.295	0.617773	0.204591	3.01954	0.00253156	0.0230817
Hist1h4a	4113.3	0.619078	0.175836	3.52077	0.000430291	0.00672569
Smpdl3b	293.348	0.619085	0.223846	2.76567	0.0056806	0.0398355
Tk1	2432.81	0.619767	0.213146	2.90771	0.00364084	0.0298723
Hacl1	354.101	0.619883	0.128099	4.83911	1.30423e-06	0.000101302
Hist1h4b	4301.11	0.621202	0.190004	3.26941	0.00107773	0.0129859
Hoxa9	606.689	0.621751	0.226003	2.75107	0.00594011	0.0410629
Hmgcll1	704.321	0.625406	0.215563	2.90127	0.00371655	0.0302802
Ttk	1192.95	0.626798	0.195949	3.19878	0.0013801	0.0151911
Ar	1526.99	0.627594	0.201695	3.1116	0.00186074	0.0186806
Slc16a2	775.376	0.628114	0.16719	3.75689	0.000172041	0.00349764
Cacna1b	412.799	0.629709	0.236766	2.65963	0.00782277	0.0494919
Pik3r5	398.188	0.634652	0.2182	2.90858	0.00363073	0.0298723
Crip2	7481.62	0.635618	0.141785	4.48296	7.36131e-06	0.000341886
3110009E18Rik	77.7731	0.641164	0.233815	2.74219	0.00610317	0.0417519
Stat5a	1324.7	0.644555	0.156865	4.10897	3.97433e-05	0.001221
Sesn1	1074.51	0.6447	0.130588	4.9369	7.93725e-07	6.7538e-05
Kank4	193.563	0.644731	0.236492	2.72623	0.00640622	0.0430664
Wdhd1	1771.59	0.644745	0.192813	3.34389	0.000826137	0.0107045
Cenpk	339.593	0.646237	0.236998	2.72676	0.00639594	0.0430164
Slc7a2	1020.69	0.646498	0.165976	3.89513	9.81448e-05	0.0023504
Cox6b2	522.259	0.647721	0.181649	3.56578	0.000362782	0.00599119
Ccdc34	1155.76	0.648716	0.1561	4.15576	3.24208e-05	0.00103378
Cdc25c	697.698	0.650558	0.193023	3.37037	0.000750679	0.00999981
Kcnd1	669.266	0.651519	0.141743	4.59649	4.2966e-06	0.000234088
Hist1h3h	3077.34	0.652715	0.21835	2.98931	0.00279611	0.0246856
Ndufaf1	641.886	0.653227	0.151008	4.32577	1.51998e-05	0.000585791
Ckap2	5035.54	0.653413	0.184734	3.53705	0.000404619	0.00647818
Ankle1	275.113	0.653682	0.174245	3.75152	0.000175768	0.00354957
Hist1h4d	7634.4	0.653784	0.202917	3.22193	0.00127329	0.0143706
Heph	593.527	0.654012	0.21307	3.06948	0.00214435	0.0206081
Ckap2l	2966.82	0.656139	0.166505	3.94066	8.12573e-05	0.00205463
Cdh13	2905.42	0.657816	0.155004	4.24386	2.19703e-05	0.000761469
Fndc4	892.617	0.657838	0.199564	3.29637	0.000979428	0.0121565
Dync1i1	83.0065	0.660128	0.216975	3.04242	0.00234687	0.0219631
Cdc20	5291.27	0.6609	0.179198	3.6881	0.000225933	0.00421945
Zcchc18	203.362	0.661659	0.177392	3.72993	0.000191536	0.00375779
Hist1h2ak	3255.93	0.661704	0.226284	2.92422	0.00345321	0.0289443
Hdgfrp3	1290.79	0.662667	0.159515	4.15425	3.26355e-05	0.00103844
Lhx9	2492.01	0.662753	0.20128	3.29269	0.000992329	0.0122393
Emp1	89036.6	0.663679	0.153305	4.32916	1.49681e-05	0.000582796
Tfap4	675.258	0.664789	0.225342	2.95013	0.0031764	0.0271041
Hist2h4	3689.69	0.66547	0.183698	3.62263	0.000291627	0.00501929
Prrg1	728.727	0.66684	0.219753	3.0345	0.00240933	0.0222782
Skida1	490.389	0.666987	0.200452	3.32741	0.000876573	0.0111886
Homer2	426.185	0.667181	0.176675	3.77632	0.000159163	0.00332168
Zfp467	972.928	0.667303	0.132548	5.03443	4.79275e-07	4.59436e-05
Efr3b	292.91	0.67236	0.19459	3.45527	0.000549744	0.0079755
Igsf10	14156.8	0.672977	0.178137	3.77786	0.000158184	0.00331378
Gulp1	3643.23	0.673895	0.121943	5.52631	3.27043e-08	5.75976e-06
Nfib	11364	0.674176	0.143131	4.7102	2.47471e-06	0.000158152
Bend6	334.993	0.674329	0.208544	3.23351	0.00122279	0.0140306
Slc29a1	2965.42	0.674986	0.159817	4.22348	2.40556e-05	0.000818757
Mecom	5238.25	0.675177	0.179286	3.76592	0.000165936	0.00342407
[truncated: 415 more rows]
