# Supplementary material for: Enhanced BRAF engagement by NRAS mutants capable of promoting melanoma initiation
Source: Nat Commun. 2022 Jun 7;13:3153. doi: 10.1038/s41467-022-30881-9 (PMC9174180; doi:10.1038/s41467-022-30881-9)
Supplement: Supplementary file 5 — Supplementary Data 2 [file 41467_2022_30881_MOESM5_ESM.xlsx]

## Sheet: Legend
Supplementary Data 1: Differential expression analysis of RNA sequencing data between NRAS mutant MEFs (related to Figure 3)
Supplementary Data 2a: DESeq Analysis of MEFs expressing NRAS Q61R versus MEFs expressing NRAS Q61H (padj < 0.05)
Supplementary Data 2b: DESeq Analysis of MEFs expressing NRAS Q61R versus MEFs expressing NRAS Q61P (padj < 0.05)
Supplementary Data 2c: DESeq Analysis of MEFs expressing NRAS Q61H versus MEFs expressing NRAS Q61P (padj < 0.05)

## Sheet: Supplementary Data 2a
Supplementary Data 2a: DESeq Analysis of MEFs expressing NRAS Q61R versus MEFs expressing NRAS Q61H (padj < 0.05)
mRNA	baseMean	log2FoldChange	lfcSE	stat	pvalue	padj
Lmbr1	948.464	0.729877	0.110916	6.58046	4.69007e-11	7.86665e-07
Sgsm2	1982.84	-0.503284	0.0921173	-5.46352	4.66797e-08	0.000391479
Lhx2	207.417	-1.36693	0.263544	-5.18672	2.1403e-07	0.00119664
Zdbf2	1454.57	0.7897	0.15761	5.01046	5.43003e-07	0.00151796
Lhx9	2492.01	-1.00916	0.201276	-5.01381	5.33613e-07	0.00151796
Kcnq1ot1	4956.15	0.85269	0.167841	5.08034	3.76752e-07	0.00151796
Pdgfd	2658.45	-0.826882	0.173266	-4.77232	1.82115e-06	0.00436373
Cacna2d3	359.936	-1.17922	0.256111	-4.60434	4.13783e-06	0.00867547
Gpr82	31.9858	1.73142	0.383802	4.51124	6.44484e-06	0.012011
Sptbn2	126.504	0.918841	0.206599	4.44746	8.68918e-06	0.0134747
Stmn2	1316.81	-0.862331	0.194051	-4.44383	8.83696e-06	0.0134747
Tfap2a	1018.19	-0.643405	0.147104	-4.37381	1.22097e-05	0.0157533
Slc4a4	1020.31	0.394867	0.0902432	4.37559	1.21106e-05	0.0157533
Hoxd13	3765.41	-0.999773	0.231227	-4.32378	1.53379e-05	0.0171508
E030018B13Rik	71.3633	1.30627	0.301292	4.33558	1.45379e-05	0.0171508
Tmem181b-ps	697.305	-0.52547	0.123027	-4.27117	1.9445e-05	0.0192663
Airn	238.661	0.616655	0.144408	4.27023	1.9527e-05	0.0192663
4931406H21Rik	248.284	0.670811	0.159698	4.20051	2.66318e-05	0.0241137
Vdr	530.662	0.593537	0.141495	4.19477	2.73153e-05	0.0241137
Gulp1	3643.23	-0.508119	0.121664	-4.17642	2.96138e-05	0.0248356
Sh2d3c	171.578	0.82586	0.198402	4.16255	3.1471e-05	0.0251363
Sema3d	3008.23	-1.07948	0.262979	-4.1048	4.0466e-05	0.0308517
9230110C19Rik	486.686	0.378024	0.0928809	4.06998	4.70166e-05	0.0342874
En1	687.683	0.772752	0.192931	4.00533	6.19315e-05	0.0423249
Grin2b	45.8662	-1.45496	0.363652	-4.00096	6.30848e-05	0.0423249

## Sheet: Supplementary Data 2b
Supplementary Data 2b: DESeq Analysis of MEFs expressing NRAS Q61R versus MEFs expressing NRAS Q61P (padj < 0.05)
mRNA	baseMean	log2FoldChange	lfcSE	stat	pvalue	padj
Cxcl15	87.6634	-3.54095	1.01733	-3.48063	0.00050023	0.00953016
Lrrtm3	175.24	-3.37025	0.781187	-4.31426	1.60135e-05	0.000777375
Thbs4	44.8284	-3.21791	0.863355	-3.72722	0.000193606	0.00486296
Atp12a	11.0204	-3.03639	0.986323	-3.07849	0.00208052	0.0262816
Eln	3729.41	-2.96602	0.878206	-3.37737	0.000731833	0.0125958
Xkr4	40.9902	-2.87243	0.831839	-3.45311	0.000554165	0.0102534
Dsg2	11.1601	-2.73791	0.800622	-3.41973	0.000626829	0.0111562
Klk14	12.514	-2.69781	0.754035	-3.57783	0.000346465	0.00741181
Icos	18.1039	-2.68041	0.778321	-3.44384	0.000573518	0.0104405
Gja3	42.3272	-2.64824	0.655071	-4.04268	5.28446e-05	0.00182736
Serpinb7	16.3951	-2.60495	0.817185	-3.18771	0.00143405	0.0207056
Fmod	1476.41	-2.55537	0.833028	-3.06756	0.00215812	0.0269757
Olfml1	27.0586	-2.47795	0.854087	-2.90129	0.0037163	0.038953
Car10	45.3763	-2.40982	0.651887	-3.69669	0.000218431	0.00530185
Arsi	190.464	-2.4029	0.533415	-4.50474	6.64531e-06	0.000402599
Prelp	1340.21	-2.40247	0.788401	-3.04727	0.0023093	0.0285058
Fbln7	42.2094	-2.35728	0.826666	-2.85155	0.00435061	0.0432946
Col9a2	48.9571	-2.35714	0.540957	-4.35735	1.3165e-05	0.000665922
Cldn19	35.5346	-2.34717	0.530757	-4.42231	9.76529e-06	0.000537836
0610040J01Rik	10.8314	-2.34514	0.741079	-3.1645	0.00155351	0.0216263
Cygb	16.7751	-2.34263	0.837683	-2.79656	0.00516499	0.0486196
C2cd4a	48.3424	-2.32722	0.773344	-3.00929	0.00261859	0.0310581
Nkx3-2	103.004	-2.27175	0.544353	-4.1733	3.00214e-05	0.00120611
Slc5a7	1512.06	-2.23771	0.335385	-6.67204	2.52268e-11	2.01097e-08
Rarres1	180.522	-2.22749	0.49922	-4.46195	8.12183e-06	0.000469516
Gabrb2	361.302	-2.2154	0.44723	-4.95359	7.28565e-07	7.55811e-05
Rassf9	36.8807	-2.19748	0.769521	-2.85565	0.00429491	0.043023
Jakmip3	11.2643	-2.19716	0.627576	-3.50102	0.000463478	0.00903454
Lbp	18.2915	-2.15723	0.774631	-2.78484	0.00535535	0.0497315
Abi3bp	1853.6	-2.084	0.447417	-4.65785	3.19533e-06	0.000233799
C4bp	16.3236	-2.03587	0.693023	-2.93766	0.00330701	0.0361125
Ahr	2564.96	-2.00529	0.552524	-3.62933	0.000284157	0.00636669
Sncaip	118.739	-1.94637	0.576732	-3.37483	0.000738607	0.0126836
Atoh8	1066.05	-1.92842	0.543071	-3.55096	0.000383827	0.00793103
Htr7	174.949	-1.89874	0.359655	-5.27934	1.29649e-07	1.90647e-05
Krtap1-5	45.525	-1.89385	0.377261	-5.02	5.16727e-07	5.75467e-05
Rspo2	3847.61	-1.88499	0.285352	-6.60586	3.95219e-11	2.75669e-08
Adcyap1	27.5185	-1.88279	0.52805	-3.56555	0.000363092	0.00765252
Il1rn	2198.26	-1.87689	0.513739	-3.6534	0.00025879	0.00597407
Gm9899	14.6625	-1.8744	0.577425	-3.24613	0.00116985	0.0180618
Abcc9	86.3576	-1.84424	0.655151	-2.81498	0.00487798	0.0466685
Esrrg	333.677	-1.83297	0.355544	-5.1554	2.53091e-07	3.28506e-05
Tspan13	246.071	-1.83175	0.400889	-4.56922	4.89537e-06	0.000323778
Slc1a1	38.4388	-1.79638	0.512611	-3.50437	0.000457688	0.00894456
Fgfr3	84.047	-1.79582	0.446215	-4.02458	5.70783e-05	0.0019297
Comp	140.884	-1.79303	0.425389	-4.21505	2.49727e-05	0.00105949
Dlk1	2311.91	-1.76091	0.587218	-2.99873	0.00271108	0.031831
Myh2	194.94	-1.75811	0.443278	-3.96616	7.30391e-05	0.00230469
Chit1	12.9293	-1.75244	0.561052	-3.12349	0.0017872	0.023694
Irs3	23.2481	-1.74609	0.494539	-3.53073	0.000414407	0.00845905
Wnt2	89.5148	-1.73815	0.607173	-2.86269	0.00420065	0.0424437
Wscd2	128.469	-1.72229	0.544786	-3.16141	0.00157008	0.0216975
St6galnac2	184.039	-1.70935	0.344321	-4.96443	6.89039e-07	7.29803e-05
Zcchc5	970.827	-1.7068	0.538265	-3.17093	0.0015195	0.0214339
6330403K07Rik	240.967	-1.68996	0.321768	-5.25212	1.50362e-07	2.14908e-05
Plekha4	151.706	-1.68685	0.37029	-4.55548	5.22671e-06	0.00033544
Prg4	588.85	-1.68676	0.258265	-6.53113	6.5274e-11	3.95456e-08
Cacna1h	1274.43	-1.68301	0.332456	-5.06235	4.1413e-07	4.82493e-05
Col10a1	2853.83	-1.67343	0.596065	-2.80747	0.00499331	0.0474063
Smad6	1396.92	-1.67227	0.497559	-3.36094	0.000776773	0.0131747
Ogn	10972.3	-1.66394	0.424414	-3.92056	8.83452e-05	0.00265021
Hottip	38.9055	-1.66048	0.390127	-4.25625	2.07887e-05	0.00093432
Grin3a	901.08	-1.64647	0.328109	-5.01805	5.2198e-07	5.77073e-05
Kirrel3	310.93	-1.64274	0.389584	-4.21664	2.47967e-05	0.00105498
Rspo3	1176.32	-1.63269	0.215299	-7.58338	3.36678e-14	1.01987e-10
Rasgrp1	107.998	-1.61573	0.335593	-4.81456	1.47528e-06	0.000133004
Map2	1057.46	-1.60687	0.275141	-5.84018	5.21433e-09	1.54855e-06
Mme	1986.37	-1.5961	0.505728	-3.15606	0.00159919	0.0220394
Ednrb	493.666	-1.58802	0.399101	-3.97901	6.92034e-05	0.00221767
Kazald1	347.977	-1.57523	0.403122	-3.90758	9.32251e-05	0.0027686
Myh1	275.416	-1.57083	0.440578	-3.56537	0.000363336	0.00765252
Ddx4	43.1391	-1.56942	0.347065	-4.52198	6.1265e-06	0.000377603
Cadm2	150.094	-1.56836	0.387142	-4.05113	5.09719e-05	0.00178708
Pcsk6	2517.39	-1.56633	0.408903	-3.83058	0.000127842	0.00355936
Hr	130.487	-1.5663	0.350356	-4.4706	7.8002e-06	0.000457914
Omd	312.279	-1.56076	0.299761	-5.20669	1.92237e-07	2.64692e-05
Bean1	53.7782	-1.53822	0.498707	-3.08442	0.00203951	0.0259801
Nyap2	59.5453	-1.52875	0.512053	-2.98552	0.00283095	0.032879
Lrrc75b	303.265	-1.52043	0.318566	-4.77272	1.8175e-06	0.000151252
Galnt14	135.997	-1.51904	0.37525	-4.04807	5.16417e-05	0.00179396
Bmp4	2032.56	-1.51158	0.423696	-3.5676	0.000360267	0.00762887
Serpinb8	607.147	-1.51128	0.33301	-4.53824	5.67269e-06	0.000355035
Trp63	33.695	-1.50827	0.488861	-3.08527	0.00203364	0.0259491
Adamts5	10995	-1.49953	0.386905	-3.87569	0.000106322	0.00304991
Adgrg2	1245.74	-1.49417	0.250959	-5.95384	2.6192e-09	9.256e-07
Pparg	179.144	-1.47858	0.416692	-3.54839	0.000387601	0.0079981
Gja5	150.831	-1.47774	0.375813	-3.9321	8.42068e-05	0.00256104
Rbm11	24.7685	-1.47257	0.49508	-2.97441	0.00293552	0.0335812
Gdf10	370.023	-1.47228	0.295265	-4.98631	6.15446e-07	6.56447e-05
Igfbp3	2489.65	-1.46607	0.455733	-3.21695	0.00129561	0.019429
Itih5	188.996	-1.46457	0.38276	-3.82634	0.000130062	0.00359805
Piezo2	4540.63	-1.45981	0.512038	-2.85099	0.00435839	0.0433151
Zfyve28	37.2833	-1.44252	0.425956	-3.38655	0.000707771	0.0122234
Ndnf	1174.31	-1.4356	0.465665	-3.08289	0.00205	0.026048
Grin2b	45.8662	-1.42454	0.36543	-3.89826	9.68874e-05	0.00283841
Rcan2	3743.72	-1.42444	0.218702	-6.51316	7.3588e-11	4.28678e-08
Spon2	266.299	-1.42055	0.399986	-3.55151	0.00038303	0.00792537
Fat4	22610.9	-1.41838	0.28444	-4.98656	6.14649e-07	6.56447e-05
Col8a2	831.17	-1.40011	0.492519	-2.84276	0.00447241	0.0441213
Erg	159.622	-1.3999	0.321304	-4.35693	1.31901e-05	0.000665922
Ano5	358.658	-1.39852	0.415818	-3.3633	0.000770167	0.013092
Tmem151a	250.87	-1.38724	0.339673	-4.08406	4.42553e-05	0.00158461
Calml4	68.9283	-1.38431	0.388211	-3.56586	0.000362663	0.00765252
Rims1	61.5959	-1.38117	0.483515	-2.85653	0.00428306	0.0429326
Slc16a12	179.71	-1.36795	0.312368	-4.3793	1.19063e-05	0.000620114
Akr1c14	191.572	-1.36748	0.319307	-4.28265	1.84685e-05	0.000858047
A430035B10Rik	28.6672	-1.36111	0.450497	-3.02134	0.00251655	0.0303469
Palmd	237.588	-1.35825	0.421939	-3.21906	0.00128613	0.019306
Flrt1	659.2	-1.34864	0.260322	-5.18065	2.21116e-07	2.93773e-05
S100a16	666.689	-1.33721	0.260417	-5.13487	2.82335e-07	3.59348e-05
Sox6	294.503	-1.33393	0.366565	-3.63899	0.000273707	0.00623393
Sema3d	3008.23	-1.32973	0.262958	-5.05682	4.263e-07	4.89148e-05
Galnt5	59.6409	-1.3281	0.407076	-3.26252	0.00110426	0.0172959
8430436N08Rik	34.5884	-1.32077	0.347006	-3.80618	0.000141127	0.00379665
3632451O06Rik	360.321	-1.30937	0.346797	-3.77561	0.000159616	0.00414672
Evx2	80.9344	-1.30521	0.316573	-4.12294	3.74064e-05	0.00141994
1700020L24Rik	101.446	-1.30486	0.373126	-3.4971	0.000470353	0.0091333
Ppbp	808.381	-1.30447	0.278226	-4.68852	2.75183e-06	0.000208396
Grid2	286.448	-1.3004	0.294398	-4.41715	1.0001e-05	0.000548826
Kcna4	25.992	-1.29193	0.363065	-3.55839	0.000373139	0.00778453
Col15a1	339.076	-1.29183	0.384432	-3.36036	0.000778418	0.0131878
Lypd6	151.476	-1.27949	0.3209	-3.98721	6.6856e-05	0.00217764
Aoc3	293.355	-1.27887	0.310817	-4.11454	3.87953e-05	0.00145444
Tox	645.613	-1.27826	0.223986	-5.70687	1.15074e-08	2.85723e-06
Adra1d	3125.31	-1.27596	0.265801	-4.80042	1.58334e-06	0.000137824
Slitrk2	189.869	-1.27518	0.321356	-3.96813	7.24398e-05	0.00229534
Lrrc4c	486.184	-1.27228	0.392096	-3.24481	0.00117531	0.0180906
Nckap5	96.1532	-1.26968	0.360452	-3.52247	0.00042754	0.00861107
Efna3	215.102	-1.267	0.283647	-4.46683	7.93878e-06	0.00046425
Kcnk3	584.073	-1.26531	0.312643	-4.04715	5.18442e-05	0.00179687
Mmp28	273.369	-1.26226	0.31824	-3.96639	7.2969e-05	0.00230469
Robo2	606.81	-1.26106	0.358917	-3.51351	0.000442225	0.0088015
Pcp4l1	570.195	-1.26016	0.347003	-3.63157	0.000281707	0.0063493
Gprin3	258.292	-1.25818	0.273089	-4.6072	4.08126e-06	0.000283554
Frmd3	101.079	-1.25714	0.400695	-3.13739	0.00170458	0.0228879
Ppapdc3	83.3747	-1.25598	0.355233	-3.53564	0.000406793	0.00832606
Diras2	160.073	-1.25355	0.288634	-4.34304	1.40524e-05	0.000695547
Smad9	476.952	-1.24703	0.390934	-3.18988	0.00142333	0.020621
Foxp2	640.172	-1.24537	0.361302	-3.4469	0.00056706	0.0103478
Tek	272.695	-1.23711	0.29595	-4.18012	2.9135e-05	0.00117674
Dhrs3	1521.99	-1.23497	0.229261	-5.38676	7.17373e-08	1.18101e-05
Stk26	265.895	-1.22699	0.406324	-3.01972	0.00253007	0.0304373
Hoxd13	3765.41	-1.22584	0.231212	-5.30178	1.14679e-07	1.75447e-05
Plce1	1022.83	-1.22532	0.228607	-5.35993	8.32537e-08	1.30929e-05
Extl1	27.5737	-1.21904	0.429943	-2.83534	0.00457763	0.0447308
Ttbk1	275.79	-1.20379	0.361829	-3.32696	0.000877993	0.0145812
Smoc2	9868.71	-1.20337	0.287752	-4.18195	2.89019e-05	0.00117202
Ism1	147.218	-1.19546	0.31251	-3.82536	0.000130582	0.00360253
Frmd7	49.7983	-1.18286	0.373161	-3.16982	0.00152531	0.0214339
Apol6	152.642	-1.18263	0.362705	-3.26059	0.0011118	0.0173781
Slc24a3	1122.29	-1.17997	0.256857	-4.59389	4.35056e-06	0.000296818
Col28a1	106.294	-1.17748	0.388776	-3.02869	0.00245614	0.029856
Sh3rf2	46.5983	-1.17126	0.387967	-3.01898	0.00253628	0.0304877
Rnf43	90.5001	-1.15044	0.304977	-3.77221	0.000161805	0.00418923
Rbm46	51.0611	-1.14994	0.405667	-2.8347	0.00458691	0.0447637
Coch	2152.79	-1.14688	0.258815	-4.43128	9.36744e-06	0.00052354
Gpr39	141.079	-1.143	0.402193	-2.84191	0.00448437	0.0441327
Car11	134.021	-1.13615	0.203326	-5.58782	2.29936e-08	4.77069e-06
C1qtnf4	55.5738	-1.1354	0.29545	-3.84294	0.00012157	0.0034035
Gpr22	24.8366	-1.13148	0.401394	-2.81887	0.00481924	0.0464327
Cebpa	391.652	-1.124	0.285526	-3.93661	8.26417e-05	0.00252667
Stmn2	1316.81	-1.12256	0.193977	-5.78707	7.16252e-09	1.97243e-06
Bhlhe22	174.995	-1.11475	0.217517	-5.12488	2.97733e-07	3.75788e-05
Vill	395.001	-1.11182	0.196905	-5.64648	1.63765e-08	3.75815e-06
A4galt	413.384	-1.10886	0.162847	-6.80921	9.81336e-12	9.90887e-09
Adamts3	187.742	-1.09331	0.291138	-3.75532	0.000173123	0.00443676
C1ra	542.863	-1.08408	0.25677	-4.22199	2.42156e-05	0.00104196
Tnfaip8l3	132.711	-1.08333	0.254693	-4.25348	2.10477e-05	0.000943162
Rtn4r	61.7994	-1.08201	0.35784	-3.02373	0.00249681	0.0301569
Guca1a	75.4359	-1.08098	0.328593	-3.28972	0.00100286	0.0160903
Slc52a3	48.5935	-1.07515	0.364187	-2.9522	0.00315517	0.0349585
Cdh17	175.777	-1.07039	0.341963	-3.13013	0.0017473	0.0233993
Cyp7b1	232.113	-1.0696	0.251908	-4.24598	2.17637e-05	0.000961783
Hpgd	268.126	-1.06777	0.356573	-2.99454	0.00274857	0.0321714
Thbs1	1.06207e+06	-1.06769	0.271199	-3.93691	8.25368e-05	0.00252667
Plin4	447.967	-1.06407	0.28968	-3.67326	0.000239476	0.0056585
Mfsd7a	42.2116	-1.05957	0.371537	-2.85184	0.00434666	0.0432837
Myzap	159.181	-1.05793	0.335925	-3.14931	0.00163655	0.022336
Slc16a9	44.1728	-1.05723	0.366984	-2.88085	0.00396599	0.0408221
Mustn1	117.612	-1.05571	0.30392	-3.47365	0.000513424	0.00968408
Gm10638	64.1707	-1.05153	0.320335	-3.2826	0.00102855	0.0163551
Hoxd12	663.56	-1.051	0.291278	-3.60825	0.000308269	0.0067864
Cbr2	1032.46	-1.04242	0.248689	-4.19166	2.76921e-05	0.00114285
Prrx2	3322.56	-1.03253	0.246049	-4.19644	2.71141e-05	0.00112512
Pdlim4	502.166	-1.02971	0.342719	-3.00452	0.00266001	0.0313285
Adamtsl1	1916.36	-1.02793	0.297769	-3.45213	0.000556189	0.0102732
Chrd	582.625	-1.01732	0.186749	-5.44752	5.10766e-08	9.10126e-06
Clec14a	342.599	-1.01716	0.284388	-3.57666	0.000348009	0.00743433
Lhx2	207.417	-1.0136	0.265147	-3.82279	0.000131949	0.00362046
Rab3b	442.354	-1.01341	0.324212	-3.12578	0.00177333	0.0235796
Fbn2	24457.3	-1.01328	0.256329	-3.95303	7.71689e-05	0.00239508
Sardh	1393.39	-1.01275	0.179101	-5.6546	1.5621e-08	3.63993e-06
Aspn	15234.3	-1.01145	0.285709	-3.54014	0.000399908	0.00821847
Unc5c	5179.25	-1.01081	0.210436	-4.80343	1.55968e-06	0.000136549
Gas1	9412.11	-1.01073	0.283038	-3.571	0.000355616	0.00757244
Svep1	14993.5	-1.01005	0.248475	-4.06499	4.80341e-05	0.00169192
Setbp1	5800.21	-1.00927	0.216802	-4.65525	3.23592e-06	0.000234504
Pth1r	340.343	-1.00246	0.33421	-2.99948	0.00270442	0.0317774
Bmf	207.479	-0.996012	0.255904	-3.89213	9.93664e-05	0.00288207
Hoxa13	385.314	-0.992966	0.253004	-3.92471	8.6835e-05	0.00261993
Rcn1	20646.7	-0.987579	0.205355	-4.80912	1.51594e-06	0.000134271
Spns2	127.94	-0.986223	0.262851	-3.75202	0.000175418	0.00447285
Kctd8	311.64	-0.985213	0.292694	-3.36602	0.000762604	0.0129926
Hoxd11	1172.37	-0.984767	0.232361	-4.23809	2.25434e-05	0.00098534
Mafb	706.263	-0.982587	0.323234	-3.03987	0.00236684	0.0290739
C1qtnf1	1061.69	-0.976755	0.307416	-3.17731	0.0014865	0.0211405
Rasl11a	221.789	-0.969673	0.325089	-2.98279	0.00285629	0.0329988
Wnt16	571.453	-0.969402	0.326669	-2.96753	0.00300201	0.0340587
Stac	221.9	-0.967856	0.293936	-3.29275	0.000992127	0.0159689
Ppp1r26	273.781	-0.966342	0.184097	-5.24909	1.52853e-07	2.16366e-05
Angpt1	861.463	-0.96509	0.194617	-4.95893	7.08824e-07	7.43853e-05
C1s1	820.42	-0.960418	0.213579	-4.49679	6.8988e-06	0.000413001
Rdh10	1559.02	-0.959658	0.277555	-3.45754	0.000545123	0.0101555
Serpinb1a	245.745	-0.957275	0.336196	-2.84737	0.00440821	0.043638
Lhx9	2492.01	-0.952202	0.201354	-4.72899	2.25637e-06	0.000177995
Fgfr2	3161.16	-0.946971	0.257392	-3.67911	0.000234052	0.00558569
Cables1	304.426	-0.945494	0.32993	-2.86574	0.00416036	0.042129
Gjb4	171.271	-0.93738	0.240626	-3.89558	9.79623e-05	0.00285884
Hoxd10	437.284	-0.933166	0.223904	-4.16771	3.07669e-05	0.00122954
Elfn1	252.611	-0.927681	0.245662	-3.77625	0.000159204	0.00414314
Lgi3	71.1759	-0.922411	0.291116	-3.16853	0.00153211	0.0214467
Anxa8	4852.69	-0.922322	0.221476	-4.16443	3.12131e-05	0.00123434
Prkg1	3413.06	-0.921574	0.310993	-2.96333	0.00304328	0.0343434
Nebl	117.121	-0.920484	0.308579	-2.98298	0.0028546	0.0329988
Tbx5	554.737	-0.920367	0.309316	-2.97549	0.00292522	0.0335646
Gp1bb	213.444	-0.920127	0.295754	-3.11112	0.00186378	0.0244463
Msx1	493.398	-0.919837	0.196875	-4.67219	2.98002e-06	0.000222342
Dmd	3144.89	-0.916776	0.294159	-3.1166	0.00182949	0.0241162
Lox	164172	-0.91555	0.261695	-3.49854	0.00046781	0.00909556
Lgr4	4346.99	-0.910065	0.267069	-3.4076	0.00065537	0.0115556
Cacna2d3	359.936	-0.90927	0.256881	-3.53965	0.000400654	0.00822264
Id2	1353.31	-0.902327	0.291099	-3.09972	0.00193701	0.0250966
Fam13c	672.64	-0.896602	0.219216	-4.09003	4.31315e-05	0.00155613
Actr3b	52.8608	-0.895057	0.271382	-3.29814	0.000973268	0.0157491
Gprc5c	170.046	-0.893898	0.237848	-3.75828	0.000171085	0.00439941
Phospho1	39.474	-0.893508	0.307145	-2.90907	0.00362503	0.0382345
Tmem117	255.061	-0.892801	0.22495	-3.9689	7.22061e-05	0.00229273
Npy1r	852.897	-0.890146	0.199594	-4.45978	8.20437e-06	0.000470694
Arsj	1592.16	-0.88988	0.175249	-5.0778	3.81829e-07	4.51811e-05
Rarb	236.849	-0.888928	0.278517	-3.19165	0.00141464	0.0205764
Lxn	2488.66	-0.888797	0.182034	-4.88259	1.04701e-06	0.000100367
Tbx4	1219.77	-0.888101	0.243465	-3.64775	0.000264544	0.00606869
Pitx1	1093.8	-0.887541	0.244547	-3.62933	0.00028416	0.00636669
Fgf5	313.725	-0.886194	0.309712	-2.86135	0.00421847	0.0425669
Arc	682.124	-0.885635	0.286201	-3.09445	0.0019718	0.0254603
Il13ra1	2811.16	-0.883866	0.183022	-4.82928	1.37024e-06	0.000125509
Adamts1	22337.4	-0.882203	0.238906	-3.69267	0.000221912	0.00536089
Tle2	507.538	-0.882031	0.223063	-3.95417	7.67993e-05	0.00238851
Cyp39a1	339.745	-0.881301	0.172621	-5.10542	3.30056e-07	4.06426e-05
Id1	3159.22	-0.86743	0.300666	-2.88503	0.00391374	0.0404349
Nell2	271.604	-0.864478	0.218274	-3.96052	7.47869e-05	0.00234033
Ndufaf1	641.886	-0.863097	0.151098	-5.71218	1.1154e-08	2.81565e-06
Adamtsl4	2730.73	-0.861639	0.213761	-4.03085	5.55746e-05	0.00188729
Col6a2	31043.9	-0.860309	0.253969	-3.38746	0.000705432	0.0121969
Gjb5	259.479	-0.858447	0.225228	-3.81147	0.000138145	0.00374596
Add3	2907.86	-0.858253	0.215966	-3.97403	7.06678e-05	0.0022486
Fzd1	5068.56	-0.854449	0.220156	-3.88111	0.000103983	0.00299415
Adamtsl3	3067.11	-0.853837	0.199587	-4.27801	1.88568e-05	0.000862857
BC037032	61.4185	-0.85227	0.296522	-2.87422	0.00405021	0.041421
Sync	653.083	-0.852097	0.28736	-2.96526	0.00302424	0.0341829
Slitrk5	1304.62	-0.846345	0.202087	-4.18802	2.814e-05	0.00115504
Col3a1	174608	-0.844603	0.263367	-3.20695	0.00134152	0.0198321
Rnd3	12289	-0.843946	0.20182	-4.18167	2.89374e-05	0.00117202
Begain	221.729	-0.843284	0.188905	-4.46407	8.04174e-06	0.000466667
Gca	303.12	-0.841351	0.165373	-5.08759	3.62639e-07	4.39402e-05
Casp12	1206.96	-0.839454	0.217479	-3.85994	0.000113416	0.00320484
Fam189a2	41.9729	-0.838535	0.276928	-3.02799	0.00246189	0.029878
Ntng1	171.606	-0.838078	0.22909	-3.65829	0.000253908	0.00590736
AA414768	506.232	-0.837977	0.238924	-3.5073	0.000452687	0.0089204
Glis3	4691.74	-0.830706	0.235647	-3.52522	0.000423136	0.00854762
Nol3	102.958	-0.830425	0.250348	-3.31708	0.000909623	0.0150078
Slc1a3	1727.46	-0.828009	0.293969	-2.81666	0.00485265	0.0465768
Foxc1	4206.66	-0.827979	0.25338	-3.26773	0.00108414	0.017069
Sema3f	5438.72	-0.826578	0.142266	-5.81009	6.24397e-09	1.75132e-06
Gm7694	96.7337	-0.825682	0.289404	-2.85305	0.00433022	0.0432053
Tcp11l1	1313.19	-0.818238	0.169666	-4.82265	1.41665e-06	0.000128483
Gal3st4	169.39	-0.816315	0.278294	-2.93328	0.00335396	0.036368
Snta1	925.634	-0.815381	0.192044	-4.24581	2.17808e-05	0.000961783
Crabp2	1336.55	-0.812	0.213806	-3.79783	0.000145966	0.00387859
Aldh1l1	197.356	-0.811432	0.195786	-4.14448	3.40587e-05	0.00133641
Slc7a2	1020.69	-0.807551	0.165945	-4.86639	1.13655e-06	0.000108266
1190002N15Rik	2738.67	-0.807332	0.22962	-3.51595	0.000438188	0.00873263
Fzd4	1203.29	-0.806105	0.168401	-4.78682	1.69441e-06	0.000144992
Rassf2	1031.57	-0.805518	0.276875	-2.90932	0.0036222	0.0382313
Cmya5	208.891	-0.80402	0.22428	-3.5849	0.000337213	0.00726518
Stk17b	3748.24	-0.80223	0.134839	-5.94954	2.68892e-09	9.256e-07
Ssc5d	3541.1	-0.802057	0.147849	-5.42484	5.8008e-08	9.87179e-06
Kcnk6	364.183	-0.795548	0.199146	-3.9948	6.47489e-05	0.0021273
Itgb8	349.282	-0.793795	0.18467	-4.29846	1.71989e-05	0.000814048
Sema6a	3080.38	-0.791924	0.192188	-4.12057	3.77938e-05	0.00142322
Trpv4	125.678	-0.7918	0.231122	-3.42589	0.00061278	0.0109706
Lfng	504.939	-0.790182	0.19514	-4.04932	5.13677e-05	0.00178854
Col11a1	29757.3	-0.788055	0.224745	-3.50644	0.000454151	0.0089204
5730508B09Rik	90.8591	-0.787772	0.21925	-3.59303	0.000326849	0.00706199
Mfap5	813.82	-0.786193	0.275734	-2.85127	0.00435452	0.043305
Atp8b1	435.426	-0.783708	0.226264	-3.46368	0.000532831	0.0100003
Dnm3os	8087.45	-0.780925	0.182088	-4.28872	1.79703e-05	0.000837563
Slc16a7	374.372	-0.774289	0.189142	-4.0937	4.24547e-05	0.00154201
Cd248	22834.2	-0.770637	0.158602	-4.85894	1.18016e-06	0.000111023
Bicc1	3545.76	-0.764079	0.184147	-4.14929	3.33509e-05	0.00131203
Slc29a1	2965.42	-0.761684	0.159761	-4.76766	1.86378e-06	0.000153417
Cacna2d1	7070.28	-0.760404	0.110533	-6.87944	6.00878e-12	7.55253e-09
Cacnb1	350.004	-0.751264	0.209761	-3.58153	0.000341586	0.00732813
Mtus2	505.059	-0.745468	0.254131	-2.9334	0.00335275	0.036368
Fam20c	1092.56	-0.742372	0.136522	-5.43774	5.39592e-08	9.28711e-06
Sertad4	4832.75	-0.741387	0.124591	-5.95057	2.67216e-09	9.256e-07
Ctdspl	1748.5	-0.740067	0.150773	-4.90849	9.17786e-07	9.08548e-05
Cacna1b	412.799	-0.737572	0.236561	-3.11789	0.0018215	0.0240317
Nmnat2	364.028	-0.737141	0.224139	-3.28877	0.00100625	0.0161277
Acot11	368.31	-0.736946	0.172697	-4.26728	1.97874e-05	0.000897307
Pde5a	1619.4	-0.736524	0.195145	-3.77424	0.000160497	0.00416248
Rnf165	114.869	-0.735152	0.233071	-3.1542	0.00160938	0.0220994
Sulf1	37568.2	-0.731828	0.178499	-4.0999	4.13322e-05	0.00151507
Lgalsl	3720.24	-0.728073	0.168992	-4.30834	1.64484e-05	0.000789945
Nrbp2	447.436	-0.724523	0.244475	-2.96359	0.00304075	0.0343434
Hcn1	638.97	-0.721815	0.165508	-4.3612	1.29351e-05	0.000659645
Fam114a1	9870.58	-0.718429	0.16953	-4.23778	2.25745e-05	0.00098534
Pmp22	3434.06	-0.715817	0.225513	-3.17417	0.00150265	0.0212901
Hivep3	541.868	-0.715448	0.17587	-4.06806	4.74066e-05	0.00167371
Klf2	1498.98	-0.713645	0.162697	-4.38635	1.15268e-05	0.000608394
Smim1	488.303	-0.713183	0.243257	-2.93181	0.0033699	0.0365096
Crlf1	9339.67	-0.711659	0.208844	-3.40761	0.000655353	0.0115556
Pdgfd	2658.45	-0.711484	0.17339	-4.10337	4.0717e-05	0.00150415
Cpm	361.019	-0.708262	0.240981	-2.93908	0.00329186	0.0359729
Ccdc74a	205.988	-0.708104	0.23999	-2.95055	0.00317207	0.03512
Mtss1l	4023.81	-0.707767	0.20561	-3.44228	0.000576834	0.0104691
Egr3	466.131	-0.704286	0.181232	-3.88611	0.000101862	0.00294428
Fzd8	2177.24	-0.703704	0.196524	-3.58075	0.000342606	0.00733961
Slc2a3	747.273	-0.703687	0.191087	-3.68255	0.000230915	0.00553392
Mef2c	840.721	-0.699701	0.153986	-4.54393	5.52157e-06	0.000348457
Klhdc8b	284.367	-0.69912	0.199374	-3.50658	0.00045391	0.0089204
Mical1	3300.18	-0.697586	0.198964	-3.50609	0.000454749	0.0089204
Chst7	1262.9	-0.69652	0.188623	-3.69266	0.000221925	0.00536089
Nog	211.388	-0.696146	0.191634	-3.63269	0.000280484	0.00633117
Lrrc8e	195.136	-0.695861	0.249601	-2.78789	0.00530521	0.0494562
Pdzd4	934.886	-0.695506	0.209287	-3.32322	0.000889862	0.014746
Tmem45a	2653.06	-0.694103	0.169751	-4.08895	4.33325e-05	0.00155813
Tsc22d3	1684.01	-0.689498	0.164704	-4.18628	2.83561e-05	0.00116076
Ntn3	429.595	-0.688042	0.115583	-5.95278	2.63618e-09	9.256e-07
Itih2	1211.56	-0.68579	0.196795	-3.48479	0.000492525	0.00941893
Dclk1	2331.77	-0.682979	0.20181	-3.38427	0.000713685	0.0123115
Mid1	3471.09	-0.68164	0.235072	-2.8997	0.00373516	0.0390695
Rab40b	108.667	-0.677677	0.229456	-2.95341	0.00314283	0.0348898
Plekhg5	884.26	-0.677528	0.129257	-5.2417	1.59101e-07	2.23124e-05
Cd82	1066.99	-0.674978	0.141721	-4.76274	1.90983e-06	0.000155517
Lifr	2278.79	-0.674358	0.197114	-3.42117	0.00062353	0.0111106
Dlx5	145.551	-0.673532	0.201275	-3.34632	0.000818914	0.0137509
Srrm4	315.251	-0.67159	0.240934	-2.78744	0.00531264	0.0494562
Fcgrt	1338.78	-0.667089	0.225448	-2.95895	0.00308686	0.0345555
Eya4	981.766	-0.665102	0.16195	-4.10684	4.01106e-05	0.00148537
Lamb2	17126.6	-0.662729	0.160201	-4.13685	3.52108e-05	0.00136046
Pard3b	716.961	-0.660483	0.182699	-3.61514	0.00030019	0.00665692
Daam2	3098.03	-0.660221	0.183002	-3.60772	0.000308896	0.00679034
Foxo1	2029.27	-0.659253	0.124594	-5.2912	1.21519e-07	1.80624e-05
Nacad	1197.08	-0.658079	0.226325	-2.90767	0.00364133	0.0383408
Ccdc8	1217.51	-0.657114	0.153036	-4.29384	1.75611e-05	0.0008286
Plxdc2	14486.4	-0.650285	0.137619	-4.72527	2.29813e-06	0.000180077
Sspn	2083.85	-0.648076	0.231522	-2.7992	0.00512296	0.0483742
Nid2	4806.61	-0.646222	0.152779	-4.22978	2.33924e-05	0.00101229
Magi3	2579.16	-0.644799	0.13168	-4.89671	9.74537e-07	9.40149e-05
Fbn1	148627	-0.64423	0.201705	-3.19391	0.00140358	0.0205198
Runx1t1	3121.45	-0.644219	0.186268	-3.45855	0.000543087	0.0101425
Col6a1	48138.1	-0.642973	0.198699	-3.23591	0.00121254	0.0185319
Zbtb8a	383.84	-0.642566	0.163134	-3.93889	8.18589e-05	0.00251999
Tspan2	3545.06	-0.642315	0.199287	-3.22307	0.00126825	0.019167
Slc16a2	775.376	-0.640691	0.166836	-3.84023	0.000122917	0.00343488
Cbr3	457.576	-0.638063	0.214499	-2.97467	0.00293301	0.0335812
2900026A02Rik	8751.11	-0.636267	0.174649	-3.64311	0.000269361	0.00615345
Cst3	13785.9	-0.634384	0.116353	-5.45225	4.97354e-08	8.96777e-06
Trps1	8880.04	-0.634003	0.103906	-6.10168	1.04957e-09	4.41579e-07
Ppap2a	11502	-0.631148	0.222032	-2.84259	0.00447483	0.0441213
Thra	2449.54	-0.630654	0.175462	-3.59426	0.000325315	0.00704414
Paqr4	239.008	-0.630484	0.117106	-5.38386	7.29036e-08	1.18731e-05
Efna1	383.715	-0.629477	0.209396	-3.00615	0.00264577	0.0312313
Cdon	4288.69	-0.629395	0.218034	-2.88668	0.00389332	0.0402789
Pknox2	515.031	-0.628002	0.210919	-2.97746	0.00290652	0.0334007
Tnxb	308.976	-0.627137	0.206789	-3.03273	0.0024235	0.029578
Marcks	27936.1	-0.626669	0.222279	-2.81929	0.00481294	0.0464015
Copz2	2977.74	-0.623133	0.177493	-3.51075	0.00044684	0.00887004
Trim47	2480.53	-0.622731	0.122281	-5.09263	3.53128e-07	4.31329e-05
Arf2	3988.31	-0.620721	0.140576	-4.41557	1.00746e-05	0.000550868
Rhoj	3544.85	-0.619469	0.168887	-3.66796	0.000244495	0.00574127
Cxxc5	3254.43	-0.617376	0.182196	-3.38853	0.000702671	0.012177
Hoxa10	1277.76	-0.617374	0.219885	-2.80771	0.00498953	0.0474063
Mid2	1870.79	-0.616628	0.204776	-3.01123	0.00260192	0.030933
Gm15910	253.845	-0.616233	0.178446	-3.45333	0.000553707	0.0102534
Lrrc32	20204.6	-0.615749	0.1937	-3.17888	0.00147847	0.0210713
Hacd4	1357.4	-0.614708	0.160626	-3.82696	0.000129736	0.00359805
Reck	2268.96	-0.614593	0.218763	-2.8094	0.00496337	0.0473396
Tro	1480.6	-0.614042	0.16505	-3.72035	0.000198947	0.00494787
Hspa2	1343.43	-0.61355	0.199432	-3.07649	0.00209453	0.0263706
Id3	8704.68	-0.613342	0.203979	-3.00689	0.00263937	0.0312068
4933431E20Rik	210.928	-0.611929	0.159051	-3.84737	0.000119391	0.00334869
Arhgef10	3733.29	-0.609258	0.137394	-4.43438	9.23376e-06	0.000519905
Pabpc4l	783.81	-0.609231	0.160036	-3.80684	0.000140752	0.00379328
Emilin1	16252.3	-0.608951	0.152565	-3.99143	6.56768e-05	0.00214847
Nynrin	7903.95	-0.608296	0.160649	-3.78648	0.000152796	0.00399008
44079	3308.67	-0.604296	0.168617	-3.58385	0.000338571	0.00728408
Tshz2	1524.71	-0.603398	0.207615	-2.90633	0.00365699	0.0384111
Eva1a	607.37	-0.602001	0.174473	-3.45039	0.000559773	0.0103045
Efemp2	18482.9	-0.601872	0.149441	-4.0275	5.6373e-05	0.00191012
Dnmt3a	3935.06	-0.599652	0.181292	-3.30765	0.000940809	0.0153551
Sox13	192.876	-0.599395	0.180877	-3.31382	0.000920298	0.0151464
Maf	1500.25	-0.598161	0.173996	-3.43779	0.000586479	0.0106
Slc27a3	1557.17	-0.596652	0.16075	-3.71168	0.000205885	0.00506223
Grin2d	257.959	-0.595194	0.213181	-2.79196	0.00523893	0.0490678
Gas2	2683.61	-0.591512	0.189867	-3.11541	0.0018369	0.0241718
Boc	2523.66	-0.58994	0.18188	-3.24357	0.00118042	0.0180957
Papss2	2008.44	-0.588373	0.166727	-3.52896	0.000417194	0.00847718
Pycr1	848.156	-0.585649	0.173758	-3.37049	0.000750347	0.0128415
Fam46b	1178.05	-0.583824	0.144736	-4.03372	5.49009e-05	0.0018686
Trpc1	585.116	-0.582172	0.1633	-3.56505	0.00036378	0.00765252
Myo7a	3021.16	-0.58135	0.1958	-2.9691	0.00298678	0.0339878
Brinp1	868.743	-0.579746	0.141798	-4.08852	4.34127e-05	0.00155813
Maml2	3515.76	-0.579689	0.176425	-3.28574	0.00101713	0.0162677
Mecom	5238.25	-0.579244	0.179196	-3.23245	0.00122732	0.0187011
Stat5a	1324.7	-0.578813	0.156512	-3.6982	0.000217134	0.00527882
Cgref1	1041.92	-0.578794	0.129921	-4.45496	8.39078e-06	0.000479573
Maged2	9816.39	-0.577549	0.127755	-4.52076	6.16176e-06	0.000377838
Entpd5	1422.91	-0.576946	0.154731	-3.7287	0.000192469	0.00485049
Kank1	5988.71	-0.573563	0.120946	-4.7423	2.11306e-06	0.000169335
Hcn2	158.485	-0.572003	0.184271	-3.10413	0.00190837	0.0247891
Optn	755.361	-0.571839	0.173504	-3.29583	0.000981312	0.0158501
Sdc4	16062.2	-0.570946	0.142239	-4.014	5.96993e-05	0.00200046
Dbndd2	1189.51	-0.568771	0.200485	-2.83697	0.00455433	0.0446082
Ddr1	7738.38	-0.568761	0.143536	-3.9625	7.41698e-05	0.00233066
Syne3	4287.3	-0.567556	0.176462	-3.21631	0.0012985	0.0194531
Fam26e	423.693	-0.56627	0.200644	-2.82227	0.00476857	0.04615
Rcn3	18605.5	-0.565408	0.162008	-3.49	0.000483028	0.00933156
2510009E07Rik	1737.76	-0.564477	0.158836	-3.55384	0.000379644	0.00786605
Acss2	757.862	-0.563712	0.193893	-2.90733	0.00364524	0.0383408
Lama5	20613.4	-0.563614	0.185644	-3.03599	0.00239745	0.029331
Thbs3	2723.69	-0.562189	0.142702	-3.93961	8.16145e-05	0.00251758
Fam124a	464.88	-0.561976	0.179982	-3.1224	0.00179381	0.0237492
Snai1	2465.42	-0.560905	0.162216	-3.45778	0.000544652	0.0101555
Cav1	53896.6	-0.560397	0.13543	-4.1379	3.50504e-05	0.00136046
Alpk1	481.591	-0.559971	0.198737	-2.81764	0.00483778	0.0465078
Zfp521	3754.53	-0.55883	0.122566	-4.55943	5.12924e-06	0.000330996
Mitf	817.698	-0.558032	0.133401	-4.18313	2.87524e-05	0.00117202
Hspb6	2372.49	-0.557677	0.145755	-3.82611	0.000130182	0.00359805
Cacna1c	8251.06	-0.547972	0.175307	-3.12578	0.00177334	0.0235796
Tubb2a	3706.13	-0.546376	0.165097	-3.30942	0.000934909	0.0152752
Tmem119	4754.97	-0.546308	0.16913	-3.2301	0.00123745	0.0187988
Ssh3	826.774	-0.543454	0.183244	-2.96574	0.00301951	0.0341676
Klhl23	1152.13	-0.539231	0.123456	-4.3678	1.25504e-05	0.000644368
Loxl1	37068.7	-0.53654	0.144006	-3.72581	0.000194688	0.00486592
Pbx3	1540.39	-0.535358	0.175847	-3.04446	0.00233101	0.0287269
Lhpp	191.505	-0.533699	0.168323	-3.17069	0.00152076	0.0214339
Map1lc3a	3391.82	-0.533497	0.145615	-3.66376	0.000248536	0.00580914
Tfeb	373.644	-0.532284	0.163816	-3.24928	0.00115698	0.0178812
Gulp1	3643.23	-0.531549	0.121722	-4.36691	1.26019e-05	0.000644824
P4ha2	6315.59	-0.52992	0.165064	-3.21039	0.00132556	0.0197219
Cdhr1	216.616	-0.529524	0.172795	-3.06446	0.0021806	0.0272279
Dkk3	17802.2	-0.527581	0.183863	-2.86942	0.0041122	0.0418009
Nhlrc1	151.135	-0.525646	0.175904	-2.98824	0.00280585	0.0326903
Slc26a1	148.032	-0.524707	0.184485	-2.84418	0.00445266	0.0439635
Ltbp3	17942.8	-0.523622	0.121574	-4.30702	1.65466e-05	0.000790583
Icam5	111.532	-0.523328	0.180891	-2.89306	0.00381506	0.0398047
Slc44a1	2002.17	-0.523066	0.161188	-3.24508	0.00117419	0.0180906
Sdc2	13357.1	-0.521271	0.175425	-2.97147	0.00296383	0.0338538
Efnb1	4566.89	-0.520006	0.178063	-2.92035	0.00349638	0.0373194
Galnt10	7241	-0.518445	0.150363	-3.44797	0.000564826	0.010332
Klf9	3356.28	-0.517601	0.123261	-4.19924	2.67809e-05	0.00111435
Fkbp14	4060.82	-0.516556	0.177721	-2.90655	0.00365434	0.0384099
Six5	783.703	-0.515038	0.135283	-3.8071	0.000140603	0.00379328
Fstl1	137150	-0.514812	0.161952	-3.1788	0.00147886	0.0210713
Ank1	592.033	-0.513749	0.146544	-3.50576	0.000455302	0.0089204
Lynx1	2819.07	-0.513235	0.149178	-3.44042	0.000580819	0.0105127
Nfix	27801	-0.509685	0.103039	-4.94655	7.554e-07	7.7306e-05
Dlc1	16521.1	-0.5091	0.179486	-2.83643	0.00456213	0.0446082
Fam43a	2178.94	-0.507893	0.170578	-2.97748	0.00290626	0.0334007
1700001L05Rik	140.06	-0.505698	0.179062	-2.82415	0.00474063	0.0459677
Hip1	7850.33	-0.504995	0.125689	-4.01783	5.87376e-05	0.00197698
Tns2	4490.84	-0.502318	0.0961897	-5.22216	1.76847e-07	2.45736e-05
Msrb3	20337.2	-0.496088	0.108629	-4.56681	4.95197e-06	0.000324686
Zfp39	405.402	-0.494039	0.120653	-4.09473	4.22669e-05	0.00153888
Trp53i13	682.173	-0.493286	0.102489	-4.81306	1.48633e-06	0.000133207
Cpxm1	3219.64	-0.492289	0.156018	-3.15534	0.0016031	0.0220692
Pcdhga7	1300.06	-0.489824	0.157971	-3.10072	0.0019305	0.0250336
Calhm2	1352.85	-0.489274	0.125343	-3.90349	9.48167e-05	0.00279396
Habp4	1565.49	-0.487991	0.153105	-3.1873	0.00143609	0.0207083
Trpm4	925.722	-0.487534	0.115612	-4.217	2.47578e-05	0.00105498
Plekhg2	7271.18	-0.487508	0.161778	-3.01344	0.00258301	0.0308049
Olfml3	3184.96	-0.487189	0.159608	-3.05241	0.00227013	0.02818
Megf9	1394.99	-0.486009	0.118488	-4.10175	4.10044e-05	0.00150741
Nod1	602.399	-0.485121	0.154471	-3.14052	0.00168646	0.0227251
Ephb3	3221.14	-0.485036	0.160789	-3.01659	0.00255634	0.0306315
Pigc	1521.24	-0.484137	0.113203	-4.2767	1.89683e-05	0.000865341
Zfp40	393.251	-0.48233	0.142019	-3.39624	0.000683184	0.01188
Sema3b	544.981	-0.482063	0.171071	-2.81791	0.0048337	0.0465078
Syt11	3563.29	-0.482032	0.131161	-3.67513	0.000237731	0.00562606
Rab3d	609.678	-0.481707	0.151785	-3.1736	0.00150559	0.0212967
Iqsec1	6656.77	-0.481431	0.115482	-4.16889	3.06093e-05	0.00122648
Ddah2	2153.42	-0.479699	0.154283	-3.10921	0.00187587	0.0245118
Tcta	1445.58	-0.479038	0.167924	-2.8527	0.00433492	0.0432236
Pxylp1	1418.38	-0.478872	0.168821	-2.83656	0.00456023	0.0446082
Rarg	5897.57	-0.478045	0.12008	-3.98105	6.86124e-05	0.00220881
Tnip2	540.487	-0.476487	0.103558	-4.60118	4.20102e-06	0.000290542
Fbxo10	1846.6	-0.475263	0.0903558	-5.2599	1.4413e-07	2.09903e-05
B3gnt9	1378.19	-0.475137	0.122712	-3.87198	0.000107956	0.00307929
Kctd1	1089.14	-0.475093	0.153721	-3.09062	0.0019974	0.0256161
Dok4	824.107	-0.474247	0.10265	-4.62002	3.83702e-06	0.000267813
Dnajb4	6428.34	-0.473711	0.157307	-3.01138	0.00260066	0.030933
Snx7	7690.53	-0.469184	0.151931	-3.08813	0.00201418	0.0257442
Slc16a4	615.075	-0.466251	0.156998	-2.96979	0.00298005	0.0339623
Tmem200b	477.252	-0.465582	0.127721	-3.64531	0.000267073	0.00611041
Ptpn3	795.017	-0.465095	0.10399	-4.47251	7.73084e-06	0.000455608
Smarcd3	1228.29	-0.465006	0.156663	-2.96818	0.00299567	0.0340587
Samd14	1363.39	-0.464114	0.133043	-3.48844	0.000485852	0.00933846
Tbx15	7712.61	-0.463507	0.100275	-4.62234	3.79437e-06	0.0002673
Ctf1	279.214	-0.46232	0.123511	-3.74314	0.000181735	0.0046184
Nfib	11364	-0.462059	0.143063	-3.22976	0.00123894	0.0188025
Il6st	33456.2	-0.461771	0.128482	-3.59407	0.000325558	0.00704414
Ror2	4030.43	-0.460295	0.134539	-3.42128	0.000623277	0.0111106
Rin2	2590.23	-0.456914	0.112173	-4.0733	4.63507e-05	0.00164025
Nfatc4	6502.97	-0.456441	0.137778	-3.31286	0.000923469	0.0151701
Csad	1021.01	-0.454378	0.130714	-3.47612	0.000508733	0.00961955
Glcci1	1395.69	-0.453977	0.160567	-2.82734	0.00469365	0.0456583
Osmr	8001.18	-0.45327	0.12562	-3.60825	0.000308268	0.0067864
B4galt4	597.646	-0.453072	0.135248	-3.34993	0.000808334	0.0136034
Srgap3	3690.49	-0.451788	0.115995	-3.89491	9.82358e-05	0.00286131
Tmed3	5063.79	-0.448471	0.128769	-3.48275	0.000496296	0.00947907
Shf	574.659	-0.445854	0.128061	-3.48157	0.000498488	0.00950894
Prune2	4655	-0.444334	0.149995	-2.96232	0.00305327	0.0344083
Ski	20532.4	-0.441479	0.138931	-3.17767	0.00148463	0.0211336
Glis2	4624.45	-0.437927	0.11794	-3.71314	0.000204705	0.0050414
Phka2	1632.83	-0.437773	0.143816	-3.04399	0.00233464	0.0287483
Tcf7l1	1947.09	-0.433781	0.143925	-3.01395	0.00257873	0.0308024
Ost4	3085.06	-0.433389	0.093315	-4.64437	3.41117e-06	0.000242561
Mylip	1242.97	-0.433318	0.104876	-4.13173	3.60049e-05	0.00138761
Tmem181b-ps	697.305	-0.433211	0.123583	-3.50544	0.000455856	0.0089204
2010111I01Rik	5084.54	-0.432873	0.119597	-3.61944	0.00029524	0.00656638
Lactb	1463.4	-0.432807	0.132623	-3.26343	0.00110073	0.0172585
Cnnm2	1113.79	-0.432632	0.122099	-3.54329	0.000395169	0.00813211
Lrch1	1739.62	-0.43167	0.0951717	-4.5357	5.74127e-06	0.000357849
Tacc1	6434.93	-0.42985	0.0955897	-4.49682	6.89772e-06	0.000413001
Zfp316	1157.55	-0.427973	0.143884	-2.97443	0.00293533	0.0335812
Slc41a3	540.645	-0.424774	0.115849	-3.66663	0.000245769	0.00576225
Tnfrsf1b	2880.68	-0.424422	0.094136	-4.50861	6.52539e-06	0.000396922
Emc2	2673.54	-0.423873	0.120243	-3.52514	0.000423261	0.00854762
Gpx7	1673.43	-0.423173	0.140903	-3.00329	0.0026708	0.0314312
Izumo4	339.576	-0.421381	0.135495	-3.10994	0.00187125	0.0245118
Zfp612	297.352	-0.419555	0.139975	-2.99735	0.00272339	0.0319508
Magi1	3276.75	-0.419548	0.120074	-3.49408	0.000475701	0.00922532
Fam174a	1044.28	-0.419208	0.132017	-3.1754	0.00149628	0.0212396
Rhbdf1	4162.43	-0.418724	0.106375	-3.93631	8.27433e-05	0.00252667
Foxn3	2916.94	-0.418188	0.132221	-3.16279	0.00156264	0.0216539
Gtpbp8	765.577	-0.418142	0.126561	-3.30389	0.000953534	0.0155126
Maged1	31007.9	-0.416707	0.109452	-3.80722	0.000140537	0.00379328
P3h4	10797.4	-0.41604	0.0904908	-4.59759	4.27401e-06	0.000294246
Obsl1	5780.84	-0.416028	0.0869929	-4.78232	1.73279e-06	0.000145805
Ring1	795.564	-0.415847	0.128524	-3.23555	0.00121407	0.0185367
Prickle2	2273.16	-0.415662	0.119197	-3.48717	0.000488163	0.00936076
Atg16l2	545.765	-0.413067	0.108831	-3.7955	0.000147344	0.00389473
Pcdhga5	732.624	-0.411098	0.120225	-3.4194	0.000627594	0.0111567
Ahcyl2	2336.61	-0.409889	0.124262	-3.29859	0.000971714	0.0157407
Il11ra1	2442.29	-0.409103	0.129889	-3.14964	0.00163473	0.022336
Mvd	1812.6	-0.408242	0.125345	-3.25696	0.00112614	0.0174988
Hdac11	510.791	-0.408123	0.144827	-2.818	0.00483235	0.0465078
Ndrg4	4878.64	-0.407871	0.141229	-2.88801	0.00387683	0.0402069
Galnt2	20378	-0.406871	0.0958495	-4.24489	2.18697e-05	0.000962902
Pcdhga2	644.573	-0.40666	0.136655	-2.97582	0.0029221	0.0335543
Pccb	1548.49	-0.405962	0.109089	-3.7214	0.000198124	0.0049355
Clstn1	7380.53	-0.403458	0.0977792	-4.12622	3.68774e-05	0.00141404
Cdc42ep1	3022.63	-0.402656	0.129428	-3.11105	0.00186422	0.0244463
Lrrc42	3932.56	-0.401752	0.0737988	-5.44387	5.21339e-08	9.18163e-06
Kctd15	1488.15	-0.400399	0.120953	-3.31036	0.000931772	0.0152569
Speg	5223.89	-0.399974	0.115818	-3.45348	0.00055341	0.0102534
Tbl2	1950.44	-0.39918	0.115519	-3.45554	0.000549185	0.0102164
Samhd1	6720.84	-0.396848	0.106265	-3.73451	0.000188084	0.00474786
Nfatc1	1904.39	-0.39648	0.129533	-3.06084	0.00220718	0.0275144
Amigo1	450.439	-0.39564	0.12697	-3.116	0.0018332	0.024144
Fchsd1	520.037	-0.395565	0.137361	-2.87975	0.00397991	0.0408399
Chp1	8987.88	-0.393762	0.105284	-3.74001	0.000184012	0.00466842
Tiam2	5576.39	-0.393744	0.0933103	-4.21972	2.44601e-05	0.0010495
Trim46	895.687	-0.39346	0.127923	-3.07575	0.00209971	0.0263919
Klf11	717.37	-0.39277	0.124486	-3.15513	0.00160427	0.0220692
Stard10	547.493	-0.392757	0.119633	-3.28302	0.00102701	0.0163551
Vps39	2354.16	-0.392492	0.11654	-3.36787	0.000757512	0.0129349
Ugp2	4909.8	-0.391971	0.10334	-3.79303	0.00014882	0.00391323
Plcd1	3092.45	-0.391584	0.103157	-3.79599	0.000147053	0.00389383
BC023829	2026.03	-0.391558	0.0827029	-4.73452	2.19576e-06	0.000175037
Dsel	3900.27	-0.39038	0.11757	-3.3204	0.000898884	0.0148792
Sesn1	1074.51	-0.39021	0.129706	-3.00842	0.00262606	0.0310804
Timm17b	1232.59	-0.389989	0.092857	-4.19989	2.67043e-05	0.00111422
Vasn	10147.6	-0.389556	0.124599	-3.12649	0.00176907	0.0235796
Abhd14b	741.917	-0.388004	0.118581	-3.27206	0.00106768	0.0168625
Smco4	684.56	-0.386718	0.0903802	-4.2788	1.87908e-05	0.000862439
Dos	1728.94	-0.386473	0.122164	-3.16355	0.00155858	0.0216373
Zfp112	214.341	-0.386047	0.130659	-2.95461	0.00313065	0.0348397
Ebf3	2100.53	-0.385802	0.124917	-3.08847	0.00201187	0.0257385
Eef2k	3678.87	-0.384838	0.110295	-3.48919	0.00048449	0.00933251
Metap1d	330.724	-0.384784	0.124432	-3.09232	0.00198599	0.0255342
Adgrl1	13275.3	-0.382755	0.11096	-3.44947	0.000561692	0.0103045
Erbb2	4381.01	-0.3799	0.099978	-3.79983	0.000144794	0.00386101
Shisa4	2527.08	-0.378922	0.064054	-5.91566	3.3054e-09	1.09912e-06
Trib2	5388.44	-0.378653	0.103584	-3.65551	0.000256674	0.00595454
Zc3h12b	329.59	-0.377754	0.127152	-2.9709	0.00296931	0.033869
Bace1	7407.97	-0.377751	0.105045	-3.59607	0.000323061	0.00701324
Hcfc2	1817.53	-0.377146	0.105246	-3.58346	0.000339068	0.00728444
Arfgap3	4197.63	-0.376854	0.109913	-3.42864	0.000606605	0.0108745
Cacng7	1145.27	-0.375823	0.130867	-2.8718	0.00408147	0.0415443
Irf1	1096.62	-0.375809	0.127225	-2.9539	0.00313789	0.0348708
Kctd7	511.565	-0.375491	0.129048	-2.90969	0.00361782	0.0382313
Pwwp2b	917.973	-0.374108	0.133131	-2.81007	0.00495312	0.0473014
Ckap4	43788.2	-0.374008	0.127062	-2.94352	0.00324504	0.0356155
Bcl9l	11214.6	-0.372036	0.0803452	-4.63047	3.64829e-06	0.00025821
Tbl1xr1	6744.66	-0.372004	0.128588	-2.89299	0.00381595	0.0398047
Ppm1l	2190.87	-0.37194	0.120429	-3.08845	0.00201204	0.0257385
P3h3	7921.03	-0.369518	0.111013	-3.32861	0.000872801	0.0145109
1600014C10Rik	1613.68	-0.367527	0.111967	-3.28245	0.00102908	0.0163551
Fyco1	5850.49	-0.367502	0.0830176	-4.42679	9.5644e-06	0.000530631
Rab11fip3	3690.84	-0.36734	0.118247	-3.10655	0.00189286	0.0246724
Rab32	1523.06	-0.366542	0.110686	-3.31154	0.000927826	0.0152087
Tmco4	620.073	-0.365836	0.103745	-3.5263	0.000421403	0.00853408
Prickle3	372.885	-0.365501	0.12453	-2.93503	0.00333511	0.0363118
Mppe1	659.853	-0.364097	0.118156	-3.08148	0.00205971	0.0261058
Zfp324	1068.23	-0.364068	0.0862965	-4.2188	2.45604e-05	0.00105083
Oat	12712.4	-0.364042	0.101187	-3.59772	0.000321025	0.00699603
Atp8b2	17586.1	-0.363351	0.089452	-4.06197	4.86611e-05	0.00171002
Grik5	2668.24	-0.363013	0.103959	-3.4919	0.000479592	0.00927701
Nckipsd	1060.17	-0.362467	0.122709	-2.95388	0.00313805	0.0348708
Hhat	1302.03	-0.362349	0.0801346	-4.52175	6.13299e-06	0.000377603
Casp9	823.079	-0.36142	0.104755	-3.45015	0.000560274	0.0103045
Chpf	9553.74	-0.360289	0.115273	-3.12554	0.00177478	0.0235796
Pde8a	1415.48	-0.360265	0.0904013	-3.98517	6.74318e-05	0.00219168
Crtap	8892.63	-0.359962	0.0986886	-3.64746	0.000264849	0.00606869
Ctdsp2	15788.8	-0.359947	0.0911142	-3.9505	7.79884e-05	0.00241557
Sh3rf3	1550.87	-0.359306	0.0766697	-4.68641	2.78033e-06	0.000209507
Chmp2b	5126.38	-0.35839	0.12415	-2.88675	0.00389239	0.0402789
Gpr180	2589.34	-0.357739	0.0938142	-3.81327	0.000137138	0.00372908
Npdc1	3603.51	-0.357141	0.101336	-3.52431	0.000424582	0.00856288
Grb10	56798.2	-0.356786	0.119482	-2.98612	0.00282544	0.0328428
Tmem63a	5307.01	-0.356154	0.122396	-2.90984	0.00361611	0.0382313
Yif1b	2658.46	-0.355709	0.115159	-3.08885	0.00200933	0.0257385
Phkb	2592.68	-0.355448	0.111062	-3.20044	0.00137218	0.0202058
Snap23	4327.18	-0.355343	0.08918	-3.98456	6.76045e-05	0.0021917
Mllt3	3144.64	-0.354421	0.0834564	-4.24679	2.16859e-05	0.000961783
Fzd2	9195.24	-0.353219	0.101123	-3.49297	0.000477677	0.00925179
Haus7	1061.52	-0.352954	0.107931	-3.27018	0.00107478	0.0169569
Psmg4	278.354	-0.352617	0.110645	-3.18692	0.00143796	0.0207083
Igsf8	2929.36	-0.35222	0.110225	-3.19547	0.00139603	0.020449
Fam126a	6267.03	-0.35204	0.0897824	-3.92104	8.81689e-05	0.00265021
Plekhh3	1076.58	-0.351818	0.118335	-2.97306	0.00294846	0.0337037
Stat3	14755.5	-0.35171	0.0821637	-4.28061	1.86384e-05	0.00086066
2210013O21Rik	1781.95	-0.351644	0.119381	-2.94557	0.0032236	0.0354804
Myo1e	11159.7	-0.348381	0.108106	-3.22259	0.00127038	0.019167
Ccdc102a	4184.63	-0.346631	0.0994396	-3.48585	0.000490577	0.00939353
Arhgef25	7458.4	-0.345413	0.086386	-3.99849	6.37481e-05	0.00210814
Tpm2	31666.1	-0.345161	0.123207	-2.80146	0.00508722	0.0480968
Spsb2	683.751	-0.344991	0.103941	-3.31909	0.000903107	0.0149165
Tcf7l2	4150.34	-0.344923	0.0884068	-3.90154	9.55819e-05	0.00281103
Zfand2b	478.569	-0.344505	0.0932943	-3.69267	0.000221909	0.00536089
Zfp354c	2630.53	-0.344048	0.120317	-2.85952	0.00424289	0.0426996
Nab2	8996.62	-0.343056	0.109812	-3.12402	0.00178397	0.023681
Ptger1	2221.94	-0.342994	0.103635	-3.30965	0.000934119	0.0152752
Arid5b	12676.8	-0.342236	0.122302	-2.79829	0.00513735	0.0484498
Gmppb	1778.33	-0.341983	0.102809	-3.32639	0.0008798	0.0145952
Tnfsf12	432.232	-0.341672	0.120822	-2.8279	0.00468547	0.0456081
Hmgn3	1438.23	-0.340783	0.106781	-3.19141	0.00141581	0.0205764
Zfp821	732.128	-0.339993	0.117907	-2.88357	0.00393192	0.0405673
Nsmf	1770.45	-0.338874	0.118227	-2.86631	0.00415287	0.0421013
Trp53inp2	8061.39	-0.338716	0.109485	-3.09371	0.0019767	0.0254626
Nbl1	5388.11	-0.338437	0.102451	-3.30341	0.000955179	0.0155227
Pcolce	31381.2	-0.337989	0.0948306	-3.56413	0.000365062	0.00765822
Tet2	1607.91	-0.337535	0.107391	-3.14303	0.00167207	0.0226523
Magee1	4029.65	-0.335873	0.104226	-3.22255	0.00127054	0.019167
Ephx1	16665.7	-0.335059	0.0972275	-3.44613	0.000568667	0.0103647
Vps8	3159.28	-0.33437	0.103032	-3.2453	0.00117326	0.0180906
Cd109	23406.6	-0.332238	0.101627	-3.26918	0.0010786	0.0169995
Sdc1	13429.1	-0.331956	0.0965792	-3.43714	0.000587901	0.0106131
Zfp235	420.698	-0.331633	0.109991	-3.01508	0.00256915	0.0307607
Lrrc16a	2668.25	-0.329246	0.0965104	-3.41151	0.00064604	0.0114364
Scaper	1608.41	-0.329246	0.0956159	-3.44342	0.000574402	0.010444
Jak1	20601.3	-0.327824	0.0964363	-3.39939	0.000675372	0.0117712
Kifap3	6927.75	-0.326519	0.101625	-3.21297	0.00131369	0.0196225
Ubtd2	2878.48	-0.326357	0.11296	-2.88913	0.00386304	0.0401576
Dnajb14	1179.37	-0.326188	0.0987993	-3.30152	0.000961625	0.015594
Dnajc18	3737.52	-0.325795	0.101161	-3.22055	0.00127946	0.019244
Foxj2	2760	-0.323634	0.0874426	-3.7011	0.000214664	0.00524402
Hspb8	3361.58	-0.322517	0.108615	-2.96937	0.00298414	0.0339833
43898	4544.65	-0.322409	0.0887997	-3.63074	0.000282605	0.00636008
Fkbp10	28595.3	-0.322172	0.109694	-2.937	0.00331402	0.0361491
D5Ertd579e	7817.3	-0.321751	0.0533118	-6.03528	1.58692e-09	6.49608e-07
Marveld1	7296.83	-0.320851	0.0907606	-3.53514	0.000407559	0.00833049
Gorasp1	1320.2	-0.319812	0.0939067	-3.40564	0.000660093	0.0115983
Dram1	797.479	-0.31971	0.103549	-3.08752	0.00201831	0.0257752
Kat2b	1819.3	-0.319138	0.110396	-2.89085	0.00384207	0.0399945
Selm	3669.76	-0.318469	0.100602	-3.16562	0.0015475	0.0215824
Dag1	22291.3	-0.318148	0.0837492	-3.79881	0.00014539	0.00387007
Rab33b	2096.94	-0.315617	0.110552	-2.8549	0.004305	0.0430881
Fkbp9	42926.4	-0.315565	0.0977651	-3.22779	0.00124751	0.0189137
Acsf2	1318.47	-0.31443	0.0854677	-3.67893	0.000234214	0.00558569
Ostc	6688.46	-0.314269	0.0969094	-3.24292	0.00118313	0.018119
Slc18b1	1171.22	-0.313944	0.0984237	-3.18972	0.00142411	0.020621
Fam120c	1637.75	-0.313897	0.0996843	-3.14891	0.00163878	0.0223411
Plxna3	3153.93	-0.313096	0.105493	-2.96794	0.00299805	0.0340587
Dnajc25	2210.17	-0.310085	0.0698805	-4.43736	9.10685e-06	0.000514673
Glt8d1	2034.93	-0.309336	0.107544	-2.87637	0.00402281	0.0412243
Tiam1	2790.33	-0.309063	0.0784973	-3.93725	8.24221e-05	0.00252667
Pofut2	8883.66	-0.308166	0.110579	-2.78684	0.0053225	0.0494872
Ggcx	4637.44	-0.307443	0.0977824	-3.14416	0.00166565	0.022619
Mypop	1045.18	-0.305928	0.102738	-2.97776	0.00290367	0.0334007
44082	8429.02	-0.305212	0.103937	-2.93649	0.00331946	0.0361702
Epb4.1l2	15235.7	-0.304041	0.069751	-4.35896	1.30683e-05	0.000664205
Plod1	7126.62	-0.302886	0.10515	-2.88053	0.00397008	0.0408221
Sfxn3	8344.13	-0.302162	0.0916824	-3.29575	0.000981607	0.0158501
Pygb	8652.66	-0.299353	0.0913564	-3.27676	0.00105004	0.0166185
Erbb2ip	17908.9	-0.298327	0.0980153	-3.04367	0.00233709	0.0287551
Tmem263	10254.9	-0.298183	0.0888737	-3.35513	0.000793263	0.0133829
Ptms	24667.7	-0.297597	0.0875358	-3.39972	0.000674538	0.0117702
Dapp1	778.68	-0.297287	0.100244	-2.96563	0.00302062	0.0341676
Abcb10	5132.76	-0.296999	0.0756185	-3.92759	8.58003e-05	0.00259387
Slc35f5	3745.55	-0.296672	0.0948722	-3.12707	0.00176558	0.0235796
Atl3	19912.5	-0.296121	0.0950976	-3.11386	0.00184655	0.0242776
Txndc12	2766.85	-0.295959	0.100955	-2.93159	0.00337234	0.03651
Ctnnbip1	1315.98	-0.295456	0.101143	-2.92118	0.0034871	0.037273
Fer	3274.98	-0.295375	0.0776907	-3.80194	0.00014357	0.00384189
Tead3	4340.59	-0.294468	0.0933504	-3.15444	0.00160808	0.0220994
Pcyt1a	5690.19	-0.29395	0.0852719	-3.44721	0.000566414	0.0103478
Ttyh3	14654.5	-0.293832	0.100941	-2.91094	0.00360348	0.0381666
Exoc3	4141.74	-0.293554	0.0848301	-3.46049	0.000539194	0.0100823
Sgsm2	1982.84	-0.293249	0.092519	-3.16961	0.00152645	0.0214339
Mgat1	9908.34	-0.29254	0.099995	-2.92555	0.00343847	0.0369458
Pfkp	3049.4	-0.292111	0.0733633	-3.98171	6.84211e-05	0.00220881
Arl15	1894.98	-0.291108	0.0830044	-3.50714	0.000452955	0.0089204
Mgat3	2567.07	-0.290956	0.0984413	-2.95563	0.00312032	0.0347703
C2cd2	957.827	-0.287469	0.0982166	-2.92689	0.00342375	0.0368969
Adgrl2	12247.2	-0.287425	0.0941342	-3.05336	0.00226296	0.0281171
Ptrf	86489.7	-0.287231	0.0875	-3.28264	0.00102839	0.0163551
Pogk	2622.7	-0.2866	0.101895	-2.81269	0.00491284	0.0469463
Myo9a	7134.65	-0.284815	0.0884681	-3.21941	0.00128457	0.0193016
Zfp251	1980.19	-0.283814	0.0904801	-3.13676	0.00170828	0.0229173
Slc9a6	2184.58	-0.282747	0.0961276	-2.94137	0.00326765	0.03583
Fam171b	1227.63	-0.282166	0.100497	-2.80772	0.0049894	0.0474063
Gmppa	1963.18	-0.281722	0.0862439	-3.26658	0.00108856	0.017103
Slc52a2	1135.25	-0.281719	0.0810397	-3.47631	0.000508369	0.00961955
Sec22b	5975.81	-0.279982	0.0917703	-3.0509	0.00228154	0.0282091
Adcy3	2604.21	-0.278603	0.0757424	-3.67829	0.0002348	0.00558569
Slc4a4	1020.31	-0.278582	0.0887902	-3.13753	0.00170378	0.0228879
Spg11	4923.22	-0.277851	0.0642931	-4.32162	1.54887e-05	0.000754317
Slc35a2	2710.32	-0.277682	0.0922317	-3.0107	0.00260644	0.0309382
Robo1	6070.79	-0.27599	0.0820096	-3.36534	0.000764487	0.01301
Zfp60	1467.78	-0.274657	0.0856478	-3.20682	0.00134213	0.0198321
Xylt2	1968.72	-0.274608	0.0834455	-3.29087	0.000998772	0.0160418
Slc9a3r2	2779.69	-0.273368	0.095759	-2.85475	0.00430711	0.0430881
Decr1	2187.76	-0.272495	0.0960209	-2.83787	0.00454159	0.04458
Atp11a	18065	-0.271682	0.0840459	-3.23255	0.00122693	0.0187011
Pgap2	1522.32	-0.271261	0.0732046	-3.70552	0.000210959	0.00517021
Arl1	6409.35	-0.271211	0.08997	-3.01446	0.00257439	0.0307748
Amer1	1873.9	-0.270353	0.0947111	-2.85451	0.00431039	0.0430926
Sec22a	1190.61	-0.270219	0.0898175	-3.00853	0.00262514	0.0310804
Myo18a	6033.21	-0.269074	0.0820738	-3.27844	0.00104384	0.016555
Gabarap	14741.1	-0.268515	0.0780487	-3.44035	0.000580953	0.0105127
Tmed9	14237.6	-0.267852	0.0691496	-3.87351	0.000107279	0.00306574
Lman1	16623	-0.267581	0.0774928	-3.45297	0.000554441	0.0102534
Rab8b	6328.26	-0.26598	0.0950967	-2.79695	0.00515879	0.0485914
Mtmr6	6921.72	-0.265676	0.077488	-3.42861	0.000606691	0.0108745
Smap2	2390.22	-0.262717	0.0761705	-3.44907	0.000562529	0.0103045
Ehd2	28247.7	-0.261562	0.0821446	-3.18416	0.00145172	0.0208218
Znfx1	4238.86	-0.260818	0.093319	-2.79491	0.00519149	0.0487829
Gbf1	11048.4	-0.257173	0.0833771	-3.08446	0.00203925	0.0259801
Ppp1r13b	1312.33	-0.256601	0.083217	-3.08352	0.00204568	0.0260368
Erp29	5936.6	-0.256277	0.0878872	-2.91598	0.00354576	0.0377666
Ndrg3	3122.25	-0.255576	0.0748903	-3.41267	0.000643297	0.0114091
Zxdc	2347.07	-0.254075	0.0873302	-2.90936	0.00362175	0.0382313
Hiatl1	4518.12	-0.253877	0.0842893	-3.01197	0.00259558	0.0309062
Crtc1	1937.99	-0.25265	0.0879426	-2.87289	0.00406731	0.0414712
Mpc2	1604.45	-0.252618	0.0549843	-4.59437	4.34052e-06	0.000296818
Sar1a	18783.5	-0.251473	0.0683765	-3.67776	0.000235288	0.00558569
Cdc42ep4	2666.32	-0.249705	0.08731	-2.85998	0.00423665	0.0426934
Ankzf1	860.704	-0.249153	0.0822047	-3.03089	0.00243835	0.0297114
Ctdsp1	5882.32	-0.249024	0.0684812	-3.63639	0.000276487	0.00626897
Nbn	1759.24	-0.248376	0.0830253	-2.99157	0.00277551	0.0324116
Fgd1	1807.3	-0.247985	0.0830082	-2.98747	0.00281295	0.0327479
Hdlbp	90099	-0.247796	0.0743455	-3.33303	0.000859061	0.0143297
Pias1	2916.46	-0.247733	0.0808558	-3.06388	0.00218487	0.0272586
Zhx3	2118.09	-0.245502	0.0774422	-3.17012	0.00152373	0.0214339
Mios	1912.83	-0.245398	0.0759374	-3.23159	0.00123105	0.0187204
Tuba1a	39637.4	-0.243874	0.0792365	-3.07779	0.00208539	0.0262991
Nptn	25704.9	-0.242915	0.0812396	-2.9901	0.00278883	0.032517
Cdk19	1832.81	-0.242901	0.0830299	-2.92546	0.00343943	0.0369458
Lix1l	7488.2	-0.242737	0.0840536	-2.88789	0.0038784	0.0402069
Stat5b	2640.47	-0.242653	0.0700521	-3.46389	0.000532428	0.0100003
Kdelr1	9018	-0.240956	0.058787	-4.09879	4.1531e-05	0.00151573
Brms1l	2508.35	-0.239829	0.0774893	-3.09499	0.0019682	0.0254355
Sgcb	1659.5	-0.238544	0.0785966	-3.03505	0.00240498	0.0293994
Rcor3	1743.08	-0.238202	0.0755799	-3.15166	0.00162345	0.0222725
Plxnb2	47369.7	-0.237029	0.0779921	-3.03915	0.0023725	0.0291199
Gga2	3532.43	-0.236811	0.0663345	-3.56995	0.000357043	0.00758453
Eif2ak3	3666.75	-0.236497	0.0756216	-3.12738	0.00176373	0.0235776
Josd2	1259.68	-0.23351	0.0775596	-3.01071	0.00260636	0.0309382
Tbccd1	782.785	-0.229262	0.08101	-2.83005	0.00465414	0.0453322
Numbl	5138.14	-0.226317	0.0796418	-2.84168	0.00448761	0.0441359
Dse	10098.3	-0.224907	0.0534976	-4.20405	2.6218e-05	0.00109695
Copa	43828.3	-0.222387	0.0653812	-3.40139	0.000670444	0.0117123
Ids	5861.1	-0.220057	0.0711395	-3.09331	0.00197937	0.0254712
Tspan4	5477.49	-0.21919	0.0586794	-3.73538	0.00018743	0.00474462
B4galt6	4742.43	-0.219024	0.0682763	-3.20791	0.00133704	0.0198149
Anks3	1408.89	-0.218816	0.0780665	-2.80295	0.00506379	0.0479651
Vhl	1655.55	-0.217155	0.0776163	-2.7978	0.00514513	0.0484929
Fam20b	5968.82	-0.215735	0.0612905	-3.51987	0.000431755	0.00864648
Tmem258	2764.73	-0.214773	0.069713	-3.08081	0.00206436	0.0261429
Copg1	21273.8	-0.214394	0.0656606	-3.26519	0.00109391	0.0171692
Tmem129	1841.64	-0.214049	0.0758927	-2.82041	0.00479621	0.0463287
Fam172a	2423.14	-0.213741	0.0720665	-2.96588	0.00301818	0.0341676
Man1a2	15353.3	-0.211857	0.0716468	-2.95696	0.00310689	0.0346772
Ccnd3	7288.68	-0.211313	0.0743509	-2.84211	0.00448165	0.0441327
Creld2	2355.14	-0.209226	0.0642259	-3.25765	0.00112337	0.0174988
Slc37a3	4434.21	-0.208738	0.0733046	-2.84754	0.0044058	0.043638
Ppib	5167.52	-0.208368	0.0538287	-3.87094	0.000108418	0.00308667
Desi2	6550.87	-0.206623	0.066369	-3.11325	0.0018504	0.0243071
Pvrl1	7055.22	-0.20562	0.0553415	-3.71548	0.000202817	0.00501381
Scyl3	1986.45	-0.205041	0.0694296	-2.95322	0.00314477	0.0348898
Txndc5	37915.4	-0.204552	0.0691896	-2.95639	0.00311262	0.0347156
Zdhhc8	7214.13	-0.204052	0.0548027	-3.7234	0.000196556	0.00490451
Arf5	5818.27	-0.202265	0.0617087	-3.27773	0.00104644	0.0165789
Ccdc32	997.065	-0.201729	0.0630545	-3.19929	0.00137767	0.0202388
Bcl9	4791.85	-0.201306	0.0722512	-2.78619	0.00533308	0.0495551
Anapc11	2622.3	-0.20088	0.0519907	-3.86377	0.00011165	0.00316675
Tfg	7479.56	-0.200687	0.0526103	-3.81459	0.000136412	0.00371599
Nfic	15189.9	-0.199965	0.0501139	-3.99022	6.6012e-05	0.00215478
Pced1a	1339.08	-0.198988	0.069724	-2.85394	0.0043181	0.0431411
Foxn2	4586.28	-0.197302	0.0672642	-2.93324	0.00335442	0.036368
Btbd7	6473.53	-0.197164	0.0607683	-3.24452	0.0011765	0.0180906
1600012H06Rik	2835.51	-0.196811	0.0553027	-3.55879	0.000372573	0.00778453
Erc1	7939.55	-0.196486	0.0687786	-2.85679	0.00427947	0.0429251
Osbp	8256.43	-0.196017	0.0650193	-3.01475	0.00257195	0.03077
Extl3	14540.3	-0.195888	0.0591164	-3.3136	0.000921026	0.0151464
Aco1	5397.59	-0.195487	0.0569222	-3.43428	0.000594121	0.0107126
Rab2a	14562.7	-0.189409	0.0668091	-2.83507	0.00458154	0.0447401
Ubfd1	8380.04	-0.188598	0.0594283	-3.17354	0.00150592	0.0212967
Kank2	14265.5	-0.187925	0.0636984	-2.95023	0.00317538	0.035131
Krtcap2	4168.39	-0.186136	0.0584555	-3.18424	0.00145136	0.0208218
Zfp768	1501.23	-0.185301	0.0569867	-3.25165	0.00114736	0.0177688
Dnpep	5163.66	-0.184908	0.0628962	-2.9399	0.00328323	0.0359305
Akt2	6537.72	-0.183824	0.0585794	-3.13803	0.00170088	0.0228879
Fam98b	3385.96	-0.183767	0.0636749	-2.88601	0.00390156	0.0403365
Slc39a1	16178.9	-0.183666	0.0540452	-3.39838	0.000677867	0.0118011
Trpc4ap	11096.4	-0.17792	0.0565184	-3.14801	0.00164388	0.0223868
Sec11a	4511.74	-0.177627	0.0623874	-2.84716	0.00441105	0.043638
Map4	38542	-0.176905	0.0550406	-3.21408	0.00130861	0.0195659
Ripk1	4369.72	-0.175764	0.0556023	-3.16109	0.0015718	0.0217015
Sec13	9255.87	-0.17548	0.0592443	-2.96198	0.00305668	0.0344126
Stx2	3074.51	-0.175399	0.0589599	-2.97488	0.002931	0.0335812
Gid8	4620.37	-0.174327	0.057594	-3.02682	0.00247141	0.0299695
Aip	3243.75	-0.172694	0.0540939	-3.19249	0.00141052	0.0205764
Rabep1	7755.58	-0.172063	0.0595006	-2.89179	0.00383049	0.0399014
Wdr83os	1830.61	-0.171966	0.0545985	-3.14965	0.00163467	0.022336
Fam193a	5114.2	-0.171382	0.0586113	-2.92404	0.00345521	0.0370627
Ifnar1	7346.48	-0.170188	0.0582295	-2.92272	0.00346994	0.0371681
Rint1	2258.68	-0.166346	0.0544681	-3.05401	0.00225807	0.0280794
Copb1	17769.5	-0.165838	0.0538347	-3.0805	0.00206652	0.0261483
Cbfa2t2	3795.08	-0.16528	0.0555013	-2.97795	0.0029018	0.0334007
Cog1	2825.96	-0.164395	0.0467082	-3.51963	0.000432153	0.00864648
Slc41a1	3021.61	-0.159712	0.0548021	-2.91434	0.00356446	0.0378593
Arcn1	23490.6	-0.158167	0.0520615	-3.03808	0.00238091	0.0291994
Gnl1	5429.01	-0.155927	0.03936	-3.96155	7.44647e-05	0.00233508
Dynll1	11040	-0.155806	0.0501616	-3.10608	0.00189587	0.0246904
Rnf168	2507.95	-0.150493	0.049055	-3.06784	0.00215614	0.0269757
Snx3	6401.05	-0.146303	0.0445575	-3.28347	0.00102537	0.0163551
Appl1	5887.18	-0.145753	0.0491147	-2.9676	0.00300139	0.0340587
Nsf	5094.09	-0.140208	0.0498108	-2.8148	0.00488069	0.0466685
B3glct	2545.69	-0.139725	0.0495381	-2.82056	0.00479405	0.0463287
Ctnnb1	50833.1	-0.132901	0.0337812	-3.93416	8.34867e-05	0.00254424
Zdhhc3	6077.81	-0.129318	0.0442247	-2.9241	0.00345453	0.0370627
Dennd4c	6639.56	-0.105312	0.0377348	-2.79085	0.00525695	0.049172
Rpl10	37721.1	0.106725	0.0316368	3.37344	0.000742362	0.0127193
Gmfb	11446.2	0.122042	0.0412318	2.9599	0.00307734	0.0345
Opa1	6406.45	0.131125	0.039901	3.28626	0.00101529	0.0162554
Kbtbd2	5202.92	0.140001	0.0483299	2.89677	0.00377021	0.039409
Ptk2	10918.5	0.141271	0.0473272	2.98499	0.00283586	0.032879
Cdc42bpb	17945.5	0.144164	0.0426508	3.38011	0.00072458	0.0124852
Mgea5	10778.4	0.147986	0.0370339	3.99597	6.44294e-05	0.00212141
Ddx56	3445.96	0.148677	0.0528035	2.81567	0.00486763	0.0466319
Purb	12970.8	0.153588	0.0540725	2.84041	0.00450554	0.0442548
Vezf1	5651.26	0.156189	0.048459	3.22313	0.00126799	0.019167
Ndst1	14839.4	0.15799	0.0505836	3.12334	0.00178808	0.023694
Nup214	6907.32	0.164861	0.0559661	2.94572	0.00322201	0.0354804
Pi4k2a	4490.54	0.166887	0.0505077	3.30419	0.0009525	0.0155124
Pura	1742.94	0.167095	0.0530226	3.15139	0.00162498	0.0222732
Cd2ap	6402.58	0.168113	0.0528636	3.18013	0.00147206	0.0210339
Arhgap17	3440.8	0.173476	0.0595078	2.91518	0.00355484	0.0378101
Anxa5	49432.6	0.174563	0.0494564	3.52963	0.000416143	0.00847718
D830031N03Rik	11496.9	0.174693	0.0423967	4.12043	3.78162e-05	0.00142322
Hspa8	120987	0.177879	0.0520582	3.41693	0.000633323	0.0112454
Rpl35	21750.3	0.185608	0.0614931	3.01836	0.00254144	0.0305255
Gls	16740.7	0.185807	0.0646249	2.87516	0.00403817	0.0413537
Rpl6	42657	0.186866	0.0630965	2.9616	0.00306046	0.0344126
Rpl8	45440	0.188489	0.0675818	2.78905	0.00528631	0.0493628
Slc39a6	13420	0.188573	0.0656184	2.87378	0.00405596	0.0414518
Eif2s1	9928.52	0.190833	0.0663893	2.87445	0.00404731	0.0414193
Haus2	1777.61	0.192134	0.0628135	3.05881	0.00222221	0.027679
Ube2i	11661.9	0.195721	0.046223	4.23427	2.29291e-05	0.000997942
Usp14	8881.87	0.195809	0.0577825	3.38873	0.000702178	0.012177
Tpt1	74240.7	0.196307	0.0486361	4.03623	5.43175e-05	0.00186129
Ghr	10942.2	0.198792	0.0642579	3.09366	0.00197703	0.0254626
Fam178a	6108.22	0.199033	0.0549583	3.62152	0.000292876	0.00652338
Lmtk2	4800.48	0.199686	0.0621731	3.21178	0.00131915	0.0196458
Sos2	2897.21	0.199942	0.0646257	3.09384	0.00197584	0.0254626
Src	9869.58	0.200902	0.0669726	2.99976	0.00270189	0.0317724
Tmem184c	3504.9	0.201752	0.0618512	3.2619	0.00110669	0.017316
Stam	5110.03	0.20298	0.0575624	3.52627	0.000421464	0.00853408
Setx	12413.4	0.203621	0.0715773	2.84477	0.00444435	0.04391
Morc3	3608.57	0.204166	0.0558964	3.65257	0.000259624	0.00597407
Rps12	42006.2	0.204788	0.0497875	4.11323	3.90157e-05	0.00145909
Hccs	2114.2	0.205343	0.0722721	2.84124	0.00449379	0.0441681
Mrps30	2286.94	0.20624	0.0691845	2.98102	0.00287294	0.0331658
Klhl21	4171.53	0.20775	0.073795	2.81524	0.00487414	0.0466648
Rtn4	89814.3	0.207867	0.0584661	3.55535	0.000377475	0.00784258
Eif4a1	48685.8	0.207921	0.0709884	2.92895	0.00340114	0.036743
Ptp4a2	23982.6	0.210783	0.0715899	2.94431	0.00323673	0.0355501
Ppp1r10	7140.13	0.21137	0.0741928	2.84893	0.00438661	0.0435098
Srsf5	9804.63	0.212457	0.0747455	2.84241	0.00447739	0.0441213
Rpl7a	41797.9	0.212896	0.0729571	2.9181	0.0035217	0.0375631
Prpf8	37555	0.213392	0.0743464	2.87024	0.00410156	0.0417208
Cct7	21236.5	0.216583	0.0607607	3.56453	0.00036451	0.00765723
Rps25	23064.2	0.217117	0.0777447	2.7927	0.00522709	0.048991
Por	9921.62	0.217414	0.0701048	3.10127	0.0019269	0.0250084
Zwint	10626	0.217424	0.0621113	3.50056	0.000464283	0.00903859
Dhx40	5120.44	0.217692	0.0727217	2.9935	0.00275799	0.0322568
1110038B12Rik	3176.67	0.218801	0.0759707	2.88007	0.00397593	0.0408267
Cct2	28940.2	0.219779	0.0671162	3.2746	0.00105812	0.0167289
Hmbox1	1793.74	0.219987	0.0692536	3.17654	0.00149042	0.0211763
Farsb	4098.22	0.223865	0.0780769	2.86724	0.00414069	0.042006
Srp14	4746.04	0.225931	0.0614304	3.67783	0.000235223	0.00558569
Med10	2185.79	0.229429	0.0747079	3.07101	0.00213333	0.0267257
Eda2r	8821.81	0.229488	0.0803192	2.8572	0.00427393	0.0429251
Wwtr1	14457	0.229849	0.0726945	3.16185	0.00156771	0.0216975
Zfp219	2866.87	0.232346	0.0799934	2.90456	0.00367771	0.0385752
Mospd1	1211.17	0.232947	0.0778532	2.99213	0.00277037	0.0323766
Proser1	1327.07	0.233106	0.0785931	2.96598	0.00301719	0.0341676
Tmed5	9740.77	0.235377	0.0744527	3.16143	0.00156997	0.0216975
Fbf1	3814.45	0.235965	0.0689625	3.42164	0.00062245	0.0111106
Kansl2	5016.41	0.236312	0.0607047	3.89281	9.90917e-05	0.0028807
Hspa9	49497.6	0.237602	0.0597195	3.97863	6.93139e-05	0.00221767
Btg1	8039.93	0.23815	0.082348	2.89199	0.00382809	0.0399014
L2hgdh	1315.41	0.238864	0.0854322	2.79595	0.00517482	0.0486819
Trmt1	3275.71	0.239886	0.0759128	3.16002	0.00157757	0.0217613
Dhx38	5400.35	0.240596	0.0606951	3.96401	7.37024e-05	0.00232078
Map4k4	31650.2	0.241911	0.0799375	3.02625	0.00247604	0.0299777
Abhd17a	3980.54	0.242975	0.076071	3.19405	0.00140292	0.0205198
D19Bwg1357e	5971.88	0.243128	0.0790129	3.07707	0.00209048	0.0263414
Taldo1	5547.03	0.243925	0.0764267	3.19161	0.0014148	0.0205764
Socs5	9935.3	0.245052	0.083323	2.94099	0.00327168	0.03583
Grpel2	1797.87	0.24659	0.0872961	2.82475	0.00473172	0.0459401
Rsl1d1	8838.09	0.24759	0.0847465	2.92153	0.00348313	0.037273
Samd4b	11116.3	0.248149	0.0798088	3.10929	0.00187538	0.0245118
Nek4	989.794	0.252741	0.0896391	2.81954	0.00480929	0.0463959
Tspan9	8461.54	0.252946	0.0870007	2.90741	0.00364439	0.0383408
Ndfip2	3465.67	0.253305	0.0858875	2.94926	0.00318537	0.03519
Fhod1	3812.33	0.255197	0.0881565	2.89482	0.00379372	0.0396274
Rasa2	3986.77	0.25707	0.0818534	3.14061	0.00168597	0.0227251
Mrpl45	2337.57	0.259275	0.088469	2.93068	0.00338218	0.0365863
Cyth2	2909.2	0.260119	0.0653437	3.98078	6.86882e-05	0.00220881
Mybl1	1986.21	0.260463	0.0884503	2.94474	0.00323231	0.0355272
Ppp1r18	12808.4	0.261363	0.064973	4.02263	5.75511e-05	0.00194136
Hk2	4890.9	0.263002	0.0874893	3.0061	0.00264618	0.0312313
Ipmk	1932.69	0.263727	0.0641448	4.11143	3.9321e-05	0.00146689
Akr1b10	1064.53	0.263968	0.0903065	2.92303	0.00346645	0.037157
Snhg6	1746.89	0.267917	0.0904169	2.96313	0.00304524	0.0343434
Marcksl1	8645.99	0.267994	0.0917419	2.92118	0.00348712	0.037273
Arhgef7	5283.64	0.268308	0.0664343	4.0387	5.37479e-05	0.00185054
Kmt2a	15730.3	0.268911	0.0874968	3.07338	0.00211648	0.0265743
Cep135	1405.93	0.272102	0.0962738	2.82633	0.00470841	0.0457725
Nfe2l2	7920.26	0.277511	0.0912586	3.04093	0.00235847	0.0289946
Dcbld2	15389.2	0.278934	0.062299	4.47735	7.55755e-06	0.000447135
Atad3a	3907.11	0.279026	0.0944107	2.95545	0.00312212	0.0347703
Tmem63b	5947.33	0.279053	0.094218	2.96177	0.00305872	0.0344126
44084	2081.68	0.279167	0.0935354	2.98461	0.00283941	0.032879
Sipa1l2	5234.02	0.279854	0.090507	3.09207	0.00198764	0.0255342
Rap2b	7096.22	0.282195	0.0985564	2.86328	0.00419278	0.0423924
Ankrd13c	4231.79	0.282308	0.0875419	3.22483	0.00126048	0.0190912
Wdr45	1400.42	0.282467	0.0864716	3.26659	0.00108851	0.017103
Qars	9074.79	0.282664	0.089155	3.17048	0.00152186	0.0214339
Sestd1	4595.75	0.2829	0.0898726	3.14779	0.00164509	0.0223868
Miip	586.247	0.283279	0.101085	2.80239	0.00507249	0.0479875
Nxpe3	491.685	0.283315	0.0984735	2.87707	0.00401388	0.0411606
Ptpn4	972.067	0.284223	0.0937143	3.03287	0.00242243	0.029578
Cep95	612.55	0.284346	0.0898925	3.16318	0.00156056	0.021645
Zfp217	3661.47	0.28451	0.0905012	3.14371	0.0016682	0.02262
Ktn1	12948.9	0.286105	0.0894129	3.19982	0.00137513	0.0202211
Zfp958	871.348	0.28611	0.0910777	3.14138	0.00168153	0.0227194
Adgra3	32717.5	0.286458	0.0829046	3.45527	0.00054974	0.0102164
Orc2	2916.25	0.286621	0.0979546	2.92606	0.0034328	0.0369458
Bend3	2030.7	0.286877	0.102367	2.80242	0.00507202	0.0479875
Pter	1050.43	0.289791	0.100868	2.87298	0.00406625	0.0414712
Tmsb4x	62520.3	0.289948	0.101327	2.86152	0.00421613	0.0425669
Tubb6	20184.5	0.29072	0.101708	2.85839	0.00425802	0.0428233
Fam49b	3843.86	0.291343	0.0837598	3.47832	0.000504566	0.00957663
Sgsm3	1252.88	0.291977	0.0737628	3.95833	7.54765e-05	0.00235705
Atp13a2	3352.8	0.29331	0.0913147	3.21207	0.0013178	0.0196451
Rnf24	5163.4	0.293325	0.0902548	3.24997	0.00115419	0.0178564
Pfkfb2	1827.14	0.293391	0.0775554	3.78299	0.000154955	0.00403949
Arl4c	7148.2	0.295032	0.0987827	2.98668	0.00282029	0.032808
Thoc1	2557.23	0.295297	0.0891498	3.31236	0.000925119	0.0151808
Zbtb43	1857.45	0.296979	0.0949156	3.12888	0.00175476	0.0234785
Slc25a26	351.923	0.297056	0.105228	2.82296	0.0047582	0.0461086
Rnmt	3387.3	0.29838	0.08268	3.60886	0.00030755	0.0067864
Parp8	2867.69	0.299502	0.106627	2.80887	0.00497152	0.0473576
Nifk	3735.27	0.299821	0.0849654	3.52875	0.000417534	0.00847718
Cirh1a	4687.24	0.299822	0.102174	2.93442	0.00334175	0.0363118
S100a6	79574.2	0.300092	0.0976481	3.0732	0.00211774	0.0265743
Tpgs2	1796.23	0.300354	0.0899049	3.3408	0.000835376	0.0139808
Utp20	14123.5	0.300718	0.103349	2.90974	0.00361725	0.0382313
Trio	27802.2	0.30082	0.0917456	3.27885	0.00104232	0.0165482
Zc3h12c	1662.95	0.300921	0.0633502	4.75013	2.0329e-06	0.000164654
2610507B11Rik	21845.2	0.301382	0.0918024	3.28294	0.00102732	0.0163551
Pabpc1	111171	0.301686	0.0770096	3.91751	8.94685e-05	0.00267804
Uhrf1bp1l	13283.4	0.302364	0.0990926	3.05132	0.00227835	0.0282091
Ell2	5269.04	0.3026	0.102624	2.94861	0.00319204	0.035238
Polk	4754.13	0.30303	0.0946873	3.20032	0.00137275	0.0202058
Wipi2	10523.1	0.303311	0.0684463	4.43137	9.36379e-06	0.00052354
Cdr2	6171.97	0.304634	0.0961138	3.16951	0.00152695	0.0214339
Icmt	9081.83	0.305363	0.0782171	3.90404	9.46e-05	0.00279301
Ccdc86	2391.69	0.307273	0.101527	3.0265	0.00247403	0.0299773
Scfd2	894.609	0.307398	0.0943966	3.25645	0.00112815	0.0174988
Dera	1428.24	0.307746	0.0972615	3.16411	0.00155556	0.021635
Sfmbt1	2310.55	0.308516	0.0993703	3.10471	0.00190465	0.0247621
Uchl3	1195.68	0.309967	0.111162	2.78842	0.00529658	0.0494282
Rfx7	7649.95	0.312107	0.107422	2.90544	0.0036674	0.0384937
Nop56	8085.08	0.313157	0.112058	2.7946	0.00519634	0.0487934
Pou2f1	1749.7	0.314306	0.0916504	3.4294	0.000604921	0.0108745
Nap1l1	30355.7	0.316982	0.103862	3.05195	0.0022736	0.02818
Ptprg	10812.8	0.31971	0.0625472	5.11149	3.1962e-07	3.96801e-05
Mrto4	2863.73	0.319878	0.0937679	3.41138	0.000646348	0.0114364
Manea	5319.69	0.321088	0.0971398	3.30542	0.000948351	0.0154615
Mak16	4111.81	0.322445	0.0779384	4.13717	3.51614e-05	0.00136046
Fzd6	1881.04	0.323284	0.0895335	3.61076	0.000305297	0.00676026
Dgke	1326.2	0.323576	0.101378	3.19176	0.00141408	0.0205764
Rgl2	2608.48	0.323692	0.112057	2.88863	0.00386928	0.0401751
Arap2	2156.57	0.323778	0.100032	3.23673	0.00120908	0.0184977
Myef2	4131.47	0.324128	0.115428	2.80805	0.00498426	0.0474063
Wdr35	4025.9	0.324202	0.0847747	3.82427	0.000131158	0.0036078
Taf4b	688.623	0.32569	0.11666	2.79179	0.00524176	0.0490678
Ston1	10927.3	0.325776	0.0736398	4.42391	9.69314e-06	0.000535811
Cipc	2757.14	0.32594	0.108994	2.99044	0.00278572	0.0325058
Slc19a2	6477.98	0.327354	0.110561	2.96085	0.00306795	0.0344712
Gramd1b	458.242	0.327672	0.105782	3.09761	0.00195089	0.0252333
Pgs1	3884.23	0.329262	0.107925	3.05085	0.00228198	0.0282091
Slc22a15	656.56	0.329794	0.0897963	3.67269	0.000240012	0.00566235
Mrps9	1617.78	0.331008	0.11728	2.82238	0.00476689	0.04615
Sowahc	963.309	0.331113	0.106639	3.10498	0.0019029	0.0247606
Tomm20	10699.3	0.332023	0.115193	2.88232	0.00394753	0.0407007
Fez2	5098.63	0.332915	0.0824626	4.03717	5.41008e-05	0.00185807
Klhdc4	1552.43	0.33344	0.103906	3.20904	0.00133179	0.0197952
Got2	13831.8	0.333666	0.116435	2.86568	0.00416116	0.042129
Lin7c	6416.25	0.33666	0.0934292	3.60337	0.000314113	0.006895
Slc20a2	7070.61	0.337137	0.110513	3.05066	0.0022834	0.0282091
Esd	16747.2	0.33793	0.0993436	3.40163	0.000669849	0.0117123
Znrf2	1715	0.338402	0.0769294	4.39887	1.08818e-05	0.000584454
Raph1	7386.83	0.340225	0.0937965	3.62727	0.000286431	0.0064081
Cd151	8531.23	0.343732	0.121668	2.82517	0.00472562	0.0459103
1110004E09Rik	702.493	0.34451	0.102275	3.36845	0.000755915	0.0129222
Ggta1	7198.22	0.346462	0.0970697	3.56921	0.000358057	0.00759542
Cad	15445.9	0.346493	0.118319	2.92847	0.00340635	0.036773
Gtse1	6661.03	0.347068	0.113144	3.06749	0.00215863	0.0269757
Sh2b3	5289.68	0.347286	0.0739591	4.69565	2.65766e-06	0.00020316
Rmdn3	1661.76	0.347693	0.0845964	4.11002	3.95632e-05	0.00147229
Hspd1	36483.1	0.34782	0.114735	3.0315	0.0024334	0.0296749
Trib1	2267.97	0.349719	0.0895611	3.90481	9.4301e-05	0.00278961
Elk3	13983.3	0.349843	0.116418	3.00507	0.00265523	0.0312966
Mri1	1684.22	0.351274	0.106678	3.29285	0.000991772	0.0159689
Pi4k2b	2694.21	0.352192	0.081258	4.33425	1.46259e-05	0.000716906
Rapgef2	5636.1	0.353113	0.0695823	5.07474	3.88017e-07	4.55574e-05
Klhl2	2829.53	0.3535	0.111077	3.18248	0.00146019	0.0209036
Wrap53	758.628	0.353996	0.123543	2.86536	0.00416532	0.0421429
Stk4	4230.75	0.355098	0.114576	3.09923	0.00194027	0.0251174
Zswim4	4248.76	0.356865	0.0728459	4.8989	9.63727e-07	9.3568e-05
Slc27a1	1808.48	0.357685	0.12144	2.94537	0.0032257	0.0354804
Scap	7749.13	0.359303	0.0881152	4.07765	4.54923e-05	0.00161469
Utp15	2528.09	0.361342	0.118675	3.0448	0.00232836	0.0287177
Ncl	54698.3	0.363337	0.1223	2.97086	0.00296963	0.033869
Chic2	1782.57	0.364225	0.0845482	4.3079	1.64811e-05	0.000789945
Abca3	3429.72	0.364814	0.125801	2.89994	0.00373236	0.0390672
Syne1	8783.57	0.365783	0.0778096	4.701	2.58891e-06	0.00020006
Inafm2	2280.1	0.365893	0.101751	3.59596	0.000323204	0.00701324
Cep126	545.301	0.366148	0.109779	3.33531	0.000852044	0.0142283
Gtpbp10	1386.74	0.366949	0.106605	3.44212	0.000577164	0.0104691
Xpa	520.921	0.367602	0.130939	2.80743	0.00499389	0.0474063
Etnk1	6940.74	0.367987	0.101369	3.63019	0.000283218	0.00636442
Zfp106	28089.2	0.368472	0.0701576	5.25206	1.50405e-07	2.14908e-05
Cobll1	5749.87	0.370469	0.122928	3.0137	0.00258085	0.0308035
AA388235	340.135	0.371104	0.122982	3.01756	0.00254816	0.030582
Nudt4	8571.27	0.371714	0.0925315	4.01716	5.8904e-05	0.00197818
Hsp90aa1	60232.5	0.372282	0.10033	3.7106	0.000206771	0.00507578
Pfdn1	3468.46	0.372347	0.104765	3.55411	0.00037926	0.00786605
Sh3rf1	4497.5	0.372828	0.0847301	4.40018	1.08161e-05	0.000582989
Nsmaf	3614.85	0.373036	0.099151	3.7623	0.000168359	0.00434407
Steap2	8941.12	0.374668	0.0791546	4.73338	2.20817e-06	0.000175104
Trim2	3635.98	0.374889	0.0939222	3.99148	6.56617e-05	0.00214847
Pidd1	1577.35	0.375587	0.0987378	3.80388	0.000142445	0.00382531
Mdn1	13495	0.377147	0.129698	2.90789	0.00363875	0.0383408
Sdccag8	1572.9	0.377704	0.120256	3.14083	0.00168469	0.0227251
Ern1	1556.13	0.378016	0.0901313	4.19406	2.74001e-05	0.00113389
Mgat5	3002.41	0.378395	0.118485	3.19362	0.00140502	0.0205212
Suclg2	3953.51	0.380138	0.112585	3.37645	0.000734277	0.0126236
Ttc12	1004.5	0.382539	0.107565	3.55636	0.000376032	0.00782332
Wdr60	1057.11	0.384134	0.124593	3.08311	0.00204849	0.026048
Rrp9	2436.98	0.384332	0.126845	3.02995	0.00244597	0.0297803
Mfap3l	5153.61	0.384713	0.134125	2.86832	0.0041266	0.0418911
Slc25a24	14176.9	0.385707	0.113385	3.40174	0.000669587	0.0117123
Dph5	669.883	0.386777	0.110097	3.51305	0.000442997	0.00880529
Hecw2	551.699	0.387068	0.117199	3.30267	0.000957705	0.015547
Map1a	26700.9	0.387422	0.0885917	4.37312	1.22484e-05	0.000631001
Ier5	7494.38	0.388043	0.105948	3.66259	0.000249678	0.00582684
Kdsr	6362.37	0.388198	0.121826	3.18651	0.00144003	0.0207129
Dpysl3	66695.1	0.388708	0.123429	3.14924	0.00163693	0.022336
Lamb1	58069.2	0.39051	0.107256	3.64091	0.000271679	0.00619706
Ganc	484.461	0.391096	0.111613	3.50403	0.000458271	0.00894456
Pml	6153.55	0.391216	0.0999385	3.91456	9.05682e-05	0.00270029
Ppat	2831.36	0.391576	0.140315	2.7907	0.00525939	0.049172
Socs6	4365.57	0.392722	0.131091	2.99579	0.00273734	0.0320895
Rcc1	3032.38	0.393273	0.137634	2.85739	0.00427137	0.0429251
Phactr4	4937.91	0.395951	0.135287	2.92676	0.00342513	0.0368969
Dalrd3	910.433	0.398383	0.135456	2.94106	0.00327096	0.03583
Wipf1	5196.42	0.400784	0.121749	3.29189	0.000995166	0.0160008
Rftn1	3018.08	0.400814	0.12569	3.18891	0.00142809	0.0206589
Zfp608	2699.66	0.401221	0.137572	2.91645	0.00354036	0.0377356
Slc39a8	363.129	0.402993	0.138334	2.91318	0.00357768	0.037973
Trim8	7676.26	0.406667	0.107018	3.79998	0.000144705	0.00386101
Myc	5731.75	0.407624	0.136549	2.98518	0.00283409	0.032879
Arhgap31	8498.79	0.408473	0.121748	3.35506	0.000793467	0.0133829
Riok2	2617.62	0.409727	0.0729677	5.61518	1.96357e-08	4.31017e-06
Acvr1b	1334.56	0.412336	0.111442	3.69999	0.000215606	0.00525857
Spata13	2116.51	0.412456	0.146921	2.80733	0.00499541	0.0474063
Smox	1084.21	0.414178	0.101033	4.09945	4.14128e-05	0.00151507
Zfpm2	2262.91	0.414472	0.128678	3.22101	0.00127738	0.019244
Atrn	12946	0.415941	0.0893783	4.65372	3.26006e-06	0.000235128
St6gal1	1661.99	0.418009	0.143522	2.91251	0.00358541	0.0380285
Hs2st1	11720.2	0.418696	0.122046	3.43064	0.000602161	0.0108446
Pxn	6334.38	0.420973	0.147603	2.85207	0.00434354	0.0432811
Ctsl	35395.2	0.421322	0.134271	3.13785	0.0017019	0.0228879
D930015E06Rik	1531.73	0.421461	0.131062	3.21575	0.00130106	0.0194722
Alcam	10642.5	0.422353	0.100273	4.21201	2.53104e-05	0.00106487
Myo1b	7261.82	0.424022	0.130081	3.25966	0.00111544	0.017417
Spred3	3052.95	0.424356	0.151283	2.80505	0.00503088	0.047713
Nhp2	3181.21	0.42535	0.146636	2.90072	0.00372302	0.0389965
Nadk2	1997.21	0.428004	0.141273	3.02963	0.0024485	0.0297871
Frmd4a	12132.9	0.430198	0.124066	3.4675	0.000525315	0.00989605
Ets1	8469.35	0.433076	0.146297	2.96025	0.00307387	0.0344866
Fbxo33	2133.91	0.434353	0.110068	3.94622	7.93934e-05	0.00245407
Nkain1	3683.27	0.436128	0.155234	2.80949	0.00496204	0.0473396
Acsl4	9374.36	0.436467	0.147575	2.95759	0.00310051	0.0346315
Abhd6	463.645	0.436537	0.137947	3.16453	0.00155333	0.0216263
Ugcg	13391.4	0.437653	0.148386	2.94942	0.0031837	0.03519
Pcdh7	21379.3	0.437953	0.15635	2.8011	0.00509287	0.0481201
Sord	798.748	0.438017	0.118909	3.68363	0.000229936	0.00552796
Fam213a	655.16	0.440531	0.155509	2.83284	0.00461371	0.0449963
Rtn2	334.51	0.441387	0.118754	3.71681	0.000201754	0.00500946
Trim25	4425.23	0.442187	0.131038	3.37449	0.000739533	0.0126851
Cep170	21421.8	0.444625	0.110183	4.03534	5.45235e-05	0.00186319
Eaf1	5863.87	0.447876	0.108182	4.14001	3.47288e-05	0.00135219
Galm	1186.52	0.448396	0.150501	2.97936	0.00288849	0.0333199
Abcc1	17597.3	0.449665	0.151885	2.96056	0.0030708	0.0344777
Trp53bp2	3752.89	0.450062	0.115948	3.88158	0.00010378	0.00299401
Fbxo28	5554.11	0.450942	0.101539	4.44105	8.95192e-06	0.000507812
Laptm4b	4562.89	0.452054	0.118064	3.82889	0.000128723	0.00357732
Cttnbp2nl	13059.3	0.453651	0.0975794	4.64905	3.33473e-06	0.000239373
Rgs12	6367.43	0.45604	0.0944474	4.82851	1.37558e-06	0.000125509
Cdk20	284.031	0.456202	0.151227	3.01667	0.00255572	0.0306315
Sik3	8451.43	0.460677	0.107417	4.2887	1.79723e-05	0.000837563
Trp53i11	801.697	0.463434	0.13133	3.52877	0.000417498	0.00847718
Epb4.1	4022.4	0.46614	0.132414	3.52031	0.000431036	0.00864648
Nlk	2181.98	0.469085	0.130337	3.59902	0.000319413	0.00697093
1700109K24Rik	179.792	0.469539	0.160001	2.93461	0.0033397	0.0363118
Fam214a	1937.6	0.472315	0.125755	3.75585	0.000172754	0.0044348
Rbpms	1555.93	0.475327	0.129688	3.66515	0.000247197	0.00578679
Nedd4l	2265.12	0.476339	0.129436	3.68011	0.000233134	0.00557827
Nmt2	5439.09	0.477056	0.142	3.35955	0.000780701	0.0132117
Ston2	248.528	0.479856	0.149577	3.20808	0.00133624	0.0198149
Lpar6	1483	0.480473	0.0945303	5.08274	3.72038e-07	4.47214e-05
Cflar	12011	0.481574	0.119241	4.03865	5.37593e-05	0.00185054
Ahcy	6520.92	0.483153	0.161299	2.99538	0.00274102	0.0321079
Apbb1ip	4591.58	0.48373	0.129804	3.72662	0.000194063	0.00486525
Spsb1	3118.05	0.486727	0.172842	2.81603	0.00486212	0.0466319
Tom1l1	1380.19	0.487048	0.160384	3.03675	0.00239142	0.0293046
Fip1l1	6261.43	0.487578	0.127816	3.81469	0.000136356	0.00371599
Zfp658	552.396	0.491135	0.151965	3.2319	0.0012297	0.0187186
Pvrl2	4464.04	0.494478	0.157768	3.1342	0.00172323	0.0230974
Gm6634	559.841	0.495878	0.134081	3.69835	0.000217001	0.00527882
Rars	12466.7	0.497868	0.11562	4.30608	1.66172e-05	0.000791458
Satb1	570.17	0.498004	0.164904	3.01995	0.00252813	0.0304373
Rras2	7685.1	0.500033	0.0857453	5.83161	5.48951e-09	1.59893e-06
Twist2	4935.25	0.500872	0.121559	4.12039	3.78237e-05	0.00142322
Abcb1b	2313.89	0.501054	0.159369	3.14399	0.00166663	0.022619
Pxdc1	3037.32	0.501943	0.112401	4.46566	7.98231e-06	0.000465
Deptor	812.963	0.503701	0.165884	3.03647	0.00239363	0.029308
Tmem47	7832.12	0.508887	0.0818501	6.21731	5.05761e-10	2.32129e-07
Sh3kbp1	16476.9	0.509272	0.111648	4.56139	5.08164e-06	0.000330328
Uck2	6145.02	0.509661	0.173916	2.9305	0.00338422	0.0365863
Shroom2	1566.26	0.510979	0.112362	4.54762	5.42551e-06	0.000344601
Elovl4	643.589	0.51317	0.176232	2.9119	0.00359232	0.0380751
Prdx6	10486.5	0.513589	0.104626	4.9088	9.16344e-07	9.08548e-05
Polm	1069.52	0.513598	0.16138	3.18253	0.00145995	0.0209036
Ttc39c	783.708	0.513638	0.142624	3.60135	0.000316573	0.00692892
Rsbn1	1941.92	0.516189	0.137609	3.75113	0.00017604	0.00448119
Gyk	1026.26	0.516395	0.133223	3.87616	0.000106119	0.00304988
Enc1	11075.5	0.516529	0.0773641	6.6766	2.44548e-11	2.01097e-08
Tiparp	2338.74	0.516939	0.13634	3.79155	0.00014971	0.00392983
Phgdh	19822	0.517631	0.105523	4.90539	9.32415e-07	9.1112e-05
A730017L22Rik	411.393	0.519871	0.152638	3.4059	0.000659468	0.0115983
Hsph1	10558.9	0.521083	0.154754	3.36717	0.000759432	0.0129531
Kif2a	9433.77	0.523194	0.119197	4.38931	1.13711e-05	0.000605975
Zc3hav1	3092.25	0.52494	0.164204	3.19687	0.00138927	0.0203698
Zdbf2	1454.57	0.525402	0.157448	3.33699	0.000846915	0.0141582
Dst	64909.8	0.52637	0.1345	3.91354	9.09534e-05	0.00270644
Smim3	1579.61	0.528306	0.121375	4.35268	1.34484e-05	0.000674468
Ly6e	11447.8	0.528468	0.188825	2.79872	0.00513059	0.0484161
Sdpr	43197.2	0.528843	0.126915	4.16691	3.08759e-05	0.00123065
Rgma	1696.54	0.532603	0.18805	2.83225	0.00462219	0.04505
Ralgapa2	1680.55	0.538263	0.172405	3.12208	0.00179577	0.0237544
4930402H24Rik	9096.6	0.538637	0.10916	4.93436	8.04134e-07	8.11961e-05
Gpnmb	5176.4	0.542813	0.143031	3.79506	0.000147606	0.00389485
Gm11944	148.985	0.54323	0.186311	2.91571	0.0035488	0.0377724
Otud1	793.951	0.544711	0.102841	5.29665	1.17946e-07	1.78641e-05
Tspan7	1994.79	0.547843	0.160806	3.40686	0.000657159	0.0115736
Dtnb	1025.24	0.548383	0.185316	2.95917	0.00308467	0.0345555
Dchs1	5761.48	0.550801	0.192581	2.8601	0.00423509	0.0426934
Tes	8257.86	0.551497	0.125731	4.38632	1.15284e-05	0.000608394
Rapgef3	1281.31	0.552445	0.193888	2.8493	0.0043816	0.0434887
Slc25a33	591.431	0.553719	0.141381	3.91651	8.98414e-05	0.0026839
Fjx1	1239	0.553913	0.188766	2.93439	0.00334205	0.0363118
Steap1	1272.89	0.555916	0.157077	3.53912	0.00040146	0.00822804
Cldn12	3922.12	0.557089	0.151252	3.68317	0.000230348	0.00552908
Dusp10	2129.09	0.557269	0.156387	3.56338	0.000366103	0.00766944
Slc25a37	3889.89	0.559824	0.193695	2.89024	0.00384952	0.0400446
Cdh26	155.056	0.561918	0.191331	2.9369	0.00331514	0.0361491
Aif1l	3092.29	0.562652	0.180241	3.12167	0.00179825	0.0237665
Ppip5k1	1089.3	0.565178	0.0768353	7.3557	1.89926e-13	4.10945e-10
Spag1	219.762	0.566024	0.142277	3.97832	6.94028e-05	0.00221767
Fam60a	1592.79	0.56708	0.131576	4.30991	1.63322e-05	0.000787796
Htr2a	2383.45	0.569705	0.156587	3.63826	0.000274486	0.00624229
Rasa1	15834.5	0.571167	0.198311	2.88016	0.00397471	0.0408267
Plaur	4858.88	0.574719	0.159573	3.6016	0.000316259	0.00692892
Dock8	883.411	0.575375	0.182889	3.14603	0.00165502	0.0225017
Antxr2	8599.29	0.576534	0.180911	3.18684	0.00143834	0.0207083
Airn	238.661	0.581253	0.145346	3.99911	6.35812e-05	0.00210722
Ormdl1	1018.27	0.583699	0.162319	3.59599	0.000323165	0.00701324
Carhsp1	12416.6	0.584243	0.128417	4.54958	5.37535e-06	0.000343524
Odc1	14293.2	0.58428	0.127576	4.57985	4.65304e-06	0.000311836
Peak1	40308.3	0.585899	0.103268	5.67359	1.39836e-08	3.36183e-06
Mast4	16462.7	0.586093	0.125535	4.66875	3.03045e-06	0.000223629
Clcn3	1929.63	0.589528	0.167579	3.51791	0.000434958	0.00869114
Gas7	5051.05	0.592812	0.143739	4.12424	3.71968e-05	0.0014191
Jmjd1c	11122.8	0.5956	0.114774	5.18933	2.11054e-07	2.85413e-05
Mmd	4951.41	0.595697	0.12986	4.58723	4.49161e-06	0.000305067
Havcr2	331.896	0.59609	0.160396	3.71637	0.000202109	0.00501006
Fam73a	1282.11	0.597761	0.20694	2.88857	0.00387003	0.0401751
Fam78b	128.421	0.598565	0.187177	3.19786	0.00138453	0.0203198
Mpp7	1014.17	0.599058	0.166361	3.60096	0.000317042	0.00692918
Tgif1	4957.69	0.605096	0.1639	3.69187	0.000222611	0.0053689
Pkn3	947.064	0.607575	0.181257	3.35201	0.000802276	0.0135164
Pdlim2	3286.58	0.607916	0.186665	3.25673	0.00112704	0.0174988
Phlda1	3488.08	0.608562	0.10393	5.85548	4.7564e-09	1.44081e-06
Glrx	1487.71	0.608649	0.21284	2.85965	0.00424106	0.0426996
Gsdmd	615.319	0.61432	0.151696	4.04968	5.12883e-05	0.00178854
Nnmt	1190.76	0.618408	0.177775	3.4786	0.000504046	0.00957663
Tnfaip3	833.746	0.622513	0.168733	3.68934	0.000224832	0.00541385
Ly75	4687.74	0.623174	0.169777	3.67055	0.000242033	0.0056923
Iffo2	12625.2	0.625018	0.153074	4.08311	4.44364e-05	0.00158734
S1pr1	2694.75	0.627071	0.142055	4.4143	1.01339e-05	0.000552116
Itprip	6618.39	0.628441	0.159953	3.9289	8.53343e-05	0.00258495
Ubash3b	820.294	0.63047	0.149709	4.2113	2.53905e-05	0.00106528
Galnt3	335.422	0.632139	0.225041	2.809	0.00496964	0.0473576
Galnt7	2707.99	0.632567	0.150155	4.21277	2.52258e-05	0.00106426
Zic1	487.826	0.632656	0.207282	3.05216	0.00227204	0.02818
Ttc30b	675.217	0.635867	0.218179	2.91443	0.00356344	0.0378593
Nr4a1	2997.74	0.636126	0.217802	2.92066	0.00349292	0.0373087
B230118H07Rik	476.864	0.637579	0.18815	3.38868	0.000702312	0.012177
Tpbg	9604.25	0.638265	0.205297	3.10899	0.0018773	0.0245118
Runx1	7086.37	0.640102	0.184732	3.46504	0.00053016	0.0099749
Mir17hg	265.977	0.641203	0.22259	2.88065	0.00396858	0.0408221
Tmem144	373.073	0.641231	0.206222	3.10943	0.0018745	0.0245118
Ebf2	655.19	0.641919	0.22627	2.83696	0.00455446	0.0446082
Apobr	1185.64	0.644916	0.12874	5.00945	5.45864e-07	5.94796e-05
Zfp462	9394.88	0.644956	0.157694	4.08992	4.31513e-05	0.00155613
Mettl8	601.737	0.646197	0.199189	3.24414	0.00117808	0.0180957
Celsr2	339.576	0.650077	0.201851	3.22058	0.0012793	0.019244
Hectd2	520.219	0.650556	0.194324	3.34778	0.000814605	0.0136937
Oip5	345.581	0.651244	0.211299	3.08209	0.00205552	0.0260745
Tnfaip2	6778.8	0.651331	0.142862	4.55917	5.13562e-06	0.000330996
Dusp9	649.691	0.652373	0.221382	2.94682	0.00321061	0.0353915
Nt5dc3	5389.82	0.653029	0.129561	5.04034	4.6471e-07	5.2921e-05
Lnx1	319.001	0.653038	0.163231	4.0007	6.31545e-05	0.00209767
Nceh1	2224.36	0.654703	0.132049	4.95803	7.12127e-07	7.43853e-05
Plk3	1503.95	0.656755	0.174561	3.76232	0.000168344	0.00434407
Sema4b	2660.32	0.666014	0.209497	3.17911	0.0014773	0.0210713
Atp8a1	600.023	0.671772	0.162237	4.14067	3.46289e-05	0.00135219
Ehd4	5551.57	0.67619	0.104685	6.45926	1.05213e-10	5.90205e-08
Rps6ka2	4574.51	0.676772	0.157795	4.28893	1.79538e-05	0.000837563
Tmem200a	2617.89	0.677976	0.201608	3.36284	0.000771451	0.0130991
Srxn1	5033.12	0.678012	0.121488	5.58088	2.39302e-08	4.84357e-06
Akr1b8	2995.49	0.678231	0.142854	4.74773	2.05717e-06	0.000165734
Sipa1l3	6967.42	0.67829	0.163139	4.15773	3.21419e-05	0.00126776
Sms	3181.36	0.679281	0.166087	4.08992	4.31515e-05	0.00155613
Chic1	1285.4	0.679484	0.171709	3.95718	7.58413e-05	0.00236356
Plch1	108.605	0.680397	0.191274	3.55719	0.000374847	0.00780939
Procr	1671.53	0.68379	0.142154	4.81019	1.50784e-06	0.000134271
Zfp697	2194.69	0.686103	0.121699	5.63771	1.72323e-08	3.89554e-06
Samd10	306.064	0.687201	0.206236	3.33211	0.0008619	0.0143455
Phex	166.82	0.689708	0.233132	2.95845	0.00309189	0.0345863
Mlkl	790.911	0.690364	0.193339	3.57074	0.000355974	0.00757244
Pla2g7	2042.72	0.69118	0.167757	4.12011	3.78685e-05	0.00142322
Exoc3l4	218.471	0.692318	0.199933	3.46274	0.000534701	0.010023
Adamts7	1982.75	0.69325	0.229125	3.02564	0.00248104	0.0300142
Mdm2	24412.8	0.70048	0.117494	5.96185	2.49391e-09	9.256e-07
Chst2	7344.01	0.700677	0.237273	2.95303	0.00314667	0.0348898
Ccnd1	50245.9	0.707491	0.206348	3.42864	0.000606625	0.0108745
Lrig1	9538.14	0.709784	0.251944	2.81722	0.00484407	0.0465239
Has2	3136.03	0.710708	0.213291	3.33211	0.000861906	0.0143455
Fgfbp3	383.413	0.713029	0.157895	4.51585	6.30638e-06	0.000385147
Rab11fip1	641.924	0.714022	0.236394	3.02048	0.00252376	0.0304096
Uaca	4465.3	0.714504	0.141291	5.05696	4.25985e-07	4.89148e-05
Gdpd1	755.894	0.714632	0.207199	3.44901	0.000562645	0.0103045
Tbc1d2	3923.06	0.718043	0.164887	4.35476	1.33213e-05	0.000670315
Gprc5b	2482.97	0.723787	0.238998	3.02842	0.00245834	0.0298588
Plac8	2001.66	0.725857	0.170343	4.26115	2.03376e-05	0.000916766
Dusp4	2626.43	0.726257	0.173677	4.18165	2.89406e-05	0.00117202
Jun	18125.7	0.726416	0.204133	3.55854	0.000372918	0.00778453
Sat1	8646.79	0.727311	0.173592	4.18976	2.79246e-05	0.00114931
Bcl7a	1599.72	0.727815	0.170429	4.27049	1.95045e-05	0.00088713
Ppp1r9a	352.434	0.729562	0.192185	3.79614	0.000146966	0.00389383
Has3	293.225	0.732647	0.176961	4.14017	3.4705e-05	0.00135219
Perm1	275.136	0.735106	0.192578	3.81718	0.000134984	0.00369706
Lancl3	1313.4	0.736882	0.220287	3.3451	0.00082254	0.0137812
Crmp1	1432.46	0.745357	0.241807	3.08245	0.00205304	0.0260648
Dock4	2905.52	0.747968	0.149759	4.99449	5.89918e-07	6.38207e-05
Ndrg1	1668.91	0.749787	0.156776	4.78254	1.73092e-06	0.000145805
Ndst3	441.04	0.750272	0.236779	3.16866	0.00153144	0.0214467
Nav1	10452.1	0.752202	0.170676	4.40718	1.04726e-05	0.000568523
Mtmr10	8134.55	0.753041	0.183551	4.10262	4.08502e-05	0.00150539
Fibin	2176.63	0.7544	0.199133	3.78843	0.000151604	0.00396579
Plekhn1	488.671	0.755523	0.17933	4.21303	2.51962e-05	0.00106426
Nes	25076.7	0.758908	0.168587	4.50157	6.7452e-06	0.000407023
Slc5a3	55769.4	0.760443	0.245961	3.09172	0.00199002	0.0255431
Clic1	26446.8	0.762415	0.179531	4.24671	2.16929e-05	0.000961783
Xrra1	52.3751	0.763978	0.270933	2.81981	0.00480525	0.0463864
Rgmb	4074.35	0.764242	0.137853	5.54391	2.95798e-08	5.7438e-06
Olr1	220.219	0.767201	0.209534	3.66147	0.000250775	0.00584343
Iqgap2	1717.7	0.769174	0.210513	3.6538	0.000258385	0.00597407
Ercc1	2584.5	0.771249	0.201239	3.8325	0.000126847	0.00353817
Dtna	955.639	0.7732	0.22173	3.48712	0.000488248	0.00936076
C530008M17Rik	3217.3	0.77476	0.210786	3.67558	0.000237314	0.00562497
5730559C18Rik	531.626	0.775159	0.257668	3.00836	0.00262663	0.0310804
Ermp1	5313.02	0.775863	0.18122	4.28134	1.85769e-05	0.000860444
Fmn2	127.307	0.775903	0.242271	3.20262	0.00136184	0.0201038
Ccbe1	2418.2	0.777708	0.234571	3.31545	0.000914963	0.0150795
Fam49a	1241.45	0.779282	0.201101	3.87508	0.000106589	0.0030518
Crem	998.227	0.780399	0.170885	4.56682	4.9519e-06	0.000324686
Gch1	179.41	0.781563	0.274364	2.84864	0.00439066	0.0435216
Lrrk2	9266.5	0.78208	0.18132	4.31326	1.60868e-05	0.000778435
Epha1	1499.43	0.782483	0.24734	3.16359	0.00155837	0.0216373
Podxl	77.5764	0.785206	0.246881	3.18051	0.00147018	0.0210267
Zfp52	2739.67	0.788415	0.195397	4.03493	5.46187e-05	0.00186319
Olfr1314	65.8671	0.789914	0.278429	2.83704	0.00455342	0.0446082
Tmem158	307.779	0.794707	0.217403	3.65546	0.000256722	0.00595454
Rbpj	27271.3	0.799096	0.195977	4.0775	4.55219e-05	0.00161469
Itga6	9917.87	0.800465	0.235297	3.40194	0.000669096	0.0117123
Spry2	6623.14	0.808145	0.167271	4.83136	1.35606e-06	0.000125237
Mctp2	110.241	0.809807	0.207302	3.90641	9.36779e-05	0.00277661
Kcnab1	1035.92	0.811945	0.182589	4.44683	8.7145e-06	0.000496202
Tmcc3	6303.41	0.812704	0.233543	3.47988	0.00050163	0.00954484
Kctd4	61.5899	0.813517	0.288918	2.81574	0.00486649	0.0466319
Arhgap22	1868.45	0.813868	0.2649	3.07236	0.00212371	0.0266273
Cfap69	218.705	0.813918	0.142445	5.7139	1.10415e-08	2.81565e-06
Egln3	592.689	0.817337	0.233135	3.50586	0.000455142	0.0089204
Bloc1s6	2707.01	0.824579	0.123294	6.68788	2.26428e-11	2.01097e-08
Dph6	1960.96	0.825648	0.141859	5.82021	5.87751e-09	1.67964e-06
Fez1	4685.81	0.827511	0.161047	5.13833	2.77187e-07	3.55786e-05
Gng11	1519.97	0.828753	0.188297	4.40131	1.076e-05	0.000582038
Pak1	3331.66	0.830371	0.173026	4.79912	1.59366e-06	0.000137929
Fam167a	215.655	0.832062	0.29494	2.82112	0.00478564	0.0462857
Kitl	3549.5	0.832425	0.262864	3.16675	0.0015415	0.0215186
Prtg	168.795	0.835188	0.224835	3.71467	0.000203466	0.00501904
M1ap	96.9759	0.835783	0.242236	3.45028	0.000559997	0.0103045
Cck	1848.82	0.838325	0.186645	4.49154	7.07089e-06	0.000421637
Ampd3	2677.92	0.839742	0.231039	3.63463	0.000278377	0.00630239
Cgnl1	12480.9	0.840693	0.19643	4.27986	1.87015e-05	0.000860949
Pcdh20	839.766	0.850464	0.301107	2.82446	0.00473605	0.0459527
Vwa7	43.9383	0.863328	0.309706	2.78757	0.0053105	0.0494562
Inpp4b	423.342	0.865381	0.272586	3.17471	0.00149987	0.0212707
Sdk1	1995.74	0.868764	0.236673	3.67074	0.000241848	0.0056923
Vav3	886.083	0.869689	0.234896	3.70245	0.000213529	0.00522473
Apcdd1	2297.71	0.869715	0.175782	4.94771	7.50931e-07	7.7306e-05
Msh5	73.6789	0.870329	0.312281	2.787	0.00531979	0.0494872
C77370	381.091	0.870598	0.159984	5.44177	5.27531e-08	9.18389e-06
Stamos	56.3508	0.875189	0.290485	3.01285	0.00258807	0.0308409
Il11	739.678	0.876648	0.20022	4.37842	1.19544e-05	0.000620114
Spon1	245.084	0.878301	0.227298	3.86409	0.000111502	0.00316675
Parvb	2234.39	0.878965	0.187769	4.6811	2.8534e-06	0.000213948
Fosl1	888.841	0.879454	0.231851	3.79318	0.00014873	0.00391323
Pdgfra	12692.8	0.881529	0.253707	3.4746	0.000511612	0.00966193
Tfpi	3850.74	0.882629	0.171221	5.1549	2.53765e-07	3.28506e-05
Rbm47	718.917	0.885236	0.233632	3.78901	0.000151249	0.00396334
Pde7b	1035.09	0.889592	0.223781	3.97529	7.02949e-05	0.00224145
Rbm38	1224.77	0.893331	0.192335	4.64466	3.40633e-06	0.000242561
Itgb3	10389.3	0.893682	0.205475	4.34935	1.36539e-05	0.000681442
Zan	74.4163	0.900301	0.292506	3.07789	0.0020847	0.0262991
Ptgs1	8787.52	0.901705	0.241987	3.72626	0.00019434	0.00486525
Krt20	300.906	0.903066	0.177726	5.08123	3.75007e-07	4.47233e-05
Cacnb2	582.661	0.904369	0.237288	3.81127	0.000138254	0.00374596
Etv4	3628.39	0.904411	0.249558	3.62405	0.000290028	0.00646946
Nabp1	3150.03	0.907114	0.203394	4.45989	8.20024e-06	0.000470694
Mbp	825.141	0.907371	0.232899	3.89598	9.78036e-05	0.00285884
Snph	96.3197	0.911876	0.326267	2.79487	0.005192	0.0487829
Shc4	426.897	0.9124	0.219047	4.16532	3.10913e-05	0.00123274
Agpat9	263.284	0.916844	0.199963	4.58507	4.53834e-06	0.000306865
Gm14057	158.746	0.920082	0.229724	4.00517	6.19737e-05	0.00206752
Ankrd6	637.242	0.922516	0.164951	5.59267	2.23604e-08	4.77069e-06
Gsto1	21813.4	0.923884	0.211009	4.3784	1.19552e-05	0.000620114
Flt4	4246.15	0.927931	0.242653	3.8241	0.000131249	0.0036078
Matn2	6928.6	0.936928	0.269409	3.47772	0.000505704	0.00958622
Il18rap	2139	0.937731	0.270838	3.46234	0.000535509	0.0100257
Stc1	3203.06	0.942289	0.199506	4.7231	2.32277e-06	0.000180414
Fhod3	453.742	0.94734	0.172383	5.49555	3.89495e-08	7.19426e-06
Nav3	791.698	0.964753	0.222274	4.34037	1.4224e-05	0.000699472
Mapk6	28986.1	0.98175	0.226775	4.32919	1.49659e-05	0.000731205
Arhgdib	14457.8	0.985322	0.251325	3.9205	8.83637e-05	0.00265021
Ier3	3909.66	0.989739	0.177051	5.59015	2.26878e-08	4.77069e-06
Socs2	289.833	1.00412	0.313568	3.20224	0.00136361	0.0201103
Fam19a2	156.466	1.00602	0.224035	4.49046	7.10711e-06	0.000422135
Ccl2	4527.12	1.00703	0.288633	3.48895	0.000484926	0.00933251
S100a7a	207.682	1.00728	0.295393	3.40996	0.000649727	0.0114828
Gfra1	1533.91	1.0079	0.294372	3.4239	0.000617285	0.0110383
Plvap	37.2206	1.00873	0.361128	2.79326	0.00521797	0.0489662
Sgms2	11304.8	1.0096	0.232432	4.34363	1.40148e-05	0.000695547
Ntm	42.2858	1.01071	0.318569	3.17265	0.00151052	0.0213417
Car14	32.6621	1.01258	0.363223	2.78777	0.00530715	0.0494562
Ifi203	61.2208	1.01341	0.340189	2.97895	0.00289237	0.0333393
Fam169a	83.7561	1.01959	0.271734	3.75216	0.000175317	0.00447285
Dact2	73.488	1.01992	0.326254	3.12614	0.00177119	0.0235796
Xdh	108.059	1.02277	0.255932	3.99625	6.4355e-05	0.00212141
Clca3a1	936.249	1.02388	0.173379	5.90545	3.51677e-09	1.1333e-06
Abcb1a	214.161	1.03356	0.275285	3.7545	0.000173687	0.0044437
Lvrn	130.826	1.03629	0.263627	3.93089	8.46321e-05	0.00256881
Kcnh2	481.222	1.04295	0.273293	3.81626	0.000135492	0.00370427
Dpt	655.004	1.04466	0.287558	3.63285	0.000280304	0.00633117
Slc22a23	595.259	1.0447	0.18821	5.55074	2.84471e-08	5.59557e-06
Acsl6	93.2546	1.05132	0.341389	3.07954	0.00207318	0.0262107
Lincenc1	159.615	1.05244	0.337432	3.11897	0.00181483	0.0239646
Nr4a2	1121.74	1.05507	0.270619	3.89874	9.66945e-05	0.00283825
Csmd3	120.753	1.06855	0.370144	2.88684	0.00389133	0.0402789
AI606473	133.089	1.06984	0.333479	3.20812	0.00133605	0.0198149
Sema5a	2924.32	1.07336	0.15627	6.86862	6.48243e-12	7.55253e-09
Smim10l2a	60.9657	1.07428	0.329724	3.25813	0.00112147	0.0174931
Sgip1	159.688	1.07607	0.296696	3.62686	0.000286894	0.00640899
Hmga1	1006.73	1.07709	0.335321	3.21211	0.00131765	0.0196451
Chd7	636.26	1.0783	0.246436	4.37556	1.21123e-05	0.000626117
Cxadr	507.213	1.07944	0.287022	3.76081	0.000169363	0.00436253
Cst6	118.986	1.07998	0.255482	4.22723	2.36581e-05	0.00102087
Skap1	219.848	1.08517	0.309262	3.50891	0.000449951	0.00889681
Btn2a2	37.2698	1.092	0.365859	2.98476	0.00283798	0.032879
Lif	2446.15	1.09216	0.23454	4.65659	3.21485e-06	0.000234097
Pdpn	15551.3	1.09302	0.227534	4.80379	1.55687e-06	0.000136549
Pbp2	500.328	1.09513	0.303405	3.60948	0.000306815	0.00678398
Amigo2	269.592	1.09767	0.266198	4.12351	3.73145e-05	0.00141994
Gm5124	328.901	1.09951	0.31221	3.52169	0.000428808	0.0086137
Acot4	31.4815	1.10595	0.353806	3.12588	0.00177276	0.0235796
Rpl39l	152.023	1.11212	0.337569	3.2945	0.000985971	0.0159036
Kcne4	347.404	1.11845	0.17038	6.56444	5.2228e-11	3.43933e-08
Ptges	3453.64	1.11927	0.194655	5.75004	8.92248e-09	2.33e-06
Dyrk3	958.655	1.12445	0.277657	4.04977	5.12682e-05	0.00178854
Tspan11	1056.64	1.12623	0.355606	3.16706	0.00153988	0.0215186
Atp6v0e2	1325.03	1.1308	0.221111	5.11415	3.15161e-07	3.94498e-05
Elavl4	148.436	1.14518	0.213064	5.37481	7.6665e-08	1.23529e-05
Ankk1	104.366	1.14534	0.353092	3.24376	0.00117962	0.0180957
Htra4	34.9942	1.14548	0.397448	2.88208	0.00395058	0.0407045
Dio2	485.263	1.15056	0.209129	5.50168	3.76183e-08	7.03416e-06
Evi2a	288.678	1.1564	0.244765	4.72452	2.30655e-06	0.000180077
Col25a1	150.661	1.16992	0.283424	4.1278	3.66254e-05	0.00140794
Gabra4	296.967	1.18137	0.336611	3.50959	0.000448794	0.00888554
Mertk	1400.54	1.18563	0.248869	4.7641	1.89701e-06	0.000155309
Cds1	514.129	1.18942	0.285534	4.1656	3.10531e-05	0.00123274
Npnt	5786.07	1.20169	0.213792	5.62087	1.9e-08	4.23196e-06
Fosb	535.544	1.20383	0.280458	4.29236	1.76783e-05	0.000831538
Tmem108	156.236	1.20834	0.261515	4.62056	3.82709e-06	0.000267813
Gimap6	50.1089	1.21109	0.278478	4.34898	1.36774e-05	0.000681442
Spry4	4779	1.22357	0.191841	6.37802	1.79394e-10	9.36931e-08
Mtcl1	1868.42	1.23468	0.178304	6.92457	4.37307e-12	6.24462e-09
Dach1	634.12	1.23629	0.178669	6.91941	4.53524e-12	6.24462e-09
Rorb	172.157	1.23819	0.386072	3.20714	0.00134062	0.0198321
Tnfrsf26	148.381	1.24295	0.420245	2.95769	0.00309953	0.0346315
Vat1l	1109.01	1.24709	0.446515	2.79295	0.00522304	0.0489833
Exd1	146.575	1.25522	0.225473	5.56705	2.5909e-08	5.16339e-06
Abcg1	1615.62	1.26143	0.275698	4.57541	4.75299e-06	0.00031574
Adora2b	1200.66	1.26217	0.226176	5.58049	2.39844e-08	4.84357e-06
E2f8	2989.17	1.27099	0.300369	4.23141	2.32231e-05	0.00100784
Plau	15098	1.28124	0.203744	6.28849	3.2057e-10	1.61845e-07
Acsbg1	128.187	1.28659	0.333784	3.85457	0.000115934	0.00326382
Dusp6	6086.07	1.29577	0.196133	6.60661	3.93231e-11	2.75669e-08
Mir31	31.996	1.30534	0.454477	2.87219	0.00407644	0.041521
Hmga2-ps1	1033.41	1.3055	0.297266	4.39168	1.12476e-05	0.000601964
Erp27	52.9923	1.3076	0.374762	3.48915	0.000484559	0.00933251
Hs3st1	396.828	1.30831	0.339267	3.85629	0.000115119	0.0032469
Ano1	5131.46	1.31346	0.299282	4.38871	1.14025e-05	0.000605975
Gm14137	326.073	1.31845	0.338781	3.89176	9.95195e-05	0.00288207
Tmem179	69.5173	1.31848	0.369599	3.56733	0.000360641	0.00762887
Tmem171	98.7391	1.32534	0.311855	4.24985	2.13911e-05	0.000955721
Rgs16	6342.31	1.32774	0.22312	5.95077	2.66884e-09	9.256e-07
Ankrd33b	29.5424	1.32877	0.442048	3.00594	0.00264763	0.0312313
Gsto2	186.05	1.33703	0.279176	4.7892	1.67448e-06	0.0001441
Rapgef4	49.1855	1.33883	0.442578	3.02506	0.00248586	0.0300485
Ankrd1	3219.48	1.35321	0.2377	5.69293	1.2488e-08	3.05069e-06
Dusp5	1578.68	1.37014	0.19591	6.99374	2.67661e-12	4.50443e-09
Sprr1a	187.734	1.37171	0.375535	3.65268	0.000259514	0.00597407
Dgkk	480.222	1.37379	0.310085	4.43037	9.40719e-06	0.000523828
Ramp3	498.981	1.37927	0.231226	5.96501	2.44616e-09	9.256e-07
Rem2	29.3654	1.37933	0.379237	3.63711	0.000275713	0.00626079
Eml5	1064.51	1.3796	0.468077	2.94739	0.00320472	0.0353523
Igsf9	181.834	1.37977	0.293896	4.69475	2.66927e-06	0.00020316
Bex2	43.8267	1.38134	0.483524	2.85681	0.0042792	0.0429251
Olfr1372-ps1	46.9082	1.38287	0.339006	4.07919	4.51931e-05	0.00161058
Ccl11	30.9385	1.39403	0.49714	2.8041	0.00504577	0.0478243
Itga4	7212.11	1.40075	0.383409	3.65342	0.000258769	0.00597407
Myo5c	242.31	1.42724	0.40524	3.52196	0.000428371	0.0086137
Areg	179.029	1.42977	0.421994	3.38812	0.000703724	0.0121813
Errfi1	15030.7	1.45195	0.381876	3.80215	0.000143445	0.00384189
Hlf	93.9246	1.45383	0.434587	3.34532	0.000821879	0.0137812
Rxrg	31.5657	1.46183	0.513815	2.84504	0.00444056	0.0439012
Lhx8	487.076	1.46392	0.524789	2.78955	0.00527819	0.0493174
Pde6h	36.7849	1.46883	0.414462	3.54395	0.000394185	0.0081229
Pyhin1	78.2811	1.4806	0.287152	5.15616	2.52061e-07	3.28506e-05
Cntfr	427.966	1.48499	0.268097	5.53901	3.04184e-08	5.79088e-06
Crabp1	17703.4	1.48627	0.520919	2.85316	0.00432865	0.0432053
Tm4sf4	43.249	1.48628	0.415856	3.57403	0.000351525	0.00749887
Fstl4	72.6055	1.48744	0.411234	3.61703	0.000298003	0.00661812
Slfn3	105.947	1.48999	0.516692	2.8837	0.00393032	0.0405673
Btbd11	2608.43	1.49115	0.31259	4.7703	1.83952e-06	0.000152248
Clec4e	38.9215	1.49141	0.467798	3.18815	0.00143188	0.0206939
Dkk2	18445.1	1.50288	0.377215	3.98415	6.77219e-05	0.0021917
C230024C17Rik	17.5191	1.50449	0.524489	2.86848	0.00412445	0.0418911
Igsf11	758.945	1.5069	0.366753	4.10876	3.9779e-05	0.0014767
Sele	182.696	1.51859	0.528614	2.87278	0.00406881	0.0414712
Itgb7	110.768	1.53965	0.285463	5.39352	6.90893e-08	1.14992e-05
Amph	72.5179	1.546	0.545012	2.83663	0.00455918	0.0446082
Spink2	88.6064	1.55344	0.40335	3.85135	0.000117468	0.00330087
Adam33	256.099	1.56188	0.368127	4.24278	2.20764e-05	0.000969187
3110039M20Rik	97.3643	1.57291	0.473818	3.31964	0.000901335	0.0149035
Otud7a	281.96	1.57787	0.370227	4.2619	2.02694e-05	0.000916419
Apold1	94.7147	1.58153	0.330619	4.78353	1.72241e-06	0.000145805
Prokr2	78.6078	1.58236	0.424474	3.72781	0.000193148	0.0048595
Sox10	43.1785	1.60113	0.455197	3.51744	0.000435733	0.00869515
2010005H15Rik	32.8585	1.61002	0.53274	3.02214	0.00250994	0.0302913
Krt18	393.799	1.61881	0.273722	5.91404	3.33816e-09	1.09912e-06
Frzb	987.818	1.6259	0.346055	4.69838	2.62232e-06	0.000201613
Kcnb2	69.9204	1.64279	0.306199	5.36512	8.08961e-08	1.28974e-05
Gpr149	1979.66	1.64462	0.310832	5.29101	1.21641e-07	1.80624e-05
Mmp13	727.27	1.65065	0.19529	8.45229	2.85636e-17	1.44208e-13
Nrgn	23.4933	1.66046	0.534414	3.10706	0.00188956	0.0246505
Entpd1	534.236	1.66408	0.307541	5.4109	6.27085e-08	1.05531e-05
Urah	15.7136	1.66528	0.525832	3.16695	0.00154048	0.0215186
Dhh	240.111	1.66597	0.367062	4.53865	5.66161e-06	0.000355035
Mcpt8	1389.32	1.67486	0.19922	8.40708	4.20355e-17	1.59167e-13
Serpinb2	214.885	1.68141	0.342676	4.90669	9.26285e-07	9.11007e-05
Sema6d	1657.76	1.68387	0.25498	6.60392	4.00417e-11	2.75669e-08
1810011O10Rik	831.626	1.68395	0.292303	5.76098	8.36278e-09	2.22215e-06
Lingo2	992.136	1.69468	0.326892	5.18422	2.1692e-07	2.90749e-05
Foxg1	2683.52	1.70598	0.305098	5.59159	2.25005e-08	4.77069e-06
Tenm4	2068.79	1.71007	0.460272	3.71535	0.000202923	0.00501381
Sdcbp2	275.672	1.7407	0.594554	2.92774	0.00341431	0.0368327
Ube2ql1	253.425	1.74739	0.279127	6.26019	3.84519e-10	1.87869e-07
Fam57b	34.4839	1.75183	0.375132	4.66991	3.01333e-06	0.000223629
Lepr	467.324	1.76942	0.62083	2.85009	0.00437068	0.0434087
Dll1	32.3206	1.76993	0.458313	3.86184	0.000112536	0.00318593
Il21r	59.7918	1.79308	0.569097	3.15075	0.00162853	0.0223017
Glrp1	18.0302	1.79641	0.527892	3.40299	0.000666533	0.0116979
Crhbp	21.05	1.81201	0.57668	3.14214	0.00167719	0.0227012
Add2	78.5556	1.82096	0.435775	4.17868	2.93208e-05	0.0011811
Gm12603	130.01	1.82793	0.391588	4.66799	3.04157e-06	0.000223629
Trim54	23.2596	1.83043	0.573742	3.19034	0.00142107	0.0206165
Cdh4	563.219	1.83503	0.365111	5.02595	5.00954e-07	5.62033e-05
Sh3bgrl2	5508.97	1.84981	0.301113	6.14323	8.08604e-10	3.49917e-07
Kcnc2	32.7623	1.85625	0.622216	2.9833	0.00285162	0.0329951
Cldn3	18.7776	1.86352	0.510236	3.65227	0.000259931	0.00597407
Aloxe3	53.215	1.86535	0.385828	4.83466	1.33375e-06	0.000123933
Chrna1	103.088	1.87649	0.392808	4.77712	1.77827e-06	0.000148805
Kcnh1	145.04	1.90578	0.298205	6.39084	1.64973e-10	8.92386e-08
Cacna1i	149.918	1.92845	0.549474	3.50964	0.000448716	0.00888554
Pak6	91.2915	1.92849	0.33384	5.7767	7.6181e-09	2.06042e-06
Syt13	1708.17	1.93085	0.226499	8.52479	1.53086e-17	1.15932e-13
Nlrc5	525.674	1.93123	0.266707	7.24102	4.45338e-13	8.43136e-10
Cdh5	32.9887	1.93354	0.575763	3.35823	0.000784442	0.0132602
Bnc1	369.799	1.95461	0.315391	6.19741	5.73981e-10	2.55692e-07
Dmrt2	95.76	1.98594	0.358599	5.53804	3.0587e-08	5.79088e-06
Cldn4	64.8828	1.99121	0.458728	4.34072	1.42015e-05	0.000699472
Adcy8	52.7222	1.9939	0.555657	3.58836	0.00033276	0.00717946
Ptpn22	252.589	1.99479	0.63497	3.14155	0.00168059	0.0227194
Cbln2	23.5688	2.01192	0.700287	2.873	0.004066	0.0414712
P2ry12	97.8053	2.01472	0.441667	4.56163	5.07586e-06	0.000330328
Lrp2	1353.18	2.01852	0.343849	5.87036	4.3486e-09	1.34416e-06
9330175E14Rik	24.9796	2.02337	0.462092	4.37871	1.19385e-05	0.000620114
Mmp1b	41.0431	2.02574	0.491137	4.12459	3.714e-05	0.0014191
Wfdc2	49.8816	2.07548	0.736627	2.81754	0.00483932	0.0465078
Lce1h	105.115	2.07899	0.282114	7.36933	1.71484e-13	4.10945e-10
Rnf183	21.8517	2.08627	0.640687	3.25629	0.00112877	0.0174988
Tfpi2	366.714	2.09973	0.659098	3.18576	0.00144376	0.0207469
D5Ertd615e	10.9535	2.11621	0.719951	2.93937	0.00328875	0.035965
Sh2d5	112.21	2.13477	0.341409	6.25282	4.03096e-10	1.9079e-07
Itga2	737.833	2.14475	0.37821	5.67079	1.42137e-08	3.36375e-06
Ush1g	39.2052	2.18155	0.632479	3.44921	0.000562237	0.0103045
Slc39a4	14.0283	2.18209	0.688565	3.16904	0.00152946	0.0214467
St8sia1	128.217	2.19685	0.451979	4.86051	1.17083e-06	0.000110833
Gzme	479.447	2.20897	0.231871	9.52673	1.62314e-21	2.45841e-17
Erich2	16.5753	2.27593	0.528819	4.30379	1.67902e-05	0.000797193
Pdzrn4	53.9947	2.31164	0.504939	4.57805	4.69322e-06	0.000313143
Atg9b	150.083	2.31308	0.504825	4.58195	4.60661e-06	0.000310097
Plet1	12.2474	2.3139	0.757358	3.05523	0.00224892	0.0279886
Gap43	2228.05	2.31837	0.462556	5.01209	5.38415e-07	5.9093e-05
Prl3d2	19.8803	2.32441	0.713768	3.25653	0.00112781	0.0174988
Glyat	77.9431	2.33107	0.757813	3.07606	0.00209759	0.0263871
Hao1	13.9888	2.42109	0.648201	3.7351	0.000187642	0.00474462
Acpp	382.061	2.43909	0.608808	4.00634	6.16676e-05	0.00206185
Tfap2c	15.5505	2.518	0.789052	3.19117	0.00141696	0.0205764
Mmp3	5881.52	2.55696	0.491996	5.19711	2.02406e-07	2.76184e-05
Gzmd	61.9701	2.60996	0.528132	4.94188	7.73745e-07	7.86519e-05
Gchfr	838.53	2.64541	0.526176	5.02762	4.96611e-07	5.61319e-05
Upp1	125.559	2.6733	0.498876	5.35864	8.38515e-08	1.30929e-05
Xirp2	98.645	2.75946	0.402788	6.85088	7.33952e-12	7.94032e-09
Nptx1	3341.62	2.76476	0.571085	4.84124	1.29034e-06	0.000120639
Cnr1	273.724	2.88642	0.441781	6.53361	6.42024e-11	3.95456e-08
5830416P10Rik	21.7543	2.88656	0.634807	4.54715	5.43772e-06	0.000344601
Calr4	67.6252	2.99807	0.559744	5.35615	8.50152e-08	1.31392e-05
Mmp10	518.188	3.14279	0.573221	5.48268	4.18919e-08	7.64451e-06
1700012B09Rik	60.5241	3.18878	0.647877	4.9219	8.57095e-07	8.59706e-05
Enthd1	14.4244	3.38715	0.84629	4.00236	6.27148e-05	0.00208764
Btn1a1	70.5382	3.88954	0.572829	6.79005	1.12095e-11	1.06112e-08
Corin	12.8477	3.89305	0.888684	4.38069	1.18304e-05	0.000620114
Il5ra	48.284	4.23332	0.719619	5.88273	4.0356e-09	1.2734e-06
Mmp1a	56.0602	4.53782	1.55104	2.92565	0.00343733	0.0369458
Klrg1	20.3028	4.85365	1.07263	4.52498	6.03999e-06	0.000374925

## Sheet: Supplementary Data 2c
Supplementary Data 2c: DESeq Analysis of MEFs expressing NRAS Q61H versus MEFs expressing NRAS Q61P (padj < 0.05)
mRNA	baseMean	log2FoldChange	lfcSE	stat	pvalue	padj
Itgad	12.3394	-3.83164	1.27343	-3.00891	0.00262184	0.0286493
Eln	3729.41	-3.5805	0.878418	-4.07608	4.58009e-05	0.00199914
Fmod	1476.41	-3.33817	0.833564	-4.00469	6.20976e-05	0.00244294
Cxcl15	87.6634	-3.24066	1.0141	-3.1956	0.0013954	0.0192538
Thbs4	44.8284	-2.99158	0.859005	-3.48261	0.00049656	0.00960523
Gal3st2	16.5722	-2.80574	0.905373	-3.09899	0.00194182	0.0236612
Olfml1	27.0586	-2.77404	0.859901	-3.22599	0.00125536	0.0181083
Col9a2	48.9571	-2.70522	0.547424	-4.94173	7.74311e-07	0.00010198
Hey2	157.991	-2.61744	0.875514	-2.9896	0.00279342	0.02982
Adamts15	58.4381	-2.60587	0.80389	-3.24157	0.00118872	0.017463
Lrrtm3	175.24	-2.56455	0.777251	-3.29952	0.000968513	0.015171
Abcc9	86.3576	-2.54044	0.661502	-3.84042	0.000122825	0.00381423
Adamtsl2	15.4714	-2.49669	0.86933	-2.87197	0.00407925	0.0383306
Serpinb7	16.3951	-2.45959	0.810001	-3.03652	0.00239326	0.0269304
Gpr27	16.8989	-2.4545	0.842966	-2.91174	0.00359422	0.0350059
Pkp1	142.356	-2.45356	0.634606	-3.86627	0.000110513	0.00362448
Pex5l	29.5504	-2.43514	0.591554	-4.11651	3.84647e-05	0.00176008
Rasgrp1	107.998	-2.41212	0.346887	-6.95361	3.56064e-12	4.14842e-09
Xkr4	40.9902	-2.39701	0.822419	-2.91459	0.00356159	0.0348024
Car10	45.3763	-2.39423	0.651179	-3.67676	0.000236215	0.00581762
Egfl6	112.036	-2.38582	0.688361	-3.46595	0.000528371	0.00995362
Kcnj8	33.5426	-2.36113	0.762572	-3.09627	0.00195972	0.0237076
Kcns1	18.3933	-2.34901	0.524143	-4.48162	7.40779e-06	0.000507685
Fhl5	29.5885	-2.34681	0.740513	-3.16916	0.00152878	0.0202936
Slc26a7	43.159	-2.34354	0.663393	-3.53266	0.000411396	0.00848765
Rgs4	1654.26	-2.34255	0.728713	-3.21464	0.00130608	0.0184704
Prelp	1340.21	-2.30793	0.788339	-2.92758	0.00341612	0.0339505
Gja3	42.3272	-2.29826	0.64555	-3.56016	0.000370625	0.00786321
Frmpd3	13.1087	-2.28205	0.768991	-2.96759	0.00300149	0.0311374
Wscd2	128.469	-2.20828	0.548686	-4.02466	5.70579e-05	0.00231471
Lrrc4c	486.184	-2.13173	0.394544	-5.40302	6.5527e-08	1.50375e-05
Arsi	190.464	-2.12609	0.531823	-3.99773	6.39521e-05	0.00250289
Abi3bp	1853.6	-2.11021	0.447418	-4.71641	2.40041e-06	0.000236082
Htra3	365.48	-2.09222	0.645947	-3.239	0.00119951	0.0175309
Col8a2	831.17	-2.05551	0.493427	-4.16579	3.10283e-05	0.00149667
Zcchc5	970.827	-2.03266	0.538515	-3.77457	0.000160282	0.00456321
Wisp2	4758.56	-2.02943	0.658486	-3.08196	0.0020564	0.0243901
Myh2	194.94	-2.02698	0.444581	-4.55931	5.13211e-06	0.000400006
Smoc1	1421.66	-2.01147	0.686958	-2.92808	0.00341063	0.0339405
Slc5a7	1512.06	-2.00854	0.335137	-5.9932	2.05751e-09	9.44334e-07
Nkd1	82.3381	-1.97185	0.692761	-2.84636	0.00442215	0.0406419
Gpr22	24.8366	-1.96529	0.434744	-4.52057	6.16719e-06	0.00044693
Gucy1a3	217.958	-1.9375	0.656922	-2.94937	0.00318426	0.03239
Aldh1a3	507.632	-1.92164	0.549354	-3.498	0.000468768	0.00929314
Sncaip	118.739	-1.9021	0.576284	-3.30064	0.000964658	0.0151406
Col2a1	5244.22	-1.89573	0.599726	-3.161	0.00157228	0.020683
Itga11	15448.7	-1.89566	0.592463	-3.19963	0.00137604	0.0191206
Adamts5	10995	-1.88347	0.386941	-4.8676	1.12962e-06	0.000136874
Ptx3	1917.87	-1.87647	0.500073	-3.75239	0.000175154	0.00483221
Kcns3	24.3401	-1.8757	0.606978	-3.09023	0.00200003	0.0239647
Lzts1	21.1441	-1.86944	0.666523	-2.80476	0.00503541	0.0444702
Megf6	473.748	-1.86906	0.654171	-2.85715	0.00427468	0.0396718
Nkain3	107.66	-1.8632	0.480695	-3.87606	0.000106161	0.00354949
Col5a3	5974.2	-1.8588	0.62591	-2.96976	0.00298033	0.0309815
Ggt5	23.7699	-1.85456	0.665839	-2.7853	0.00534777	0.0460998
Col14a1	906.696	-1.84876	0.579115	-3.19238	0.00141103	0.0194287
Pramef12	15.6973	-1.84702	0.552516	-3.34293	0.000828977	0.0137189
Dner	321.895	-1.83492	0.57397	-3.19689	0.00138918	0.0192309
Nckap5	96.1532	-1.83263	0.366445	-5.0011	5.70041e-07	7.96187e-05
Lrrc17	5966.95	-1.77598	0.621814	-2.85613	0.00428844	0.0397507
Slc1a1	38.4388	-1.76626	0.511172	-3.45532	0.000549646	0.010265
Lrrc75b	303.265	-1.76437	0.319507	-5.52217	3.34836e-08	8.59563e-06
Serping1	518.067	-1.76232	0.551316	-3.19657	0.0013907	0.0192309
Apol6	152.642	-1.7507	0.366887	-4.77178	1.82605e-06	0.000197552
Gm11627	14.5619	-1.74229	0.583892	-2.98393	0.00284569	0.0301404
Foxd1	694.329	-1.7207	0.531242	-3.23901	0.00119946	0.0175309
Cldn19	35.5346	-1.72065	0.515136	-3.34019	0.000837221	0.0137798
Pik3r6	20.2729	-1.71519	0.46065	-3.72341	0.000196553	0.00523198
Xlr3b	61.6729	-1.70932	0.555568	-3.0767	0.00209307	0.0247021
Palmd	237.588	-1.70839	0.42342	-4.03474	5.46619e-05	0.00226482
Kcnma1	143.815	-1.70192	0.569096	-2.99057	0.00278455	0.0297845
Jsrp1	11.7825	-1.69592	0.582598	-2.91095	0.00360326	0.0350059
Nkx3-2	103.004	-1.6918	0.539224	-3.13747	0.0017041	0.0217625
Ahr	2564.96	-1.68792	0.552425	-3.05547	0.0022471	0.0259016
Gpr82	31.9858	-1.68549	0.386668	-4.35902	1.30646e-05	0.000760012
Olfm2	262.039	-1.68442	0.464423	-3.62691	0.000286837	0.00666325
Cd200	61.5891	-1.68393	0.429444	-3.92119	8.81142e-05	0.00314525
Hmcn1	3461.94	-1.68059	0.489602	-3.43257	0.00059789	0.0108399
Chodl	91.9628	-1.67938	0.604718	-2.77712	0.00548424	0.0467968
Tgfb2	3582.14	-1.67024	0.557232	-2.99738	0.0027231	0.029439
Pth1r	340.343	-1.66697	0.336507	-4.95376	7.27939e-07	9.93276e-05
Ccdc80	50182.1	-1.65973	0.535866	-3.09728	0.00195303	0.0236797
Rarres1	180.522	-1.64675	0.496009	-3.32	0.000900179	0.014475
Fgfr3	84.047	-1.64329	0.444211	-3.69934	0.000216163	0.00553997
Stk26	265.895	-1.64314	0.408039	-4.02691	5.65141e-05	0.00231111
Piezo2	4540.63	-1.61598	0.51206	-3.15583	0.0016004	0.0209867
Gm6498	13.927	-1.6158	0.509532	-3.17114	0.0015184	0.0202886
Scube1	90.9646	-1.60459	0.416255	-3.85481	0.000115817	0.0037086
Myom1	2096.4	-1.59981	0.55313	-2.89228	0.00382458	0.0366164
Kcna4	25.992	-1.59273	0.372217	-4.27904	1.87698e-05	0.00100101
Aoc3	293.355	-1.58895	0.31207	-5.09166	3.54944e-07	5.59999e-05
Sbspon	109.869	-1.58042	0.411901	-3.83688	0.000124607	0.00383195
Adcy5	406.607	-1.56341	0.387636	-4.03318	5.50279e-05	0.00226482
Ecm2	55.4919	-1.56293	0.497106	-3.14405	0.00166627	0.0214955
Gdf10	370.023	-1.56101	0.295483	-5.28292	1.27143e-07	2.51247e-05
Zfyve28	37.2833	-1.54689	0.427936	-3.61477	0.000300613	0.00679564
Ogn	10972.3	-1.54627	0.424402	-3.64341	0.000269046	0.00635774
Kif26b	4024.82	-1.54227	0.508012	-3.0359	0.00239822	0.0269661
Gm10578	27.4644	-1.54026	0.450124	-3.42186	0.000621952	0.011148
St8sia2	406.593	-1.53952	0.543722	-2.83144	0.00463389	0.0420773
Ankrd55	29.2325	-1.53818	0.480004	-3.20451	0.00135292	0.0189145
Cacna1h	1274.43	-1.52588	0.33227	-4.59229	4.38399e-06	0.000355079
Npr3	4058.47	-1.51001	0.521473	-2.89565	0.00378369	0.0364079
Cadm2	150.094	-1.5057	0.386543	-3.8953	9.80755e-05	0.00339144
Ano5	358.658	-1.50557	0.416032	-3.61888	0.000295881	0.00676196
Ramp1	154.763	-1.50427	0.496279	-3.03109	0.00243673	0.0272576
Tspan13	246.071	-1.49718	0.399631	-3.7464	0.000179392	0.00490445
Park2	30.8341	-1.49538	0.540146	-2.76847	0.00563193	0.0475533
Pcdh11x	189.314	-1.49486	0.41452	-3.60625	0.000310651	0.00692466
Fat4	22610.9	-1.47074	0.284442	-5.17061	2.33329e-07	3.92667e-05
Smad6	1396.92	-1.46393	0.497431	-2.94299	0.0032506	0.0328321
Lrrc3b	21.8651	-1.44804	0.518572	-2.79237	0.00523242	0.0455199
Itih5	188.996	-1.4396	0.382526	-3.7634	0.000167619	0.00470141
Wnt4	215.69	-1.43825	0.390701	-3.68121	0.000232129	0.00575422
Lrp3	237.68	-1.43527	0.358258	-4.00624	6.16929e-05	0.00243334
Hnmt	21.5952	-1.41975	0.502871	-2.8233	0.00475328	0.0428276
4933424G05Rik	30.4416	-1.40756	0.413256	-3.40604	0.00065913	0.0116307
Lonrf2	104.782	-1.40564	0.408111	-3.44427	0.000572612	0.0105308
3632451O06Rik	360.321	-1.39339	0.346955	-4.01606	5.9179e-05	0.0023726
Hymai	51.5042	-1.39235	0.293864	-4.73808	2.15757e-06	0.000220801
Frmd3	101.079	-1.38918	0.401638	-3.45878	0.000542622	0.0101841
Galnt5	59.6409	-1.38445	0.407472	-3.39767	0.000679624	0.0118726
Ndnf	1174.31	-1.384	0.465611	-2.97243	0.00295457	0.0307983
Bean1	53.7782	-1.3772	0.496231	-2.77532	0.00551467	0.0469243
Lgr5	250.062	-1.37329	0.332149	-4.13455	3.55658e-05	0.00166259
Rspo3	1176.32	-1.37205	0.214898	-6.38468	1.71761e-10	1.2388e-07
Gm16523	42.505	-1.36166	0.437843	-3.10992	0.00187136	0.0230999
Fgf9	122.817	-1.36024	0.477778	-2.84701	0.00441314	0.0405837
Cyp7b1	232.113	-1.35824	0.253351	-5.36111	8.27101e-08	1.74567e-05
Pcsk6	2517.39	-1.35692	0.40882	-3.31911	0.000903039	0.0145042
Gabrb2	361.302	-1.35044	0.44506	-3.03429	0.00241099	0.0270622
Rspo2	3847.61	-1.34612	0.285166	-4.72047	2.35301e-06	0.000234465
Clmn	639.416	-1.33769	0.347847	-3.84562	0.000120248	0.00378768
Sdk2	89.952	-1.33631	0.280688	-4.76084	1.92793e-06	0.00020326
Dpysl4	115.048	-1.33103	0.427015	-3.11707	0.0018266	0.022723
Pcp4l1	570.195	-1.32715	0.347075	-3.8238	0.00013141	0.0039458
Aspn	15234.3	-1.32069	0.285733	-4.62209	3.79887e-06	0.000331229
Cmklr1	519.707	-1.31976	0.299019	-4.41364	1.01648e-05	0.00064148
Sox6	294.503	-1.31674	0.366426	-3.59348	0.000326293	0.00718319
Me3	137.912	-1.3109	0.428914	-3.05632	0.00224075	0.025848
Mylk	2568.4	-1.30422	0.39723	-3.28328	0.00102605	0.0157772
Alox12	34.8513	-1.30394	0.464729	-2.8058	0.0050192	0.0443788
Gja5	150.831	-1.29786	0.374438	-3.46616	0.000527955	0.00995362
Rcn1	20646.7	-1.2959	0.20538	-6.30977	2.79451e-10	1.84024e-07
Adamtsl1	1916.36	-1.29254	0.297926	-4.33845	1.43492e-05	0.000804935
Wnt16	571.453	-1.29118	0.32733	-3.94456	7.99451e-05	0.00291069
Hr	130.487	-1.29069	0.347861	-3.71036	0.000206968	0.00542243
Kirrel3	310.93	-1.28833	0.388512	-3.31605	0.000912984	0.0146329
Nat8l	112.56	-1.28547	0.351307	-3.6591	0.000253099	0.00613349
Bmp4	2032.56	-1.28148	0.423583	-3.02534	0.00248353	0.0276788
Plin5	25.25	-1.27885	0.41087	-3.11253	0.00185489	0.022934
Adra1d	3125.31	-1.27805	0.265791	-4.80848	1.52084e-06	0.000174505
Ednra	724.299	-1.27143	0.334943	-3.79596	0.000147072	0.00426735
Rbfox1	192.432	-1.26976	0.40748	-3.11612	0.00183246	0.0227683
Plekha4	151.706	-1.26725	0.367281	-3.45036	0.000559845	0.0103914
Phxr4	51.6079	-1.26533	0.438204	-2.88753	0.00388277	0.0369632
Brsk2	38.702	-1.2634	0.354043	-3.5685	0.000359033	0.00773529
Foxp3	22.6407	-1.26176	0.400498	-3.15048	0.00163001	0.0212462
Adamts12	6826.27	-1.25871	0.41048	-3.06642	0.00216636	0.0252397
Zbtb7c	127.038	-1.25777	0.340353	-3.69549	0.000219466	0.00556224
Pag1	892.388	-1.25357	0.299769	-4.18179	2.8922e-05	0.00141764
Lox	164172	-1.25077	0.261698	-4.77944	1.75782e-06	0.000191909
Galnt14	135.997	-1.2468	0.372969	-3.34291	0.000829038	0.0137189
Gabrb3	170.079	-1.24525	0.427958	-2.90974	0.00361725	0.0350973
Svep1	14993.5	-1.24375	0.248494	-5.00516	5.5815e-07	7.96187e-05
Ror1	358.216	-1.24266	0.451454	-2.75258	0.0059127	0.049082
Col1a1	805553	-1.23183	0.372777	-3.30445	0.000951621	0.0150839
Mest	2594.42	-1.22891	0.432248	-2.84307	0.00446817	0.0409903
Frmd7	49.7983	-1.22803	0.373597	-3.28704	0.00101247	0.0156639
1700020L24Rik	101.446	-1.21941	0.372136	-3.27677	0.00105001	0.0159674
Serpinb8	607.147	-1.21567	0.332479	-3.6564	0.000255785	0.00616416
Thbs1	1.06207e+06	-1.21234	0.2712	-4.47029	7.81152e-06	0.000525837
Pdlim4	502.166	-1.2118	0.343058	-3.53235	0.000411886	0.00848765
Slc24a3	1122.29	-1.2087	0.256862	-4.70564	2.53075e-06	0.00024474
Bhlhe22	174.995	-1.20822	0.218064	-5.54069	3.01277e-08	7.86749e-06
Erg	159.622	-1.20767	0.319786	-3.7765	0.000159046	0.00453656
8430431K14Rik	26.4112	-1.2043	0.435354	-2.76625	0.00567053	0.0477144
Col6a2	31043.9	-1.20133	0.253983	-4.72998	2.24539e-06	0.000226725
Mir3070a	34.8413	-1.19892	0.3986	-3.00782	0.00263133	0.0286927
Atp2b4	4595.01	-1.19885	0.297205	-4.03376	5.48916e-05	0.00226482
Robo2	606.81	-1.19424	0.35877	-3.32871	0.000872504	0.0142249
Pclo	213.635	-1.18716	0.420768	-2.82142	0.0047812	0.0430033
Susd2	104.882	-1.18697	0.383405	-3.09587	0.00196235	0.0237204
Gm10371	36.6472	-1.18005	0.422397	-2.7937	0.00521093	0.0454828
Rgcc	217.195	-1.17996	0.403484	-2.92444	0.00345078	0.0342052
Slc52a3	48.5935	-1.1792	0.365866	-3.22304	0.00126837	0.0182265
Diras2	160.073	-1.17607	0.287818	-4.08617	4.38562e-05	0.00193803
Col3a1	174608	-1.17453	0.263369	-4.45964	8.2098e-06	0.000547778
Srpx	902.321	-1.17421	0.325539	-3.60696	0.000309809	0.00692466
AF357425	36.1977	-1.16763	0.335513	-3.48012	0.000501189	0.0096456
A4galt	413.384	-1.16746	0.162999	-7.16236	7.92977e-13	1.33449e-09
Srrm4	315.251	-1.16453	0.243063	-4.79105	1.6591e-06	0.000183421
Omd	312.279	-1.16198	0.298159	-3.89718	9.73212e-05	0.00337306
Adamts3	187.742	-1.1602	0.291384	-3.98168	6.84286e-05	0.00262385
Epha3	1453.31	-1.15357	0.282844	-4.07846	4.53358e-05	0.00198455
Prss23	37168.4	-1.15076	0.408704	-2.81564	0.00486805	0.0434481
Tmem229b	189.367	-1.15008	0.402321	-2.85862	0.0042549	0.0395367
Calml4	68.9283	-1.14822	0.385314	-2.97997	0.0028828	0.0304483
Ryr3	89.5142	-1.14791	0.406953	-2.82073	0.00479143	0.0430538
Adam4	50.9623	-1.13419	0.38452	-2.94964	0.00318147	0.03239
Hk3	123.316	-1.13225	0.38734	-2.92316	0.00346503	0.0343133
Pkdcc	545.397	-1.12717	0.368594	-3.05803	0.00222794	0.0257672
Tbxa2r	276.322	-1.12359	0.342309	-3.2824	0.00102926	0.0157946
Gpr183	64.4572	-1.1225	0.341928	-3.28286	0.0010276	0.015785
Slc6a20b	29.8327	-1.11899	0.361863	-3.09229	0.00198619	0.0238823
Angpt4	157.028	-1.1126	0.336319	-3.30818	0.000939035	0.0149554
Cthrc1	3336.56	-1.11251	0.270922	-4.10636	4.01936e-05	0.00181723
Ccdc37	41.969	-1.11196	0.400472	-2.77661	0.00549286	0.0468185
St6galnac2	184.039	-1.10977	0.340803	-3.25633	0.00112861	0.0167995
Dcaf12l1	275.533	-1.10964	0.371187	-2.98945	0.00279483	0.02982
Cpxm2	357.8	-1.10963	0.316085	-3.51054	0.000447194	0.00897113
Cdo1	2444.25	-1.10812	0.392754	-2.82141	0.0047813	0.0430033
Tmem151a	250.87	-1.10674	0.338409	-3.27042	0.00107387	0.0162324
Gna14	108.924	-1.10104	0.35039	-3.14233	0.00167612	0.0215493
Lama4	7608.53	-1.09859	0.371957	-2.95355	0.00314143	0.0321487
Lrrc8e	195.136	-1.09843	0.25179	-4.3625	1.28586e-05	0.000751955
Gprin3	258.292	-1.0973	0.272323	-4.0294	5.59204e-05	0.00229531
Lmcd1	463.373	-1.09693	0.346019	-3.17014	0.00152367	0.0202886
Rnf165	114.869	-1.09323	0.237106	-4.61072	4.01279e-06	0.000333943
Fam20a	2708.41	-1.09233	0.306594	-3.56279	0.000366931	0.00782751
Setbp1	5800.21	-1.08914	0.216817	-5.02334	5.07794e-07	7.54024e-05
Slc1a6	1596.26	-1.08783	0.288952	-3.76475	0.000166715	0.00468471
Hpgd	268.126	-1.08776	0.356553	-3.05077	0.00228256	0.0262105
Trib3	853.54	-1.08605	0.285535	-3.80355	0.000142637	0.0041794
Gp1bb	213.444	-1.08544	0.296604	-3.65955	0.000252656	0.00613349
Serpina3g	383.87	-1.0788	0.308323	-3.49894	0.000467117	0.00927255
5031426D15Rik	48.7962	-1.07827	0.351338	-3.06905	0.00214739	0.0251154
Dgki	52.5614	-1.07583	0.313176	-3.43524	0.000592034	0.0107517
Col11a1	29757.3	-1.06602	0.224758	-4.74299	2.10585e-06	0.000216974
Adgrg2	1245.74	-1.06528	0.250507	-4.2525	2.11401e-05	0.0011003
Foxp2	640.172	-1.06272	0.360991	-2.9439	0.00324105	0.0328135
6330403K07Rik	240.967	-1.05992	0.319046	-3.32216	0.00089325	0.0144141
Mustn1	117.612	-1.05887	0.303702	-3.48654	0.000489306	0.00951351
C1ra	542.863	-1.05774	0.256641	-4.12147	3.76465e-05	0.00173839
Rerg	138.852	-1.05533	0.346176	-3.04854	0.00229957	0.026326
Slc16a12	179.71	-1.05498	0.310443	-3.3983	0.00067805	0.0118588
Ppapdc3	83.3747	-1.05327	0.352609	-2.98707	0.00281661	0.0299073
Fbn2	24457.3	-1.05291	0.25633	-4.10762	3.99755e-05	0.00181723
Aldh1l2	5969.16	-1.05169	0.262302	-4.00946	6.08579e-05	0.0024193
9530091C08Rik	50.6908	-1.04618	0.369759	-2.82936	0.00466411	0.0422251
Dact1	894.261	-1.04591	0.348051	-3.00504	0.00265548	0.0288516
Chsy3	1144.72	-1.0417	0.31538	-3.30298	0.000956625	0.0150839
Npy1r	852.897	-1.04054	0.199829	-5.20716	1.91754e-07	3.41682e-05
Neurl1b	158.463	-1.03772	0.347287	-2.98807	0.00280748	0.029903
Gm10638	64.1707	-1.02754	0.319541	-3.21566	0.00130144	0.0184664
Emid1	64.6269	-1.02361	0.318362	-3.21524	0.00130335	0.0184664
Dmd	3144.89	-1.02211	0.294193	-3.47429	0.000512212	0.00973396
Mmp28	273.369	-1.02056	0.317304	-3.21635	0.00129831	0.018464
Vill	395.001	-1.0187	0.196454	-5.18546	2.15481e-07	3.75135e-05
Gm13986	216.237	-1.01596	0.304043	-3.3415	0.000833262	0.0137479
Plb1	33.2765	-1.01131	0.343034	-2.94813	0.00319703	0.0324546
Ctnna2	255.562	-1.01045	0.359474	-2.81092	0.00494004	0.0438791
Mdga1	862.112	-1.00695	0.220109	-4.57479	4.76695e-06	0.000380001
Prg4	588.85	-1.00362	0.256927	-3.90623	9.37475e-05	0.00327166
Col5a1	186508	-0.999079	0.276583	-3.61222	0.00030359	0.00684253
Tnnt3	35.0637	-0.998761	0.31108	-3.21063	0.00132447	0.0186323
Fam13c	672.64	-0.998578	0.219367	-4.55208	5.31176e-06	0.000407282
Glis1	390.754	-0.99243	0.256365	-3.87116	0.000108321	0.00360195
Arxes1	318.824	-0.989529	0.278521	-3.5528	0.000381156	0.00802919
Prkg1	3413.06	-0.988295	0.311006	-3.17774	0.00148426	0.0200776
Eya4	981.766	-0.980157	0.162498	-6.0318	1.62145e-09	8.18614e-07
Fras1	567.943	-0.979871	0.291924	-3.3566	0.000789084	0.01325
BC037032	61.4185	-0.979749	0.298248	-3.28501	0.00101979	0.0157288
Map2	1057.46	-0.979626	0.274346	-3.57076	0.000355945	0.00771264
Arsj	1592.16	-0.976964	0.175315	-5.57261	2.50952e-08	6.91076e-06
Bach2	452.384	-0.97628	0.330033	-2.95813	0.0030951	0.03189
Kcnt2	82.7144	-0.969473	0.324064	-2.99161	0.0027751	0.0297213
Elfn1	252.611	-0.969013	0.245758	-3.94296	8.04835e-05	0.00292327
Camk4	174.039	-0.968316	0.293711	-3.29683	0.00097782	0.0152828
Trcg1	37.3441	-0.967034	0.35023	-2.76114	0.00575995	0.048199
C1qtnf1	1061.69	-0.966358	0.307383	-3.14382	0.00166758	0.0214955
Coch	2152.79	-0.965283	0.258697	-3.73133	0.000190471	0.00513322
Nell2	271.604	-0.962216	0.218701	-4.39969	1.08407e-05	0.000670179
4933400F21Rik	55.2012	-0.960653	0.309535	-3.10354	0.0019122	0.0234511
Limch1	3384.83	-0.959065	0.278294	-3.44623	0.000568469	0.0105
Rnf43	90.5001	-0.95651	0.302613	-3.16084	0.00157315	0.020683
Flrt1	659.2	-0.953729	0.259583	-3.67408	0.00023871	0.00584086
Sptbn2	126.504	-0.952685	0.207396	-4.59355	4.35767e-06	0.000354845
Gucy1b3	358.017	-0.951363	0.297066	-3.20253	0.00136225	0.0189893
Fgf13	349.758	-0.950252	0.307329	-3.09197	0.00198835	0.0238823
Tmem196	55.1763	-0.943193	0.299117	-3.15326	0.00161457	0.0211177
Angpt1	861.463	-0.941614	0.194541	-4.84018	1.29723e-06	0.000153499
Cmya5	208.891	-0.938269	0.224943	-4.17114	3.03086e-05	0.00147133
Cxcl14	3035.65	-0.938214	0.226748	-4.1377	3.50803e-05	0.00165008
B3gnt8	44.9609	-0.938083	0.296371	-3.16523	0.0015496	0.0204623
Slc26a1	148.032	-0.932682	0.188482	-4.94839	7.48289e-07	0.000100297
Lgr4	4346.99	-0.932644	0.267069	-3.49215	0.000479144	0.00939721
Dnm3os	8087.45	-0.931187	0.182114	-5.11322	3.1672e-07	5.15811e-05
Ada	530.093	-0.93021	0.293066	-3.17406	0.00150322	0.0202169
Efna3	215.102	-0.927288	0.281691	-3.29186	0.000995262	0.0155085
Dusp27	481.875	-0.922714	0.28968	-3.18528	0.00144612	0.0197502
B130006D01Rik	33.7369	-0.922608	0.333815	-2.76383	0.00571268	0.0479891
Mrvi1	1109.86	-0.920361	0.334577	-2.75082	0.00594469	0.0491207
Slc17a9	69.1076	-0.918136	0.325811	-2.818	0.00483235	0.0432825
Lingo1	277.021	-0.916678	0.333359	-2.74982	0.00596277	0.0492432
Fgfr2	3161.16	-0.915743	0.257369	-3.55809	0.000373563	0.00789119
Cbr2	1032.46	-0.915502	0.248506	-3.68403	0.000229578	0.00570966
Kcp	125.702	-0.914909	0.311966	-2.93272	0.00336006	0.0336139
Ago4	156.538	-0.909344	0.30221	-3.00898	0.00262123	0.0286493
Cxcr6	242.548	-0.908781	0.299591	-3.03341	0.0024181	0.0271092
Cebpa	391.652	-0.906943	0.284924	-3.1831	0.00145705	0.0198414
Gm15910	253.845	-0.906165	0.180285	-5.02628	5.00079e-07	7.4992e-05
Cacna1g	2153.59	-0.905632	0.30987	-2.92262	0.00347098	0.0343155
Phospho1	39.474	-0.904993	0.306814	-2.94965	0.00318136	0.03239
Tenm3	6433.55	-0.902036	0.212914	-4.23661	2.26915e-05	0.00116504
C1qtnf6	2112.99	-0.899731	0.217718	-4.13255	3.58761e-05	0.00167194
Sardh	1393.39	-0.896816	0.17893	-5.01211	5.38353e-07	7.76561e-05
Bmf	207.479	-0.890139	0.255072	-3.48975	0.00048347	0.00943639
Coro2b	293.396	-0.886353	0.297906	-2.97528	0.00292719	0.0306596
Glis3	4691.74	-0.885352	0.235655	-3.75698	0.000171974	0.00478916
Trpv4	125.678	-0.884745	0.231745	-3.81775	0.000134674	0.00402321
D8Ertd82e	1490.89	-0.884732	0.252975	-3.49731	0.000469978	0.00930496
Spns2	127.94	-0.879342	0.261527	-3.36234	0.000772848	0.0130497
Ppbp	808.381	-0.879036	0.277667	-3.1658	0.0015466	0.0204404
Cdon	4288.69	-0.878201	0.218105	-4.02651	5.66104e-05	0.00231111
Kcnk3	584.073	-0.876581	0.311887	-2.81057	0.00494531	0.0438791
Rarb	236.849	-0.875634	0.278328	-3.14605	0.00165492	0.0214601
Arhgap33	163.387	-0.874649	0.227973	-3.83664	0.000124729	0.00383195
Dhrs3	1521.99	-0.872236	0.228909	-3.81041	0.000138736	0.00411212
Rnd3	12289	-0.868597	0.20182	-4.30382	1.6788e-05	0.000911367
Irx3	890.014	-0.866571	0.261122	-3.31864	0.000904568	0.0145133
Col5a2	170843	-0.866039	0.259486	-3.33752	0.000845299	0.013886
Gpr21	66.3652	-0.865958	0.250358	-3.45888	0.000542419	0.0101841
Bmp5	198.369	-0.862868	0.300055	-2.8757	0.00403134	0.0379482
Col6a1	48138.1	-0.860765	0.198705	-4.33186	1.47852e-05	0.000823295
Creb3l1	3920.4	-0.857319	0.281271	-3.04801	0.00230359	0.0263521
Nrbp2	447.436	-0.85132	0.244769	-3.47806	0.00050506	0.0096456
Pdgfrb	21556.7	-0.850977	0.232552	-3.65931	0.000252899	0.00613349
Msx1	493.398	-0.850345	0.196613	-4.32498	1.52547e-05	0.000843241
C1qtnf3	3693.12	-0.849185	0.225322	-3.76876	0.000164063	0.00463599
Prrx2	3322.56	-0.849078	0.245974	-3.4519	0.000556646	0.0103574
Gas6	7065.86	-0.84718	0.267769	-3.16385	0.00155699	0.0205419
Cpa6	538.053	-0.846272	0.257568	-3.28562	0.00101757	0.0157266
Fzd1	5068.56	-0.843211	0.220147	-3.83022	0.000128027	0.00390948
1190002N15Rik	2738.67	-0.842359	0.229624	-3.66842	0.000244053	0.00596198
Hacd4	1357.4	-0.842021	0.1609	-5.23319	1.66612e-07	3.11543e-05
Pmp22	3434.06	-0.841199	0.225552	-3.72951	0.000191852	0.00516127
Hivep3	541.868	-0.839696	0.176155	-4.7668	1.87175e-06	0.00020106
Gas1	9412.11	-0.836606	0.283019	-2.95601	0.00311648	0.0320449
Clec14a	342.599	-0.834406	0.283816	-2.93995	0.00328261	0.0330574
Lgalsl	3720.24	-0.831869	0.169031	-4.92138	8.59342e-07	0.000109375
Rnf144a	342.547	-0.83177	0.266196	-3.12465	0.00178017	0.0223755
Vash1	260.2	-0.82729	0.233128	-3.54865	0.000387215	0.00811171
Adamts1	22337.4	-0.826474	0.238902	-3.45947	0.000541245	0.0101835
Atf5	8482.22	-0.824541	0.215418	-3.82762	0.000129386	0.00392207
2610035D17Rik	125.394	-0.822883	0.22834	-3.60376	0.000313644	0.0069757
Fbn1	148627	-0.818094	0.201707	-4.05585	4.99514e-05	0.00212518
Maml2	3515.76	-0.815255	0.176531	-4.6182	3.87083e-06	0.000331229
Serinc4	130.467	-0.815198	0.250258	-3.25743	0.00112427	0.01676
Rdh10	1559.02	-0.812446	0.277445	-2.92832	0.00340804	0.0339405
Hs6st3	99.6782	-0.810865	0.294032	-2.75774	0.00582017	0.0485956
Igdcc4	2866.72	-0.810765	0.261813	-3.09673	0.00195667	0.0236896
Ndufaf1	641.886	-0.808736	0.150869	-5.36052	8.29846e-08	1.74567e-05
B3galt2	103.336	-0.808351	0.275781	-2.93113	0.00337727	0.0337415
Palm2	1852.17	-0.806753	0.223378	-3.6116	0.000304311	0.00684858
Toporsos	52.5109	-0.804847	0.284761	-2.82639	0.00470754	0.0425556
Epas1	562.765	-0.803692	0.266023	-3.02114	0.00251824	0.0279423
Nid2	4806.61	-0.802866	0.152833	-5.25323	1.49452e-07	2.82949e-05
Kcnk6	364.183	-0.801105	0.199067	-4.0243	5.71447e-05	0.00231471
Snta1	925.634	-0.798916	0.191973	-4.1616	3.16025e-05	0.00150994
Smpdl3a	923.289	-0.796338	0.257687	-3.09034	0.0019993	0.0239647
Neb	238.297	-0.794952	0.26699	-2.97746	0.0029065	0.030611
Foxc1	4206.66	-0.792526	0.253365	-3.128	0.00175998	0.0222695
Lmbr1	948.464	-0.791514	0.111057	-7.12709	1.02511e-12	1.55264e-09
Mettl21b	71.6656	-0.790587	0.265619	-2.9764	0.00291654	0.030655
S100a16	666.689	-0.789232	0.259422	-3.04227	0.00234801	0.0266589
Gadd45g	2262.13	-0.789099	0.281092	-2.80727	0.00499636	0.0442285
Nacad	1197.08	-0.788003	0.226444	-3.4799	0.000501599	0.0096456
Il1r1	3432.1	-0.785303	0.246725	-3.18291	0.00145804	0.0198414
C1s1	820.42	-0.784091	0.213224	-3.6773	0.000235713	0.00581762
Muc6	113.712	-0.781352	0.256491	-3.04632	0.00231662	0.0264412
Pknox2	515.031	-0.780724	0.211274	-3.69532	0.00021961	0.00556224
Cnih2	159.076	-0.778017	0.22291	-3.49028	0.000482521	0.00943002
Il13ra1	2811.16	-0.772517	0.182946	-4.22265	2.41442e-05	0.00123127
4931406H21Rik	248.284	-0.772387	0.159851	-4.83192	1.35224e-06	0.000158767
Fam114a1	9870.58	-0.769856	0.169534	-4.541	5.59882e-06	0.0004198
AA414768	506.232	-0.768842	0.238683	-3.22118	0.00127662	0.0182412
Zfp783	167.497	-0.767821	0.267572	-2.86959	0.00411005	0.0385454
Col12a1	273953	-0.767301	0.259111	-2.96128	0.00306364	0.0316089
Tle2	507.538	-0.766277	0.222713	-3.44064	0.000580333	0.0106352
Mtss1l	4023.81	-0.76601	0.205623	-3.72531	0.000195075	0.00522016
Kcnq1ot1	4956.15	-0.765397	0.167902	-4.55858	5.14995e-06	0.000400006
Bicc1	3545.76	-0.763253	0.184136	-4.14506	3.39721e-05	0.00160794
Adamts2	2320.46	-0.759157	0.19411	-3.91095	9.19323e-05	0.00323033
Marcks	27936.1	-0.758057	0.222284	-3.41031	0.000648883	0.0115082
Mical1	3300.18	-0.757814	0.198981	-3.80847	0.000139828	0.00412833
Nrk	1733.28	-0.753025	0.274405	-2.74421	0.0060657	0.0498497
Fam101b	5737.51	-0.752935	0.257184	-2.92761	0.00341576	0.0339505
Lifr	2278.79	-0.75052	0.197148	-3.80689	0.000140725	0.00414673
Tmem106a	315.955	-0.747485	0.223684	-3.3417	0.000832666	0.0137479
Klhl29	761.322	-0.746128	0.255943	-2.91521	0.00355451	0.0347557
Pycr1	848.156	-0.744289	0.174038	-4.27658	1.89787e-05	0.00100672
Atp8b1	435.426	-0.743579	0.226067	-3.28919	0.00100475	0.0156242
Runx1t1	3121.45	-0.743374	0.186305	-3.99008	6.60501e-05	0.00255203
Kdelr3	4287.17	-0.729614	0.189755	-3.84503	0.000120538	0.00378768
Synpo2	624.489	-0.729152	0.241753	-3.0161	0.00256045	0.0282657
Cd248	22834.2	-0.72879	0.158596	-4.59525	4.32238e-06	0.000354845
P4ha3	5247.38	-0.727121	0.207078	-3.51134	0.000445861	0.00895625
Ptpru	150.905	-0.726113	0.227167	-3.19639	0.00139159	0.0192309
Fam129a	4091.19	-0.725296	0.232267	-3.12268	0.00179212	0.0224883
Stk17b	3748.24	-0.724404	0.134782	-5.37465	7.67333e-08	1.66029e-05
Cacna1c	8251.06	-0.721331	0.175338	-4.11394	3.88965e-05	0.00177448
Idua	1057.16	-0.719776	0.209702	-3.43237	0.000598322	0.0108399
Sertad4	4832.75	-0.718559	0.124568	-5.76841	8.00238e-09	2.57881e-06
Podn	853.572	-0.718316	0.258132	-2.78275	0.00539001	0.0462617
Ldlrad3	811.711	-0.714385	0.178132	-4.01042	6.06096e-05	0.00241577
Pck2	7219.03	-0.713437	0.178199	-4.0036	6.2386e-05	0.00244792
Ephb3	3221.14	-0.710022	0.160903	-4.41274	1.02072e-05	0.000641486
Aldh1l1	197.356	-0.709878	0.194913	-3.64203	0.0002705	0.00638161
Tsc22d3	1684.01	-0.708577	0.164698	-4.30228	1.69051e-05	0.000914444
Cyp1b1	15306.5	-0.708146	0.219705	-3.22316	0.00126783	0.0182265
Myo7a	3021.16	-0.706512	0.195855	-3.60733	0.000309368	0.00692466
9030624G23Rik	92.5938	-0.705437	0.219516	-3.2136	0.00131083	0.0185204
Chrd	582.625	-0.704623	0.185895	-3.79043	0.000150385	0.00434553
4930565N06Rik	220.563	-0.702163	0.160178	-4.38364	1.1671e-05	0.000707077
Daam2	3098.03	-0.70216	0.183011	-3.83672	0.000124691	0.00383195
Lfng	504.939	-0.70145	0.194778	-3.60129	0.000316645	0.00702183
Crlf1	9339.67	-0.700031	0.208838	-3.35202	0.000802237	0.0134262
Adamtsl3	3067.11	-0.69939	0.199505	-3.50563	0.000455529	0.00909017
Rcan2	3743.72	-0.698455	0.21842	-3.19776	0.001385	0.0192172
Rab40b	108.667	-0.697531	0.229393	-3.04076	0.00235981	0.0267298
Aplp1	2805.74	-0.697465	0.229237	-3.04254	0.00234587	0.0266546
Begain	221.729	-0.695651	0.187764	-3.70492	0.000211461	0.00547485
Nedd9	4358.74	-0.695134	0.207685	-3.34706	0.000816737	0.0136237
Fam20c	1092.56	-0.693837	0.136381	-5.08747	3.62871e-07	5.66603e-05
Sec16b	961.413	-0.691166	0.159033	-4.34606	1.38604e-05	0.000786256
Fcgrt	1338.78	-0.688106	0.225444	-3.05223	0.00227148	0.0261031
Rcn3	18605.5	-0.687679	0.162018	-4.24447	2.19111e-05	0.00113265
Emilin1	16252.3	-0.686909	0.152571	-4.50223	6.72441e-06	0.000475925
Vgf	163.689	-0.684256	0.240187	-2.84884	0.00438786	0.0404003
Gprc5c	170.046	-0.682963	0.236149	-2.89208	0.00382701	0.0366165
Ctdspl	1748.5	-0.681944	0.150686	-4.5256	6.02249e-06	0.000439811
Mid2	1870.79	-0.679955	0.204808	-3.31997	0.000900268	0.014475
Pcdhga8	765.296	-0.678275	0.211801	-3.20241	0.00136283	0.0189893
Slc16a2	775.376	-0.675156	0.166855	-4.04636	5.20196e-05	0.00218858
Slc4a4	1020.31	-0.673449	0.0898786	-7.49287	6.7382e-14	2.04114e-10
Ppap2a	11502	-0.672633	0.222034	-3.02941	0.00245034	0.0273896
Tmem119	4754.97	-0.6712	0.169167	-3.96769	7.2574e-05	0.00272081
Dclk1	2331.77	-0.670293	0.201788	-3.32177	0.000894475	0.0144141
Rhoj	3544.85	-0.669045	0.168898	-3.96123	7.4566e-05	0.00277488
Dlx5	145.551	-0.667682	0.201004	-3.32174	0.000894574	0.0144141
Ppp1r26	273.781	-0.666057	0.182177	-3.6561	0.000256078	0.00616416
Mmp23	2629.69	-0.665638	0.19082	-3.48831	0.00048609	0.00946313
44079	3308.67	-0.665278	0.168636	-3.94505	7.97825e-05	0.00291069
Eppk1	656.284	-0.663502	0.225144	-2.94702	0.00320855	0.0325408
Mir143hg	755.859	-0.66348	0.238128	-2.78623	0.00533251	0.0460633
Cacna1b	412.799	-0.663046	0.236291	-2.80606	0.00501514	0.0443688
Zfp521	3754.53	-0.661016	0.122611	-5.39115	7.00073e-08	1.56073e-05
Lrrc4	169.422	-0.659558	0.221694	-2.97508	0.00292912	0.0306596
Sema6a	3080.38	-0.659214	0.192114	-3.43137	0.000600547	0.0108543
Nrp1	32034.8	-0.658517	0.185028	-3.559	0.000372266	0.00788579
Galnt10	7241	-0.658069	0.150393	-4.37565	1.21073e-05	0.00072658
Dkk3	17802.2	-0.656391	0.183872	-3.56982	0.000357227	0.00772938
Rab27a	181.436	-0.655506	0.223005	-2.93942	0.00328829	0.0330926
Col6a3	76086.2	-0.655029	0.200433	-3.26806	0.00108287	0.0163195
Fbln5	32799.2	-0.653023	0.192266	-3.39645	0.000682658	0.0118953
Meis2	2299.11	-0.651333	0.194179	-3.35429	0.000795692	0.0133461
Lca5l	102.21	-0.650428	0.229704	-2.83159	0.00463174	0.0420773
Pdzd4	934.886	-0.650153	0.20919	-3.10796	0.00188383	0.0232161
Gm16907	700.944	-0.649462	0.16316	-3.98052	6.87644e-05	0.00263006
Lxn	2488.66	-0.648818	0.181868	-3.56752	0.00036037	0.00773908
Trpv2	834.843	-0.648645	0.232669	-2.78784	0.00530603	0.0459492
Gpc3	4041.31	-0.647388	0.196532	-3.29405	0.000987546	0.0154041
Pcdh18	6735.54	-0.646131	0.171984	-3.75693	0.000172013	0.00478916
2510009E07Rik	1737.76	-0.645084	0.158891	-4.05992	4.90894e-05	0.00210031
Paqr4	239.008	-0.644998	0.116996	-5.51301	3.5275e-08	8.9046e-06
Mmp16	2493.82	-0.642989	0.171735	-3.74409	0.000181052	0.00493203
Tubb2a	3706.13	-0.642254	0.16513	-3.88939	0.000100498	0.00345158
Csrp2	1687.4	-0.64217	0.147944	-4.34063	1.42073e-05	0.000799941
Arxes2	1381.98	-0.6392	0.217858	-2.93402	0.00334604	0.0335179
Plekhg5	884.26	-0.638973	0.129106	-4.94923	7.45092e-07	0.000100297
Pde5a	1619.4	-0.636731	0.19503	-3.26479	0.00109546	0.0164439
Dnmt3a	3935.06	-0.635607	0.181297	-3.5059	0.000455071	0.00909017
Nrp	127.134	-0.63469	0.207131	-3.0642	0.00218253	0.0253505
Gm10785	77.0056	-0.634343	0.226439	-2.80139	0.00508831	0.0448041
Fkbp14	4060.82	-0.634121	0.17776	-3.56729	0.000360687	0.00773908
Copz2	2977.74	-0.633132	0.177485	-3.56725	0.000360742	0.00773908
Loxl1	37068.7	-0.631484	0.14401	-4.385	1.15984e-05	0.0007055
Snai1	2465.42	-0.629527	0.162245	-3.8801	0.000104413	0.00352999
Adamtsl4	2730.73	-0.628171	0.213631	-2.94044	0.00327746	0.0330496
Tcp11l1	1313.19	-0.627296	0.169378	-3.70352	0.000212626	0.00549563
Nod1	602.399	-0.627158	0.15484	-4.05036	5.11391e-05	0.00215753
Ttc28	11464.9	-0.626273	0.190698	-3.2841	0.00102307	0.0157634
Ssc5d	3541.1	-0.620717	0.14774	-4.20142	2.6525e-05	0.00132738
Col1a2	507766	-0.619134	0.199449	-3.10422	0.00190784	0.0234357
Papss2	2008.44	-0.615853	0.166729	-3.69373	0.000220986	0.00557778
Fuom	151.464	-0.614856	0.17979	-3.41986	0.000626537	0.0112105
Hspa2	1343.43	-0.614847	0.199405	-3.08341	0.00204643	0.0243099
Serpinh1	112487	-0.613804	0.170756	-3.59463	0.000324847	0.0071667
Boc	2523.66	-0.610865	0.181877	-3.35867	0.00078319	0.0131656
Klf2	1498.98	-0.610178	0.162561	-3.75354	0.000174356	0.00482778
Casp12	1206.96	-0.605991	0.217175	-2.79033	0.00526537	0.0457131
Ebf1	2316.34	-0.603269	0.165771	-3.63917	0.000273522	0.00642288
Fzd8	2177.24	-0.603153	0.196439	-3.07043	0.00213752	0.025058
Csgalnact1	2473.2	-0.596494	0.15513	-3.84512	0.000120494	0.00378768
P4ha2	6315.59	-0.595329	0.165075	-3.60641	0.00031046	0.00692466
Scrn1	838.846	-0.594797	0.212331	-2.80128	0.00509009	0.0448041
Slc6a9	2044.17	-0.594507	0.190609	-3.11898	0.00181476	0.0226225
Mfap2	2906.42	-0.594064	0.193132	-3.07594	0.00209838	0.0247191
Il6st	33456.2	-0.593663	0.128488	-4.62038	3.83047e-06	0.000331229
Pdzrn3	4941.36	-0.592577	0.1922	-3.08312	0.00204841	0.0243144
Ablim1	1327.96	-0.592366	0.163566	-3.62157	0.000292823	0.00671984
Nrp2	13226.8	-0.592357	0.148287	-3.99466	6.47873e-05	0.00252656
Gpc6	6589.92	-0.589772	0.19008	-3.10276	0.00191727	0.0234783
Crip1	1056.32	-0.587351	0.177842	-3.30266	0.000957726	0.0150839
Syne3	4287.3	-0.587274	0.17646	-3.32809	0.000874443	0.0142259
Slc1a4	4064.08	-0.586208	0.170037	-3.44752	0.000565749	0.0104626
Lamb2	17126.6	-0.583762	0.160191	-3.64417	0.00026826	0.00635774
Trp53i13	682.173	-0.583369	0.102726	-5.67886	1.35593e-08	4.10738e-06
Thbs2	30145.1	-0.583218	0.206953	-2.81812	0.00483061	0.0432825
Sox13	192.876	-0.582912	0.18055	-3.22853	0.00124426	0.0179824
Ddit3	1399.85	-0.579828	0.19646	-2.95138	0.00316357	0.0323098
Gpx7	1673.43	-0.578729	0.141054	-4.10287	4.08049e-05	0.00183392
Alpk1	481.591	-0.578419	0.198718	-2.91076	0.00360552	0.0350059
Asxl3	672.787	-0.577	0.201888	-2.85802	0.00426293	0.039587
Meg3	7050.75	-0.576807	0.15819	-3.6463	0.000266042	0.00635163
Efnb1	4566.89	-0.575881	0.178074	-3.23394	0.00122095	0.0177641
Slc7a2	1020.69	-0.575721	0.165544	-3.47774	0.000505652	0.0096456
Ggt7	554.303	-0.57434	0.194897	-2.94689	0.00320983	0.0325408
Cd82	1066.99	-0.573427	0.141495	-4.05262	5.06462e-05	0.00214871
Fam46b	1178.05	-0.57215	0.144675	-3.95472	7.66236e-05	0.00281685
Tspyl4	909.816	-0.572039	0.203066	-2.81701	0.00484731	0.0433523
Rtl1	778.567	-0.568028	0.175914	-3.22902	0.00124217	0.0179693
Hmgcs1	16426.1	-0.566665	0.170301	-3.32743	0.000876515	0.0142312
St5	7195.3	-0.566594	0.182713	-3.101	0.00192867	0.0235199
Eva1a	607.37	-0.566149	0.174305	-3.24805	0.00116201	0.0171538
Ank1	592.033	-0.56567	0.146625	-3.85792	0.000114355	0.00368545
Arnt2	1587.99	-0.565561	0.192598	-2.93648	0.00331963	0.0332974
Pard3b	716.961	-0.563708	0.182447	-3.08972	0.00200348	0.0239647
Rictor	11780.3	-0.561962	0.179248	-3.13511	0.00171791	0.0218286
Arf2	3988.31	-0.561341	0.140536	-3.99428	6.48905e-05	0.00252656
Slitrk5	1304.62	-0.559183	0.20176	-2.77153	0.00557938	0.0472361
Sulf1	37568.2	-0.558696	0.178491	-3.13011	0.00174739	0.0221472
2900026A02Rik	8751.11	-0.556814	0.17463	-3.18854	0.00142992	0.0196322
Hes1	2237.97	-0.554851	0.179696	-3.08773	0.00201692	0.0240538
Fzd4	1203.29	-0.554501	0.168056	-3.29949	0.000968599	0.015171
Abcb9	161.802	-0.553283	0.178805	-3.09434	0.00197252	0.0237773
Slc25a29	159.968	-0.553262	0.182961	-3.02393	0.00249511	0.0277649
Egr3	466.131	-0.553198	0.180688	-3.06162	0.00220145	0.0255503
Maob	444.775	-0.551972	0.194792	-2.83365	0.00460196	0.0419634
Ddr1	7738.38	-0.551958	0.143525	-3.84572	0.000120198	0.00378768
Cspg4	14710.7	-0.551756	0.169978	-3.24604	0.00117022	0.0172582
Car11	134.021	-0.549559	0.196723	-2.79356	0.00521314	0.0454828
Fbxl12os	90.8729	-0.548164	0.19	-2.88508	0.00391317	0.0371379
Itgb5	25085.3	-0.547987	0.164326	-3.33475	0.000853749	0.0139945
Ccdc8	1217.51	-0.547091	0.152853	-3.57918	0.00034467	0.00752215
Plxdc2	14486.4	-0.546022	0.1376	-3.96817	7.24259e-05	0.00272081
BC029214	338.497	-0.543301	0.195715	-2.77598	0.00550348	0.0468818
Nynrin	7903.95	-0.543124	0.160631	-3.3812	0.000721702	0.0124215
Efemp2	18482.9	-0.543059	0.149432	-3.63415	0.000278902	0.00650885
Gpr176	8252.07	-0.542654	0.196046	-2.76799	0.00564028	0.0475655
Slc29a1	2965.42	-0.54186	0.159627	-3.39454	0.000687446	0.0119541
Acot11	368.31	-0.541827	0.171795	-3.15391	0.00161098	0.0211071
Lrrc32	20204.6	-0.54102	0.193693	-2.79318	0.00521927	0.0455101
Zfp784	197.087	-0.539408	0.146147	-3.69085	0.000223505	0.00562328
Cgref1	1041.92	-0.53909	0.129791	-4.15353	3.27387e-05	0.00155931
Brinp1	868.743	-0.539033	0.141651	-3.80535	0.000141606	0.00416459
Pradc1	266.866	-0.537441	0.122502	-4.38719	1.14825e-05	0.000701689
Vkorc1	2172.54	-0.53741	0.148199	-3.62627	0.00028755	0.00666957
Map1lc3a	3391.82	-0.536836	0.145603	-3.68698	0.000226931	0.00567549
Igsf8	2929.36	-0.536657	0.110356	-4.86295	1.1565e-06	0.000139018
Entpd5	1422.91	-0.536636	0.15465	-3.47001	0.000520447	0.00982879
Pawr	3075.12	-0.53493	0.189375	-2.82471	0.00473233	0.0426896
Cxcr5	227.066	-0.534541	0.191316	-2.79403	0.00520558	0.0454693
Prrc1	6736.84	-0.532827	0.143194	-3.72101	0.000198428	0.00525281
Dopey2	1618.05	-0.532754	0.170675	-3.12145	0.00179961	0.0225335
Trnp1	927.225	-0.532666	0.191566	-2.78059	0.00542604	0.0464835
Snhg10	113.912	-0.532502	0.174332	-3.05453	0.00225411	0.0259565
Cxxc5	3254.43	-0.532361	0.182146	-2.92272	0.00346993	0.0343155
Sparc	224527	-0.530068	0.178594	-2.968	0.00299741	0.0311163
Chac1	929.933	-0.530064	0.192397	-2.75506	0.00586819	0.0488618
Gca	303.12	-0.529904	0.163615	-3.23873	0.00120065	0.0175309
Pcdhga5	732.624	-0.526932	0.120492	-4.37316	1.2246e-05	0.000730228
Cacna2d1	7070.28	-0.526249	0.110445	-4.76481	1.89028e-06	0.000201621
Tmem176a	1825.16	-0.520749	0.155685	-3.34488	0.000823169	0.0136857
Gpr153	4204.51	-0.520545	0.138879	-3.74819	0.000178112	0.00489599
Thbs3	2723.69	-0.517117	0.142653	-3.62499	0.000288976	0.00668896
Radil	803.398	-0.516487	0.156674	-3.29656	0.000978758	0.0152828
Plekhg2	7271.18	-0.513745	0.161778	-3.17562	0.00149518	0.0201657
44085	37030.9	-0.513101	0.129812	-3.95265	7.72894e-05	0.0028276
Zfp39	405.402	-0.512686	0.120617	-4.25053	2.13264e-05	0.0011062
P3h1	10352.6	-0.512519	0.161463	-3.17421	0.00150243	0.0202169
Osmr	8001.18	-0.511972	0.125629	-4.07526	4.59623e-05	0.00200042
Trim47	2480.53	-0.510413	0.12216	-4.17823	2.9379e-05	0.00143079
Nfatc1	1904.39	-0.508123	0.129629	-3.91984	8.8608e-05	0.00314631
Herpud1	3031.44	-0.504406	0.155167	-3.25074	0.00115106	0.0170587
Amotl2	25664.9	-0.503801	0.179073	-2.81339	0.00490223	0.043626
Klhl36	180.745	-0.503113	0.163497	-3.07721	0.0020895	0.0246861
Fkbp7	1666.31	-0.502612	0.132614	-3.79003	0.000150627	0.00434553
Zfp112	214.341	-0.497745	0.131422	-3.78737	0.000152248	0.0043756
Nfatc4	6502.97	-0.496914	0.137783	-3.60649	0.000310364	0.00692466
Arl4d	191.351	-0.495937	0.165292	-3.00036	0.00269662	0.0292572
Zfp40	393.251	-0.493774	0.141954	-3.47841	0.000504398	0.0096456
Sdc2	13357.1	-0.491501	0.175419	-2.80187	0.00508069	0.0447917
Slc16a4	615.075	-0.489987	0.156994	-3.12106	0.00180203	0.0225335
Olfml3	3184.96	-0.489168	0.159597	-3.06503	0.00217651	0.0253191
Dennd4a	2956.89	-0.485699	0.147233	-3.29885	0.000970828	0.0151902
Foxn3	2916.94	-0.48502	0.132251	-3.66743	0.000245	0.00597547
Meis1	1777.06	-0.484673	0.168478	-2.87678	0.0040176	0.0378424
Rgs10	240.322	-0.482913	0.168765	-2.86145	0.00421714	0.0392822
Optn	755.361	-0.481468	0.173267	-2.77876	0.00545671	0.0466934
Six5	783.703	-0.479343	0.135132	-3.54721	0.000389341	0.00813374
3110052M02Rik	170.745	-0.479033	0.16928	-2.82982	0.00465737	0.0421893
Slc2a10	1256.12	-0.477525	0.13394	-3.56523	0.000363542	0.00777713
Ckap4	43788.2	-0.474958	0.127065	-3.73791	0.00018556	0.00501872
Arhgef10	3733.29	-0.474292	0.137309	-3.45419	0.000551939	0.0102825
Bvht	223.196	-0.472434	0.14693	-3.21536	0.0013028	0.0184664
Synpo	13569.8	-0.47243	0.155652	-3.03517	0.00240398	0.0270109
Tns2	4490.84	-0.47198	0.0961577	-4.90839	9.18258e-07	0.000114942
Fstl1	137150	-0.471501	0.161951	-2.91139	0.00359828	0.0350059
Pcdhgb5	580.613	-0.466891	0.163797	-2.85042	0.00436619	0.0402742
Farp2	2092.64	-0.466297	0.136581	-3.41407	0.000640009	0.0113774
Jdp2	2698.99	-0.465122	0.131104	-3.54774	0.000388554	0.00812851
Pigc	1521.24	-0.463915	0.113134	-4.10059	4.12092e-05	0.00184661
Vasn	10147.6	-0.461691	0.124608	-3.70514	0.000211275	0.00547485
Zfp9	2690.47	-0.460636	0.122635	-3.75616	0.000172539	0.00479501
Tro	1480.6	-0.45854	0.164857	-2.78144	0.00541176	0.0464136
Trpm4	925.722	-0.457747	0.115474	-3.96406	7.36865e-05	0.0027489
Zbtb8a	383.84	-0.45723	0.162289	-2.81737	0.00484183	0.0433418
9330159M07Rik	140.916	-0.457181	0.158123	-2.89129	0.00383658	0.0366386
Plod3	13180.4	-0.454951	0.130556	-3.48472	0.000492647	0.0095662
Tcf7l1	1947.09	-0.453846	0.14392	-3.15346	0.00161348	0.0211177
Sema3f	5438.72	-0.453827	0.142124	-3.19317	0.0014072	0.0193934
Pabpc4l	783.81	-0.453273	0.159665	-2.8389	0.00452692	0.0413678
Cst3	13785.9	-0.452537	0.116318	-3.89052	0.000100029	0.00344326
Cnnm2	1113.79	-0.451738	0.122087	-3.70013	0.000215485	0.00553997
Myh10	53960	-0.44813	0.134883	-3.32237	0.000892574	0.0144141
Trps1	8880.04	-0.447377	0.103848	-4.30799	1.64747e-05	0.000897577
Maged1	31007.9	-0.44722	0.109452	-4.08599	4.38891e-05	0.00193803
Gtpbp8	765.577	-0.447032	0.126571	-3.53188	0.000412623	0.0084913
Tmem200b	477.252	-0.446641	0.127541	-3.50195	0.000461865	0.00920449
Gli3	10920.5	-0.442463	0.138464	-3.19552	0.00139579	0.0192538
Tacc1	6434.93	-0.442235	0.0955843	-4.62665	3.7162e-06	0.000329155
Lrpap1	4673.67	-0.440308	0.158231	-2.78269	0.00539099	0.0462617
4933431E20Rik	210.928	-0.439651	0.157445	-2.79241	0.00523163	0.0455199
Ammecr1	2989.43	-0.438906	0.126404	-3.47226	0.000516093	0.00978315
Bcl9l	11214.6	-0.43867	0.0803569	-5.45902	4.78781e-08	1.15105e-05
Otub2	632.327	-0.436264	0.144694	-3.01508	0.00256908	0.0282786
Hip1	7850.33	-0.433697	0.125663	-3.45126	0.000557981	0.0103696
Pcdhga9	377.275	-0.431895	0.123435	-3.49898	0.00046704	0.00927255
Habp4	1565.49	-0.431543	0.153015	-2.82026	0.00479852	0.0430815
Arfgap3	4197.63	-0.431392	0.10993	-3.92423	8.7008e-05	0.00311542
Pde8a	1415.48	-0.430339	0.0904937	-4.75545	1.98001e-06	0.000206822
Ppapdc1b	2032	-0.429266	0.1174	-3.65643	0.000255756	0.00616416
Nfkbia	1541.03	-0.428505	0.139684	-3.06767	0.00215737	0.0251856
B3gnt9	1378.19	-0.428111	0.122601	-3.4919	0.000479602	0.00939721
Foxp1	11097.6	-0.427233	0.131328	-3.25317	0.00114127	0.0169467
Fbxo10	1846.6	-0.424536	0.0902375	-4.70465	2.54301e-06	0.00024474
Adgrl1	13275.3	-0.424337	0.110963	-3.82411	0.000131243	0.0039458
Zdhhc15	290.254	-0.424087	0.140077	-3.02753	0.00246558	0.0275193
Nxpe4	447.159	-0.421027	0.13471	-3.12542	0.00177552	0.0223727
Mylip	1242.97	-0.42058	0.104804	-4.01302	5.99474e-05	0.00239568
Rab3d	609.678	-0.418575	0.151547	-2.76202	0.00574458	0.0481502
Zfp618	1125.22	-0.416723	0.124547	-3.3459	0.000820163	0.0136508
Pcdhga10	1395.47	-0.415389	0.151154	-2.74812	0.00599376	0.0494084
Mvd	1812.6	-0.414914	0.125325	-3.3107	0.000930617	0.014837
Ntn3	429.595	-0.414862	0.114036	-3.63797	0.000274791	0.00644271
Fam57a	375.943	-0.414658	0.148865	-2.78546	0.00534518	0.0460998
Adgrg6	7081.32	-0.412645	0.100157	-4.11999	3.78892e-05	0.00174428
Plod1	7126.62	-0.412259	0.105179	-3.91958	8.87016e-05	0.00314631
Kctd15	1488.15	-0.412205	0.120933	-3.40855	0.000653094	0.0115693
P3h3	7921.03	-0.411656	0.111018	-3.70803	0.000208881	0.00543592
Samd14	1363.39	-0.4114	0.132933	-3.09478	0.00196961	0.0237773
Tet2	1607.91	-0.410884	0.107462	-3.82352	0.000131561	0.0039458
Psd	469.834	-0.409653	0.14807	-2.76661	0.00566422	0.0476877
Iqsec1	6656.77	-0.408609	0.115449	-3.53931	0.000401173	0.00833494
Ndrg4	4878.64	-0.407868	0.141219	-2.88819	0.00387462	0.036932
Kank1	5988.71	-0.407623	0.120878	-3.37217	0.000745772	0.0127253
Ormdl3	3602.22	-0.407098	0.133847	-3.04151	0.00235395	0.0266863
Yif1b	2658.46	-0.406625	0.115181	-3.5303	0.00041509	0.0085189
Chd9	7285.07	-0.406207	0.114082	-3.56066	0.000369929	0.00786321
Tmem64	4411.22	-0.405901	0.108451	-3.7427	0.000182052	0.00495036
Epdr1	3015.89	-0.405219	0.14729	-2.75116	0.00593849	0.0491186
Ski	20532.4	-0.403437	0.138926	-2.90398	0.00368456	0.0356362
Man1c1	4097.87	-0.403343	0.135587	-2.97478	0.00293199	0.0306684
AI464131	720.952	-0.40322	0.12791	-3.15237	0.00161949	0.0211455
Aldh18a1	10323.8	-0.402505	0.102465	-3.92822	8.55751e-05	0.00307138
Stard10	547.493	-0.402403	0.119574	-3.36531	0.000764575	0.0129533
Magi1	3276.75	-0.401966	0.120045	-3.34846	0.000812621	0.01357
Maged2	9816.39	-0.401591	0.127711	-3.14452	0.00166358	0.0214955
Cav1	53896.6	-0.401222	0.135423	-2.96272	0.00304932	0.0315041
Magi3	2579.16	-0.399724	0.13148	-3.04019	0.00236426	0.0267298
Obsl1	5780.84	-0.398929	0.0869722	-4.58686	4.49958e-06	0.000362503
Ost4	3085.06	-0.396937	0.0932599	-4.25625	2.07886e-05	0.00108574
Sh3d21	240.012	-0.393792	0.12751	-3.08831	0.00201297	0.0240339
Tbl2	1950.44	-0.393582	0.115484	-3.40811	0.000654143	0.0115743
Ggcx	4637.44	-0.39208	0.097817	-4.0083	6.11565e-05	0.00242422
Dsel	3900.27	-0.391826	0.117557	-3.33307	0.000858941	0.0140492
Ttyh3	14654.5	-0.391529	0.100953	-3.87833	0.000105177	0.00354002
Pkd1	26470.8	-0.390424	0.127824	-3.05438	0.0022553	0.0259565
Large	5891.26	-0.389642	0.128746	-3.02644	0.00247449	0.0275984
Kdelr2	21932.3	-0.389622	0.122203	-3.18832	0.001431	0.0196322
Sh3gl1	5548.2	-0.388489	0.122314	-3.17617	0.00149233	0.0201451
Calhm2	1352.85	-0.387803	0.125154	-3.0986	0.00194439	0.0236734
Pofut2	8883.66	-0.384765	0.110593	-3.4791	0.000503106	0.0096456
Tmem176b	4236.55	-0.383676	0.116786	-3.28529	0.00101877	0.0157288
Fzd2	9195.24	-0.381452	0.101124	-3.77214	0.000161857	0.0045994
Usp13	726.119	-0.380959	0.0849594	-4.48401	7.32521e-06	0.00050661
2610005L07Rik	1292.38	-0.380115	0.126057	-3.01541	0.00256634	0.0282689
Nfix	27801	-0.379448	0.103025	-3.68307	0.000230445	0.00572184
Hnrnpa1	361.058	-0.379415	0.135609	-2.79786	0.00514422	0.0450372
Dram1	797.479	-0.379337	0.103659	-3.65946	0.000252747	0.00613349
Fkbp9	42926.4	-0.378759	0.0977675	-3.87408	0.000107029	0.00357062
Fkbp10	28595.3	-0.377809	0.109697	-3.44412	0.000572918	0.0105308
Ltbp3	17942.8	-0.375949	0.121553	-3.09287	0.00198232	0.0238666
2010111I01Rik	5084.54	-0.37545	0.119561	-3.14023	0.00168814	0.0215951
Ostc	6688.46	-0.37518	0.0969238	-3.87088	0.000108444	0.00360195
Ptpn3	795.017	-0.375145	0.103639	-3.61973	0.000294908	0.00675745
Igsf3	4316.81	-0.374857	0.131082	-2.85971	0.00424023	0.0394245
Pcdhga2	644.573	-0.374722	0.136492	-2.74538	0.00604417	0.0497257
Smtn	8454.04	-0.372965	0.113642	-3.28191	0.00103106	0.0158061
Dnajc25	2210.17	-0.372376	0.0699425	-5.32403	1.01491e-07	2.07727e-05
Rit1	2223.61	-0.371875	0.124955	-2.97608	0.00291963	0.0306596
Ccdc102a	4184.63	-0.371793	0.0994395	-3.73888	0.000184841	0.00500823
Crtap	8892.63	-0.371552	0.0986847	-3.76504	0.000166525	0.00468471
Pla2g16	769.145	-0.371488	0.124152	-2.99219	0.0027698	0.0296896
Il11ra1	2442.29	-0.371427	0.12984	-2.86064	0.0042278	0.0393573
Trp53inp2	8061.39	-0.369286	0.109487	-3.37287	0.000743885	0.0127253
Gpr180	2589.34	-0.368463	0.0937986	-3.92823	8.55728e-05	0.00307138
Il17rc	888.958	-0.368345	0.118039	-3.12055	0.00180516	0.0225335
Arid5b	12676.8	-0.368023	0.122302	-3.00914	0.00261986	0.0286493
Bace1	7407.97	-0.366903	0.105033	-3.49321	0.000477242	0.00938742
Slc41a3	540.645	-0.36571	0.115503	-3.16623	0.00154427	0.0204404
Cdan1	1408.75	-0.363718	0.0835264	-4.35453	1.33353e-05	0.000767974
H1f0	6409.33	-0.362827	0.0823152	-4.40777	1.04438e-05	0.000650954
Gmppb	1778.33	-0.361975	0.102802	-3.52111	0.000429751	0.00874866
Adgrl2	12247.2	-0.361497	0.0941444	-3.83981	0.000123128	0.00381423
Slc38a10	16213.3	-0.360167	0.119725	-3.00828	0.00262732	0.0286696
Braf	5432.64	-0.359488	0.107633	-3.33995	0.000837926	0.0137798
Haus7	1061.52	-0.359072	0.10789	-3.32814	0.000874268	0.0142259
Snx18	7911.41	-0.35811	0.120337	-2.9759	0.00292129	0.0306596
Tmem63a	5307.01	-0.357034	0.122386	-2.91727	0.0035311	0.0346203
Mras	3118.56	-0.356782	0.119119	-2.99518	0.00274283	0.029504
Cdc42ep1	3022.63	-0.355933	0.129378	-2.7511	0.00593948	0.0491186
Lrig3	3250.7	-0.35449	0.116214	-3.05031	0.00228607	0.0262111
Glis2	4624.45	-0.353362	0.117888	-2.99744	0.00272261	0.029439
C2cd2	957.827	-0.353051	0.0983237	-3.5907	0.000329794	0.00724973
Zfp948	1295.79	-0.352926	0.101444	-3.47902	0.000503259	0.0096456
Atp8b2	17586.1	-0.351644	0.089446	-3.93136	8.44677e-05	0.00305333
Slc9a6	2184.58	-0.350529	0.09618	-3.64451	0.000267899	0.00635774
Galnt2	20378	-0.349217	0.0958388	-3.6438	0.000268644	0.00635774
Xbp1	5725.54	-0.348681	0.119044	-2.929	0.00340054	0.0339293
Foxo1	2029.27	-0.347372	0.124258	-2.79558	0.00518065	0.0453299
Vps39	2354.16	-0.346772	0.116474	-2.97724	0.00290852	0.030611
Runx2	4177.31	-0.346436	0.0907695	-3.81665	0.000135275	0.00403321
Pccb	1548.49	-0.345209	0.108963	-3.16814	0.00153419	0.0203475
Chpf2	11819.6	-0.344996	0.0968466	-3.56229	0.000367631	0.00783142
Oat	12712.4	-0.34468	0.101178	-3.40667	0.000657604	0.011622
Colgalt1	15755.1	-0.34336	0.124383	-2.7605	0.00577126	0.048267
Txnrd3	605.208	-0.343341	0.0996628	-3.44503	0.000570996	0.0105211
Arhgef19	1590.27	-0.34289	0.114776	-2.98746	0.00281303	0.0299073
Grb10	56798.2	-0.342031	0.11948	-2.86266	0.00420101	0.0392421
Rhbdf1	4162.43	-0.340979	0.106315	-3.20727	0.00134001	0.018791
Mppe1	659.853	-0.340405	0.117999	-2.8848	0.00391661	0.0371385
Ncor2	30992.9	-0.338537	0.096266	-3.51668	0.000436979	0.00884753
Mgat1	9908.34	-0.336645	0.0999998	-3.36645	0.00076141	0.0129141
Megf9	1394.99	-0.33634	0.11822	-2.84503	0.00444075	0.0407634
Setd1b	4790.2	-0.335741	0.113766	-2.95115	0.00316592	0.032312
P3h4	10797.4	-0.33465	0.0904631	-3.6993	0.000216199	0.00553997
1700020I14Rik	2262.29	-0.333637	0.10642	-3.13511	0.00171792	0.0218286
Cacfd1	2110.37	-0.332767	0.112022	-2.97054	0.00297273	0.030945
Map3k10	2747.51	-0.331164	0.0993843	-3.33216	0.000861748	0.0140799
Timm17b	1232.59	-0.330735	0.0926768	-3.56869	0.000358774	0.00773529
Chsy1	8942.87	-0.330085	0.0958532	-3.44365	0.000573915	0.0105364
Tmem258	2764.73	-0.328349	0.0698234	-4.70256	2.56923e-06	0.00024474
Marveld1	7296.83	-0.328279	0.0907539	-3.61725	0.000297755	0.00678382
Ubtd2	2878.48	-0.325608	0.11294	-2.88302	0.00393887	0.0373096
Erp29	5936.6	-0.325218	0.0879085	-3.69951	0.000216018	0.00553997
Clstn1	7380.53	-0.324081	0.0977431	-3.31564	0.000914324	0.0146388
Rel	478.185	-0.3226	0.108781	-2.96559	0.00302103	0.0312758
Erbb2ip	17908.9	-0.32068	0.0980149	-3.27175	0.00106884	0.0161725
Snap23	4327.18	-0.320411	0.0891402	-3.59446	0.000325071	0.0071667
Lnx2	1257.18	-0.319638	0.0979717	-3.26255	0.00110413	0.0165576
Sdc1	13429.1	-0.319097	0.0965717	-3.30425	0.000952317	0.0150839
9230110C19Rik	486.686	-0.318532	0.0937908	-3.3962	0.000683277	0.0118953
Kremen1	6136.34	-0.31757	0.107882	-2.94369	0.00324326	0.0328139
Zfp382	522.118	-0.317476	0.104209	-3.04653	0.00231497	0.0264412
Rhob	12304.9	-0.316032	0.081918	-3.8579	0.000114364	0.00368545
Zfp950	937.064	-0.314041	0.0959466	-3.27308	0.00106383	0.0161288
Npdc1	3603.51	-0.313701	0.101289	-3.09709	0.00195428	0.0236797
Myo9a	7134.65	-0.312878	0.0884692	-3.53657	0.000405358	0.00838736
Dvl3	5122.74	-0.312226	0.113078	-2.76116	0.00575964	0.048199
Arfgap1	6723.9	-0.312187	0.0952047	-3.27912	0.00104132	0.015883
Sun2	8863.85	-0.311961	0.101938	-3.06031	0.00221111	0.0256428
Lman1	16623	-0.311612	0.0774965	-4.02099	5.79549e-05	0.00234076
Stat3	14755.5	-0.31122	0.0821501	-3.78843	0.000151601	0.00436532
Lrrc16a	2668.25	-0.310769	0.0964692	-3.22144	0.00127549	0.0182412
Fscn1	30999.5	-0.309156	0.0972409	-3.17928	0.00147643	0.0200018
Fam171b	1227.63	-0.309051	0.1005	-3.07515	0.00210395	0.0247282
Dennd1a	1618.08	-0.309036	0.10981	-2.81428	0.00488867	0.0435808
Aars	22361.9	-0.30876	0.109747	-2.81338	0.00490238	0.043626
Sgcb	1659.5	-0.307846	0.0786797	-3.91265	9.12887e-05	0.00321549
Ptms	24667.7	-0.307802	0.0875341	-3.51637	0.000437485	0.00884753
Chp1	8987.88	-0.306973	0.105255	-2.91648	0.00354004	0.0346589
Tmed9	14237.6	-0.306693	0.0691531	-4.43499	9.20767e-06	0.000598538
P4hb	84933.1	-0.304534	0.095166	-3.20003	0.00137413	0.0191116
Fyco1	5850.49	-0.303525	0.0829715	-3.65818	0.000254009	0.00614572
Ugp2	4909.8	-0.302315	0.103283	-2.92704	0.003422	0.0339866
Uhrf1bp1	3863.17	-0.302168	0.0777737	-3.88522	0.000102236	0.00350332
Tmco4	620.073	-0.301857	0.103397	-2.91939	0.00350715	0.0345155
Hcfc2	1817.53	-0.300808	0.105111	-2.86182	0.00421216	0.0392822
Tnrc18	32861.2	-0.300634	0.0890712	-3.37521	0.000737595	0.0126662
Amer1	1873.9	-0.300615	0.0947179	-3.17379	0.00150462	0.0202169
Ppp3ca	9250.88	-0.300252	0.0937016	-3.20434	0.00135371	0.0189145
Zfp324	1068.23	-0.299576	0.0860588	-3.48106	0.000499429	0.0096456
Adcy3	2604.21	-0.299566	0.075737	-3.95534	7.6426e-05	0.00281685
Kifc3	2827.45	-0.295746	0.0813643	-3.63484	0.000278148	0.00650128
Pcolce	31381.2	-0.295372	0.0948249	-3.11492	0.00183993	0.0228235
Tmem263	10254.9	-0.291812	0.0888648	-3.28378	0.00102425	0.0157656
Kmt2c	5737.58	-0.291431	0.0894257	-3.25892	0.00111837	0.0167215
Tmem214	6324.64	-0.288721	0.0926177	-3.11734	0.00182492	0.022723
1810026B05Rik	857.382	-0.288321	0.0948386	-3.04012	0.00236485	0.0267298
Fer	3274.98	-0.287886	0.0776588	-3.70706	0.000209682	0.00544741
Ltbr	4671.52	-0.286631	0.0925303	-3.0977	0.00195029	0.0236797
44082	8429.02	-0.286259	0.103925	-2.75449	0.0058784	0.048893
Slc35f5	3745.55	-0.286006	0.0948466	-3.01546	0.00256588	0.0282689
Tcf7l2	4150.34	-0.285463	0.0883519	-3.23098	0.00123366	0.0178803
Usp49	907.117	-0.28502	0.0938473	-3.03706	0.00238898	0.0269222
Surf4	35137.6	-0.283209	0.085244	-3.32233	0.000892698	0.0144141
Selm	3669.76	-0.282978	0.100561	-2.814	0.00489293	0.0435932
Plxnb2	47369.7	-0.282582	0.0779935	-3.62315	0.000291036	0.00668896
Sec24d	14357.3	-0.282251	0.0898286	-3.14211	0.00167734	0.0215493
Osgep	1162.53	-0.281157	0.0919225	-3.05863	0.00222349	0.0257666
Hiatl1	4518.12	-0.280957	0.0842905	-3.3332	0.000858526	0.0140492
Tuba1a	39637.4	-0.280176	0.0792374	-3.5359	0.000406384	0.00839712
Xylt2	1968.72	-0.280172	0.083416	-3.35873	0.000783017	0.0131656
Numbl	5138.14	-0.279752	0.0796591	-3.51186	0.000444984	0.00895625
Golt1b	8746.65	-0.279025	0.0926364	-3.01204	0.00259496	0.0284832
H6pd	7556.4	-0.277179	0.0803831	-3.44823	0.000564278	0.0104481
Hhat	1302.03	-0.276193	0.0798758	-3.45778	0.000544652	0.0102095
Yif1a	2628.73	-0.275966	0.0868527	-3.1774	0.001486	0.0200776
Lrrcc1	1645.98	-0.275211	0.0994361	-2.76771	0.00564508	0.0475795
Tspan4	5477.49	-0.274959	0.0587021	-4.68397	2.81369e-06	0.000263062
Capn15	1591.67	-0.273543	0.0955905	-2.86162	0.00421485	0.0392822
Tmem39a	3192.61	-0.273239	0.0785679	-3.47774	0.000505651	0.0096456
Entpd7	3612.81	-0.27275	0.0915893	-2.97796	0.00290171	0.0305951
Pcolce2	1720.92	-0.272532	0.098449	-2.76826	0.00563569	0.0475533
Jmjd8	626.573	-0.271526	0.0967839	-2.80548	0.00502409	0.0443961
Agfg2	1273.15	-0.271279	0.0954824	-2.84115	0.00449519	0.0411633
Prorsd1	647.12	-0.271186	0.0931564	-2.91108	0.0036018	0.0350059
Jund	7739.45	-0.270635	0.0984841	-2.74801	0.00599582	0.0494084
Pcyt1a	5690.19	-0.270382	0.0852465	-3.17177	0.00151513	0.0202886
Elovl1	5289.74	-0.269433	0.0789976	-3.41065	0.000648092	0.0115076
Ptbp3	8444.72	-0.26908	0.0782776	-3.4375	0.0005871	0.0107135
Slc26a2	2057.56	-0.268568	0.0706106	-3.80351	0.000142661	0.0041794
Cebpg	3445.27	-0.26799	0.0966891	-2.77167	0.00557703	0.0472361
Foxj2	2760	-0.267942	0.0873589	-3.06715	0.00216114	0.0251983
Rell1	2245.19	-0.265499	0.0844234	-3.14486	0.00166168	0.0214955
Pygb	8652.66	-0.264466	0.0913379	-2.89546	0.00378598	0.0364079
Gorasp1	1320.2	-0.264215	0.093741	-2.81856	0.00482388	0.0432579
Tead3	4340.59	-0.263732	0.0933149	-2.82626	0.00470956	0.0425556
Slc35a2	2710.32	-0.263089	0.0921906	-2.85376	0.00432058	0.0399509
Kdelr1	9018	-0.262818	0.0587855	-4.47081	7.79253e-06	0.000525837
1810055G02Rik	4251.74	-0.260056	0.088589	-2.93553	0.00332978	0.0333771
Sec22b	5975.81	-0.259864	0.0917497	-2.83232	0.00462119	0.0420204
Mnt	2972.6	-0.259347	0.0813819	-3.18679	0.00143863	0.0196797
Epb4.1l2	15235.7	-0.258906	0.0697351	-3.7127	0.000205057	0.00539201
Ifnar2	2318.87	-0.258845	0.0837696	-3.08996	0.00200185	0.0239647
Mios	1912.83	-0.256054	0.0759126	-3.37301	0.000743501	0.0127253
Mesdc2	6292.68	-0.25603	0.0862099	-2.96985	0.0029795	0.0309815
Dag1	22291.3	-0.255438	0.0837374	-3.05047	0.00228484	0.0262111
Ece1	17977.8	-0.254262	0.0870509	-2.92085	0.00349083	0.0344443
B4galt6	4742.43	-0.254018	0.0682835	-3.72005	0.000199183	0.0052558
Hdlbp	90099	-0.253989	0.0743448	-3.41637	0.000634622	0.0113082
Notch2	20416.9	-0.253884	0.0659622	-3.84894	0.000118631	0.00376684
Rab4b	2008.86	-0.253704	0.0696815	-3.6409	0.000271682	0.00639953
Gmppa	1963.18	-0.253319	0.0861642	-2.93996	0.00328253	0.0330574
Dad1	5044.31	-0.252231	0.0916715	-2.75147	0.0059329	0.0491186
Pfkp	3049.4	-0.251934	0.0732893	-3.43753	0.00058704	0.0107135
Nt5c2	2124.38	-0.251396	0.086217	-2.91585	0.00354721	0.0347067
Fgd1	1807.3	-0.250869	0.0829727	-3.02351	0.00249858	0.0277649
Zfp827	4935.6	-0.250596	0.073619	-3.40396	0.000664169	0.0116835
4932438A13Rik	7903.97	-0.249975	0.0775163	-3.2248	0.0012606	0.0181665
Ipo13	3555.34	-0.247902	0.0882015	-2.81063	0.00494444	0.0438791
Kirrel	21456.6	-0.246748	0.0780282	-3.16229	0.00156534	0.0206161
Cd276	7020.89	-0.245434	0.0848332	-2.89314	0.00381411	0.0365393
Rcor3	1743.08	-0.244487	0.0755455	-3.23629	0.00121094	0.0176355
Maz	6657.8	-0.242366	0.0842416	-2.87703	0.00401437	0.0378355
BC023829	2026.03	-0.242205	0.0824472	-2.9377	0.00330662	0.0332109
Erp44	5048.32	-0.24031	0.0864622	-2.77936	0.00544654	0.0466328
Mpc2	1604.45	-0.239185	0.0548779	-4.35848	1.30967e-05	0.000760012
Atg9a	4144.74	-0.238235	0.0699689	-3.40488	0.000661937	0.0116578
Gbf1	11048.4	-0.237407	0.0833652	-2.8478	0.0044023	0.0405087
Cdk19	1832.81	-0.236168	0.0829807	-2.84606	0.00442635	0.0406558
Lrrc42	3932.56	-0.231877	0.0736374	-3.1489	0.00163884	0.0213102
Ufl1	2260.28	-0.227489	0.0795296	-2.86043	0.00423062	0.0393593
Nop10	1994.25	-0.226223	0.0688193	-3.2872	0.00101188	0.0156639
Abhd16a	2208.4	-0.224895	0.076126	-2.95425	0.00313434	0.0321413
Slc39a7	22012.7	-0.224109	0.0732829	-3.05814	0.00222719	0.0257672
Tmem129	1841.64	-0.223764	0.0758654	-2.94949	0.00318303	0.03239
Ufm1	4092.42	-0.22089	0.077322	-2.85676	0.0042799	0.0396958
Gnl1	5429.01	-0.22089	0.0394043	-5.60574	2.0737e-08	5.92607e-06
Erc1	7939.55	-0.220666	0.0687781	-3.20838	0.00133487	0.0187377
Txndc5	37915.4	-0.220476	0.0691888	-3.18658	0.00143966	0.0196797
Gan	1369.67	-0.219543	0.0772963	-2.84028	0.00450741	0.0412503
Phf2	6015.93	-0.217757	0.0779654	-2.79299	0.0052223	0.0455104
Sar1a	18783.5	-0.216963	0.0683651	-3.17359	0.00150565	0.0202169
Nfic	15189.9	-0.216485	0.0501112	-4.32009	1.55966e-05	0.000859002
Ppib	5167.52	-0.214309	0.0538118	-3.98257	6.8174e-05	0.00262072
Gucd1	1410.95	-0.212438	0.062122	-3.41969	0.000626917	0.0112105
Copb2	25711.7	-0.211478	0.0705913	-2.99581	0.00273717	0.0294873
Copg1	21273.8	-0.211226	0.0656556	-3.21718	0.00129457	0.0184281
Zdhhc8	7214.13	-0.211104	0.0547916	-3.85285	0.000116753	0.00373067
Sec13	9255.87	-0.209213	0.0592481	-3.53114	0.000413771	0.00850336
Emc10	6450.4	-0.208969	0.0698933	-2.98982	0.00279138	0.02982
Arl2bp	3772.28	-0.208766	0.0701854	-2.9745	0.00293468	0.0306754
Zfp865	2182.24	-0.207522	0.0615417	-3.37206	0.000746075	0.0127253
Ctdsp1	5882.32	-0.204402	0.0684402	-2.98658	0.00282116	0.0299073
Spg11	4923.22	-0.203727	0.0642187	-3.1724	0.00151185	0.0202802
Taok2	7083.77	-0.201652	0.0621949	-3.24226	0.00118586	0.0174379
Mbd6	2611.81	-0.201006	0.0675003	-2.97785	0.00290276	0.0305951
Fam172a	2423.14	-0.200397	0.0720136	-2.78276	0.0053898	0.0462617
Shisa5	9724.7	-0.200253	0.0690372	-2.90065	0.00372388	0.0359477
Dse	10098.3	-0.197499	0.0534743	-3.69334	0.000221329	0.00557778
Pdxdc1	13155.4	-0.197095	0.0713592	-2.76201	0.00574458	0.0481502
Ssr1	30536.2	-0.196828	0.0700251	-2.81083	0.00494144	0.0438791
Slc9a1	4142.31	-0.193655	0.0656097	-2.95162	0.00316111	0.0323065
Nf1	13580.2	-0.193193	0.0669483	-2.88571	0.00390538	0.0371318
Anapc11	2622.3	-0.18681	0.0519236	-3.59779	0.000320933	0.00710651
Manf	9859.63	-0.186772	0.0635949	-2.93691	0.00331505	0.0332735
Fam193a	5114.2	-0.183932	0.0586012	-3.13871	0.00169695	0.0216894
Itsn1	9235.53	-0.182944	0.0636627	-2.87365	0.00405758	0.0381715
Shisa4	2527.08	-0.181822	0.063725	-2.85323	0.00432772	0.0399681
Vwa9	2596.02	-0.180176	0.0535956	-3.36176	0.000774474	0.0130626
Krtcap2	4168.39	-0.178045	0.0584223	-3.04755	0.00230711	0.0263725
Ccdc32	997.065	-0.177192	0.0628634	-2.81868	0.00482215	0.0432579
Map4	38542	-0.176337	0.0550377	-3.20394	0.00135561	0.0189236
Dnpep	5163.66	-0.174622	0.0628699	-2.77752	0.00547753	0.0467659
Bmpr1a	14274.7	-0.171501	0.0621082	-2.76132	0.00575683	0.048199
Raf1	5130.61	-0.171252	0.0599889	-2.85473	0.00430731	0.0398525
Slc41a1	3021.61	-0.165622	0.0547741	-3.02372	0.00249686	0.0277649
Aco1	5397.59	-0.164109	0.0568788	-2.88524	0.00391116	0.0371379
D5Ertd579e	7817.3	-0.163279	0.0532066	-3.06876	0.00214946	0.0251202
Wdr83os	1830.61	-0.16015	0.0545098	-2.938	0.00330334	0.0332
Cog1	2825.96	-0.154075	0.046643	-3.30328	0.000955617	0.0150839
Ddost	16508.3	-0.153802	0.0485813	-3.16587	0.0015462	0.0204404
Copb1	17769.5	-0.152501	0.0538249	-2.83327	0.0046074	0.0419712
Cbfa2t2	3795.08	-0.152177	0.0554575	-2.74402	0.00606912	0.0498497
Slc39a9	4527.48	-0.151967	0.0526057	-2.88879	0.00386733	0.0368857
Appl1	5887.18	-0.15098	0.0490981	-3.07508	0.00210449	0.0247282
Sec23ip	9039.2	-0.134255	0.0488022	-2.75101	0.00594119	0.0491186
Chd4	43988.3	-0.113644	0.040595	-2.79947	0.0051187	0.0449177
Setd3	7520.14	0.115413	0.0409812	2.81624	0.00485896	0.0433926
Csde1	50181.7	0.122938	0.0293352	4.1908	2.77973e-05	0.00138039
Hectd1	31752.8	0.132539	0.0474697	2.79207	0.00523723	0.0455356
Fbxo22	2148.2	0.135416	0.0492198	2.75124	0.00593694	0.0491186
Paip1	7086.73	0.136593	0.0410308	3.32903	0.000871501	0.0142239
Ppp2r1a	14827.3	0.137784	0.0440625	3.127	0.00176597	0.0222901
Eef1a1	472069	0.138722	0.0484717	2.86191	0.00421094	0.0392822
Chtf8	7928.65	0.142985	0.0452946	3.15677	0.00159526	0.0209374
Gnb2l1	63085.5	0.144615	0.0459445	3.1476	0.00164615	0.0213647
Gtf3c1	22532.9	0.146786	0.0474724	3.09203	0.0019879	0.0238823
Cct4	18907.4	0.146935	0.05133	2.86255	0.00420247	0.0392421
Pura	1742.94	0.147985	0.0530076	2.79178	0.00524197	0.0455507
Brd2	19151.6	0.148253	0.0476522	3.11114	0.00186365	0.0230235
Rpl7	45554.4	0.150527	0.0472998	3.1824	0.00146059	0.0198582
Fam179b	5612.32	0.151565	0.0512659	2.95644	0.00311211	0.0320217
Gusb	6972.61	0.152043	0.0420456	3.61616	0.000299011	0.00678986
Fam178a	6108.22	0.152686	0.0549718	2.77753	0.00547743	0.0467659
Mob4	4818.12	0.153268	0.0557564	2.74889	0.00597976	0.0493298
Mdh2	14471.2	0.153621	0.0533364	2.88022	0.00397394	0.0375948
Aco2	13555.8	0.153712	0.0553844	2.77537	0.00551385	0.0469243
Dnajc7	5385.35	0.153939	0.054334	2.83321	0.00460835	0.0419712
Pphln1	4994.08	0.15485	0.0555016	2.79002	0.00527054	0.0457131
Vezf1	5651.26	0.155597	0.0484391	3.21223	0.0013171	0.0185872
Cmip	6999.61	0.155737	0.0561584	2.77318	0.00555118	0.0471291
Cdyl	2761.33	0.155814	0.0534928	2.9128	0.00358202	0.034957
Rpl10	37721.1	0.155904	0.0316231	4.93008	8.21977e-07	0.000106407
Rbm27	6379.38	0.15628	0.0561217	2.78466	0.00535832	0.0461192
Srp72	18037.1	0.157241	0.0483834	3.2499	0.00115446	0.0170923
Cyfip1	19185.5	0.159405	0.0528628	3.01545	0.00256596	0.0282689
2700060E02Rik	6142.23	0.160252	0.0538905	2.97366	0.00294271	0.0307381
Smu1	5212.56	0.161376	0.0554776	2.90885	0.00362765	0.0351532
Selt	15322.1	0.161543	0.0529006	3.0537	0.00226036	0.025995
Uba1	46371.6	0.162625	0.0586119	2.77461	0.00552684	0.0470014
Ywhaz	41946.7	0.163254	0.053699	3.04017	0.00236447	0.0267298
Bzw1	29113.7	0.163568	0.0501449	3.2619	0.00110667	0.0165793
Ddx56	3445.96	0.164201	0.0527548	3.11253	0.00185488	0.022934
Zzz3	8287.95	0.164856	0.0569094	2.89681	0.00376972	0.0363208
Uri1	3866.46	0.165536	0.0597954	2.76836	0.00563384	0.0475533
Rpl4	72757.6	0.16568	0.0577351	2.86966	0.00410919	0.0385454
Psmc6	7886	0.166141	0.0569517	2.91723	0.00353152	0.0346203
Rpe	3075.63	0.166938	0.051485	3.24246	0.00118504	0.0174379
Gabpa	6231.53	0.167021	0.0498753	3.34878	0.000811674	0.0135691
Pi4k2a	4490.54	0.167961	0.0504828	3.32709	0.000877588	0.0142312
Rps3a1	47277.9	0.169164	0.051217	3.30288	0.000956963	0.0150839
Psme4	14058.1	0.169177	0.0438263	3.86016	0.000113313	0.00367835
Mtif2	1795.69	0.169537	0.0593701	2.85559	0.00429567	0.0397934
Eif3l	12875.1	0.169723	0.056776	2.98935	0.00279575	0.02982
Pptc7	2713.85	0.170066	0.0563663	3.01715	0.00255162	0.02823
Fxr1	8986.45	0.170389	0.0571998	2.97883	0.00289348	0.0305399
Eif3f	11629.9	0.170595	0.0567381	3.00671	0.00264087	0.0287553
Sdhb	4340.05	0.170799	0.0581276	2.93834	0.00329972	0.0331856
Btf3	18648.8	0.172603	0.0568062	3.03845	0.00237798	0.0268546
Naca	26282.8	0.175557	0.0454078	3.86623	0.000110531	0.00362448
Prdx2	14707	0.175915	0.057309	3.06959	0.00214352	0.0250962
Itsn2	4981.93	0.17663	0.0623915	2.83099	0.00464046	0.0421117
Arhgap17	3440.8	0.176842	0.0594776	2.97325	0.00294665	0.0307581
Rab21	7567.27	0.177553	0.0635814	2.79254	0.00522961	0.0455199
Epb4.1l3	22068.4	0.179106	0.060068	2.98172	0.00286633	0.0303167
Xrcc1	1979.27	0.179672	0.0608069	2.9548	0.00312875	0.0321275
Actr8	1657.33	0.180814	0.0583777	3.09731	0.00195286	0.0236797
Nhlrc2	3173.7	0.180959	0.049249	3.67436	0.000238443	0.00584086
Ocrl	4574.98	0.181096	0.0564069	3.21053	0.0013249	0.0186323
Gnpat	3741.13	0.181523	0.0566485	3.20438	0.00135354	0.0189145
Rplp0	96735.4	0.182272	0.0563723	3.23337	0.00122341	0.0177828
Ddx51	1799.52	0.18372	0.0661268	2.7783	0.00546449	0.0467072
Rpl29	19720.1	0.184251	0.0566632	3.25168	0.00114725	0.0170189
Rps8	45529.7	0.185493	0.0561933	3.30097	0.000963498	0.0151381
Vps33a	3651.79	0.185675	0.0639175	2.90491	0.00367354	0.0355524
Chchd2	8958.94	0.186437	0.0667144	2.79456	0.00519711	0.0454215
Dnaja1	11281.5	0.1867	0.0671383	2.78082	0.00542212	0.0464762
Rpl8	45440	0.187421	0.0675802	2.77332	0.00554878	0.0471291
Strap	15312.9	0.189296	0.0654174	2.89367	0.00380774	0.0365341
Wwp1	6330.09	0.189852	0.065936	2.87934	0.00398512	0.0376683
Slc25a3	32355.5	0.192721	0.069147	2.78712	0.00531791	0.0459994
Uhmk1	3343.56	0.19276	0.0583833	3.30162	0.000961276	0.0151189
Zfand6	3025.33	0.194091	0.0532016	3.64822	0.000264069	0.00631845
Cnbp	23090.9	0.194457	0.067069	2.89935	0.00373933	0.0360739
Repin1	1905.79	0.194506	0.0597016	3.25797	0.00112214	0.0167491
Gmfb	11446.2	0.194935	0.0411868	4.73295	2.21279e-06	0.000224932
BC030336	2481.39	0.195178	0.070573	2.76562	0.00568154	0.0477805
Rab11a	7857.79	0.195232	0.0675512	2.89013	0.00385087	0.0367519
Snx2	6544.07	0.195369	0.0490891	3.97988	6.89492e-05	0.00263049
Zfp35	1354.85	0.195374	0.0584438	3.34293	0.000828977	0.0137189
Rwdd4a	3258.1	0.196416	0.0709161	2.76969	0.00561095	0.0474768
Igbp1	2042.16	0.196473	0.0674791	2.91161	0.00359568	0.0350059
Dcbld2	15389.2	0.197486	0.0623115	3.16934	0.00152786	0.0202936
Eif4a1	48685.8	0.198401	0.0709875	2.79488	0.00519197	0.0454028
Hspa9	49497.6	0.198534	0.0597205	3.32439	0.000886127	0.0143543
Pdcd6	3482.59	0.199157	0.0682371	2.9186	0.00351609	0.0345585
Snx5	12071.9	0.200671	0.0645436	3.10907	0.00187679	0.0231481
Rps6	27841.8	0.201918	0.0609606	3.31228	0.0009254	0.0147849
Mrpl33	2716.49	0.202386	0.0693306	2.91915	0.00350986	0.0345197
Lpgat1	12079.1	0.20272	0.0643509	3.15022	0.00163146	0.0212468
Cacul1	7241.24	0.205036	0.0598282	3.42708	0.000610102	0.0110007
Ube2n	5512.26	0.205403	0.0692611	2.96563	0.0030206	0.0312758
Hccs	2114.2	0.205816	0.0722364	2.8492	0.00438289	0.0404003
Shc1	21272.5	0.20635	0.0690483	2.98849	0.00280364	0.0298832
Acads	2216.47	0.206837	0.068965	2.99916	0.00270728	0.0293308
Rtn4	89814.3	0.206967	0.0584651	3.54002	0.000400101	0.00832409
Cct5	21241.4	0.207384	0.0692038	2.99672	0.00272904	0.0294612
Med10	2185.79	0.208353	0.0747024	2.78911	0.00528525	0.0457955
Ywhaq	12164.4	0.208892	0.0704579	2.96478	0.003029	0.0313369
Sos2	2897.21	0.209156	0.0645857	3.23843	0.0012019	0.0175309
Tia1	2847.74	0.211895	0.0701343	3.02128	0.00251709	0.0279423
Csnk1g3	5846.51	0.212205	0.0766967	2.7668	0.00566086	0.047686
Haus2	1777.61	0.212311	0.0627267	3.3847	0.00071256	0.0123061
Trmt1	3275.71	0.212439	0.0759147	2.79839	0.00513574	0.044989
Rps24	42153.9	0.212576	0.0699666	3.03825	0.0023796	0.0268546
Ube2e3	4275.25	0.212669	0.0673606	3.15718	0.00159303	0.0209264
Cd2ap	6402.58	0.21352	0.0528185	4.04253	5.28785e-05	0.00221855
Ccdc132	3324.6	0.213598	0.0710818	3.00497	0.00265611	0.0288516
Mtor	7665.4	0.213608	0.0655344	3.25947	0.00111619	0.0167053
Ift74	2165.65	0.213774	0.0768003	2.78351	0.00537748	0.0462289
Xrn2	9208.59	0.214248	0.0629935	3.40111	0.000671128	0.0117649
Ube2i	11661.9	0.214318	0.0462055	4.63837	3.51171e-06	0.000312873
Gpalpp1	3035.52	0.214612	0.0779301	2.7539	0.00588897	0.0489273
Morc3	3608.57	0.214816	0.055858	3.84575	0.000120185	0.00378768
Nadk	12044.9	0.214833	0.0720855	2.98025	0.00288013	0.0304413
Ftl1	101894	0.214948	0.0714884	3.00675	0.00264058	0.0287553
Pcnp	6754.58	0.215214	0.0727647	2.95767	0.00309977	0.0319164
Urod	1792.67	0.215768	0.0715202	3.01688	0.00255391	0.0282346
Arhgef7	5283.64	0.215881	0.0664509	3.24873	0.00115919	0.0171457
Bptf	18028.3	0.216157	0.0471387	4.58556	4.52779e-06	0.000362846
Ipmk	1932.69	0.217368	0.0641804	3.38682	0.000707071	0.0122291
Gfer	1918.94	0.219612	0.0713534	3.07781	0.00208527	0.0246553
Pdhx	1385.19	0.22089	0.0750557	2.94302	0.00325032	0.0328321
Rpl6	42657	0.221361	0.0630918	3.50856	0.000450544	0.00902637
Tmem184c	3504.9	0.22156	0.0618072	3.58469	0.000337478	0.00740789
Cyth2	2909.2	0.222043	0.0653582	3.39732	0.000680499	0.0118742
Rps4x	48470.9	0.222784	0.0617007	3.61072	0.000305347	0.00686171
Rpl35	21750.3	0.222799	0.0614832	3.62373	0.00029038	0.00668896
Zfp710	2171.6	0.223364	0.0739811	3.0192	0.0025344	0.0280805
Adss	12179.8	0.22439	0.0817176	2.74592	0.00603411	0.0496931
Fam199x	2805.15	0.227623	0.0819283	2.77832	0.0054641	0.0467072
Eda2r	8821.81	0.228088	0.0803119	2.84003	0.00451099	0.0412582
Ccnh	1753.57	0.229049	0.0830042	2.75949	0.0057892	0.0483903
Rps25	23064.2	0.229291	0.0777403	2.94945	0.00318337	0.03239
Sh2b3	5289.68	0.229298	0.0740088	3.09826	0.00194661	0.0236797
Cct6a	23894.2	0.229581	0.0730154	3.14429	0.00166491	0.0214955
Rps12	42006.2	0.229732	0.0497824	4.61471	3.93642e-06	0.00033283
Memo1	4692.65	0.230014	0.0736306	3.12389	0.00178474	0.0224144
Psmd8	17421.9	0.231215	0.0733416	3.15258	0.00161835	0.0211455
C1galt1	2286.86	0.231967	0.0777496	2.98352	0.00284956	0.0301603
Cct7	21236.5	0.232579	0.0607539	3.82822	0.000129076	0.00392207
Fbxw9	1722.17	0.233026	0.0595403	3.91375	9.08738e-05	0.00320833
Sdcbp	21075.8	0.233276	0.0747563	3.12049	0.00180552	0.0225335
Mrps30	2286.94	0.233317	0.0691158	3.37574	0.000736177	0.0126562
Mthfd2l	742.232	0.233378	0.0800986	2.91363	0.00357254	0.034887
Oxsr1	8537.06	0.235814	0.0835674	2.82184	0.00477485	0.0429964
Rpl12	49013	0.236867	0.0665679	3.55828	0.000373292	0.00789119
Mospd1	1211.17	0.237158	0.0777845	3.04891	0.00229672	0.0263132
Eif3h	13676.3	0.237647	0.0722916	3.28734	0.0010114	0.0156639
Orai1	1061.06	0.238133	0.070292	3.38777	0.000704645	0.0122243
Nabp2	1877.59	0.239095	0.0823651	2.90287	0.00369759	0.0357395
Surf2	862.904	0.239912	0.0763696	3.14146	0.00168109	0.0215778
Slc23a2	3117.49	0.240947	0.0678403	3.55168	0.000382776	0.00805212
Srp14	4746.04	0.241222	0.0613997	3.92872	8.54003e-05	0.00307138
Adgra3	32717.5	0.242267	0.0829061	2.92219	0.00347585	0.0343413
D19Bwg1357e	5971.88	0.243241	0.0790015	3.07894	0.00207741	0.0245816
Smim15	7105.72	0.24403	0.0795527	3.06753	0.00215839	0.0251856
Zranb2	5158.01	0.244046	0.0703049	3.47126	0.00051803	0.0098076
Mrps18a	1265.74	0.247148	0.0733833	3.36791	0.000757402	0.012875
Urgcp	3845.25	0.247537	0.0695305	3.56012	0.000370681	0.00786321
Tmed5	9740.77	0.24768	0.0744415	3.32717	0.000877334	0.0142312
Otud6b	6045.91	0.247979	0.0835835	2.96684	0.00300879	0.0311917
Cct2	28940.2	0.248234	0.0671103	3.6989	0.000216537	0.00553997
Pigq	3194.43	0.248581	0.0800946	3.10359	0.00191191	0.0234511
Ogt	7897.25	0.249098	0.064814	3.84327	0.000121404	0.00379916
Mrpl49	1595.94	0.250126	0.0773976	3.2317	0.00123054	0.0178563
Mrps33	770.82	0.250455	0.0862916	2.90243	0.00370278	0.0357668
Sh3rf1	4497.5	0.25052	0.0847839	2.95481	0.00312864	0.0321275
Nemf	4899.28	0.252183	0.0791118	3.18768	0.00143418	0.019658
Chic2	1782.57	0.252868	0.0846698	2.98652	0.0028217	0.0299073
Bcl2l13	3809.11	0.252908	0.0845151	2.99246	0.00276739	0.0296848
Exosc9	1864.41	0.253207	0.078954	3.20703	0.00134115	0.018791
Zfp217	3661.47	0.253323	0.090505	2.799	0.00512614	0.0449309
Src	9869.58	0.254133	0.066947	3.79604	0.000147029	0.00426735
3110002H16Rik	1803.36	0.255995	0.0879078	2.91208	0.00359029	0.0350059
Wipi2	10523.1	0.256114	0.0684528	3.74147	0.000182948	0.00496583
Bloc1s2	1867.13	0.256603	0.0767653	3.3427	0.00082969	0.0137189
Tjp1	16323.7	0.257945	0.0893294	2.88757	0.00388234	0.0369632
Dennd2c	1125.35	0.258093	0.0909163	2.83879	0.00452844	0.0413678
Grpel2	1797.87	0.2583	0.0872463	2.96058	0.0030706	0.0316592
Tagap1	928.653	0.259243	0.0935333	2.77167	0.00557702	0.0472361
Sox4	11032	0.259278	0.0735751	3.524	0.00042509	0.00867711
Prkx	1297.28	0.259357	0.0829983	3.12485	0.00177898	0.0223755
Phf20	5434.42	0.259712	0.0862484	3.01122	0.00260204	0.0285377
Cuedc2	3306.09	0.261206	0.0759216	3.44047	0.0005807	0.0106352
Zfp51	816.706	0.261494	0.0879642	2.97273	0.00295167	0.0307893
Thumpd3	1431.5	0.261609	0.0933912	2.80122	0.00509097	0.0448041
Bnip3l	6650.16	0.261676	0.0549699	4.76036	1.93248e-06	0.00020326
Tmem65	6152.91	0.261862	0.0792611	3.30379	0.000953876	0.0150839
Plekha3	3489.86	0.263031	0.0685877	3.83496	0.000125585	0.00385043
Eif4b	43968.3	0.263664	0.0806579	3.26892	0.00107958	0.0162861
Klhl42	4754.79	0.265429	0.0763964	3.47437	0.000512058	0.00973396
Atmin	1781.58	0.265796	0.0610277	4.35534	1.3286e-05	0.000767974
Npm1	57432.7	0.266356	0.0888552	2.99765	0.00272074	0.029439
Tmem120a	2577.13	0.266366	0.0826179	3.22406	0.00126385	0.0181961
Vps36	4197.76	0.266384	0.0775345	3.43568	0.000591064	0.0107517
Ern1	1556.13	0.266611	0.0902616	2.95376	0.00313932	0.0321487
Atad3a	3907.11	0.266792	0.0944035	2.82609	0.00471206	0.0425556
Ctnna1	35574	0.267518	0.0758269	3.52801	0.000418691	0.00855803
Mak16	4111.81	0.267521	0.0779579	3.43161	0.000600018	0.0108543
Nhp2l1	4193.98	0.267677	0.0961132	2.78502	0.00535249	0.0461142
Taldo1	5547.03	0.26795	0.0764026	3.50707	0.000453063	0.00906486
Zfp219	2866.87	0.26799	0.079938	3.35248	0.000800923	0.013419
Qars	9074.79	0.267998	0.0891523	3.00607	0.00264646	0.0287955
Ppp5c	4900.82	0.268094	0.084545	3.17102	0.00151904	0.0202886
Katnbl1	2644.14	0.268579	0.0910791	2.94885	0.00318957	0.0324005
Cox5a	4994.99	0.26879	0.0873672	3.07655	0.00209412	0.0247021
Mmachc	953.425	0.268916	0.0857436	3.13628	0.00171107	0.0218147
Por	9921.62	0.26917	0.0700814	3.84082	0.000122625	0.00381423
Usp6nl	2341.84	0.269379	0.0931635	2.89146	0.00383451	0.0366386
Abhd17a	3980.54	0.269982	0.0760347	3.55077	0.000384111	0.00806178
Plekhm3	2351.48	0.271006	0.0721652	3.75535	0.000173099	0.00480175
Zc3h12c	1662.95	0.271251	0.0633588	4.28119	1.85898e-05	0.000994914
Prickle1	2256.22	0.272078	0.0752395	3.61615	0.000299012	0.00678986
Chordc1	5658.2	0.273203	0.0603713	4.52538	6.02875e-06	0.000439811
Ptcd3	4352.27	0.275643	0.0957742	2.87805	0.00400142	0.0377605
Atp6v1c1	4389.05	0.276691	0.0946582	2.92305	0.00346622	0.0343133
Lrpprc	7362.35	0.276714	0.0978267	2.82861	0.00467501	0.0422985
Serpinb6a	18239.8	0.27685	0.0977448	2.83238	0.00462029	0.0420204
Rnf24	5163.4	0.277382	0.0902507	3.07346	0.00211592	0.024824
Gfod2	729.489	0.277625	0.0926392	2.99684	0.0027279	0.0294612
Adk	6912.95	0.277667	0.0967902	2.86875	0.00412096	0.038576
Hspa8	120987	0.277789	0.052054	5.33655	9.47312e-08	1.96548e-05
Ankrd50	7981.49	0.278125	0.0663182	4.19379	2.74327e-05	0.00136676
Atp5l	4009.08	0.27855	0.0637644	4.36843	1.25145e-05	0.000743312
Pabpc1	111171	0.279792	0.0770095	3.63321	0.000279915	0.00652245
Pnpla2	1840.73	0.280113	0.101412	2.76214	0.0057424	0.0481502
Ptp4a2	23982.6	0.280144	0.0715785	3.91381	9.08514e-05	0.00320833
Ptprg	10812.8	0.28035	0.0625516	4.4819	7.39827e-06	0.000507685
Cast	20304.7	0.281804	0.0974614	2.89144	0.00383478	0.0366386
Diap2	4407.39	0.282219	0.0866711	3.2562	0.00112914	0.0167995
Abl1	19711.8	0.282664	0.0966442	2.92479	0.0034469	0.0341891
Scfd2	894.609	0.282721	0.094395	2.99509	0.00274367	0.029504
Ston1	10927.3	0.284498	0.0736441	3.86315	0.000111936	0.00365711
Nras	8980.8	0.284557	0.0916124	3.1061	0.00189573	0.0233248
Ccdc66	1106.01	0.284937	0.101794	2.79916	0.00512354	0.0449309
Ptcd2	1249.5	0.285686	0.0925316	3.08744	0.00201886	0.0240579
Sestd1	4595.75	0.285762	0.0898584	3.18014	0.00147203	0.0199931
Wdr61	3691.45	0.28617	0.0933916	3.0642	0.00218256	0.0253505
Inafm2	2280.1	0.286771	0.101803	2.81692	0.00484872	0.0433523
2610507B11Rik	21845.2	0.286857	0.0918014	3.12476	0.00177949	0.0223755
Tpt1	74240.7	0.287188	0.0486294	5.90565	3.51266e-09	1.28081e-06
Kdm3a	3766.52	0.287558	0.0965914	2.97705	0.00291033	0.030611
Wdr36	7911.95	0.287914	0.0918452	3.13478	0.00171984	0.0218346
Ei24	9906.98	0.288038	0.0892496	3.22733	0.00124953	0.0180413
Ipo7	22259.6	0.288396	0.0777354	3.70996	0.000207288	0.00542243
Zswim4	4248.76	0.28861	0.0728754	3.96032	7.48482e-05	0.00277856
L2hgdh	1315.41	0.288922	0.0852913	3.38747	0.000705403	0.0122243
Fam49b	3843.86	0.289454	0.0837448	3.45639	0.000547472	0.0102475
Zwint	10626	0.289501	0.0620803	4.66334	3.11125e-06	0.000285594
Polk	4754.13	0.289531	0.0946818	3.05794	0.00222864	0.0257672
Rsl1d1	8838.09	0.290206	0.0847276	3.42517	0.000614425	0.011053
Atp13a2	3352.8	0.29028	0.0912994	3.17943	0.00147564	0.0200018
Marcksl1	8645.99	0.290746	0.0917294	3.16961	0.00152644	0.0202936
Mrpl34	1698.33	0.291832	0.0959415	3.04177	0.00235192	0.0266832
Stam	5110.03	0.293149	0.0574789	5.10012	3.39442e-07	5.46934e-05
Inf2	20162	0.293323	0.106374	2.75748	0.00582489	0.0486081
Nifk	3735.27	0.293607	0.0849529	3.45611	0.00054803	0.0102475
Ccdc86	2391.69	0.293861	0.101517	2.8947	0.00379522	0.0364505
Pa2g4	14588.8	0.294083	0.10488	2.80399	0.00504745	0.0445245
Pnrc1	5239.65	0.295003	0.105829	2.78753	0.00531107	0.0459666
Tab3	1399.69	0.295905	0.0927847	3.18915	0.0014269	0.0196114
Sgtb	814.235	0.297602	0.107962	2.75654	0.00584158	0.0486937
Impa1	4288.52	0.297683	0.0868029	3.42941	0.0006049	0.0109199
Adh5	5985.39	0.298004	0.0914714	3.25789	0.00112243	0.0167491
Gls	16740.7	0.298665	0.0645977	4.62346	3.77389e-06	0.000331229
Pgs1	3884.23	0.2989	0.107927	2.76946	0.00561498	0.0474844
Tufm	5579.71	0.299093	0.099983	2.99144	0.00277668	0.0297213
C1qbp	6636	0.300437	0.108367	2.77241	0.0055643	0.0471875
Traf3ip2	1553.81	0.301531	0.103649	2.90914	0.0036242	0.0351422
Mfap1a	1037.49	0.303403	0.0837144	3.62427	0.000289782	0.00668896
Vps11	3500.19	0.303541	0.0687451	4.41546	1.00794e-05	0.000638753
Trim2	3635.98	0.303612	0.0939497	3.23164	0.00123082	0.0178563
Tpp1	11127.5	0.303635	0.109904	2.76273	0.00573197	0.0481244
Anxa5	49432.6	0.30405	0.0494429	6.14951	7.77224e-10	4.52763e-07
Nfe2l2	7920.26	0.306833	0.0912432	3.36281	0.000771545	0.0130497
Ggta1	7198.22	0.307726	0.0970736	3.17003	0.00152423	0.0202886
Ccng1	74278.1	0.307963	0.0711585	4.32785	1.50571e-05	0.000835367
Uhrf1bp1l	13283.4	0.308851	0.0990874	3.11695	0.00182732	0.022723
Fhod1	3812.33	0.310871	0.0881072	3.52832	0.000418199	0.00855803
Phc2	11527.2	0.311	0.103841	2.99496	0.00274478	0.029504
Rasa2	3986.77	0.311047	0.0818036	3.80236	0.000143321	0.00419063
Ccdc22	924.071	0.311384	0.106752	2.91688	0.0035355	0.0346369
Pnpt1	2674.57	0.311513	0.108573	2.86917	0.00411555	0.0385731
Dera	1428.24	0.312167	0.0972182	3.21099	0.00132277	0.0186323
Acp1	4169.81	0.312454	0.0952347	3.28089	0.00103482	0.0158415
Rnmt	3387.3	0.312655	0.0826499	3.78288	0.000155022	0.00444517
Riok2	2617.62	0.312981	0.0730441	4.28482	1.82887e-05	0.00098227
Wdr12	2698.88	0.313286	0.106869	2.9315	0.00337334	0.0337245
Ldah	2880.83	0.313809	0.102067	3.07454	0.00210825	0.0247532
Zfp365	4108.78	0.314162	0.0931116	3.37404	0.000740744	0.0127059
Me2	4648.91	0.314366	0.109657	2.86681	0.00414636	0.0387659
Tsta3	2450.45	0.314968	0.0887074	3.55064	0.0003843	0.00806178
Cep95	612.55	0.315119	0.0896772	3.51393	0.000441536	0.00890481
Esd	16747.2	0.315134	0.0993433	3.17217	0.00151305	0.0202802
Vps26a	6649.39	0.31524	0.089492	3.52255	0.000427417	0.00871286
Stk4	4230.75	0.316069	0.114583	2.75844	0.00580784	0.0485193
Rapgef2	5636.1	0.316721	0.0695881	4.55137	5.32985e-06	0.000407282
Btg1	8039.93	0.316872	0.0823155	3.84948	0.000118367	0.00376637
Med13	17112.1	0.317854	0.101837	3.12122	0.00180104	0.0225335
Rmdn3	1661.76	0.317875	0.0846031	3.75724	0.000171795	0.00478916
Cptp	1473.25	0.320297	0.109346	2.92921	0.00339824	0.0339287
Prps1l3	3645.51	0.32037	0.0989168	3.23878	0.00120041	0.0175309
Socs5	9935.3	0.321114	0.0832975	3.85503	0.000115715	0.0037086
Wdr45	1400.42	0.321562	0.0863591	3.72355	0.000196442	0.00523198
Fam107b	4357.63	0.32167	0.101471	3.17008	0.00152399	0.0202886
Phf6	3552.89	0.321829	0.10895	2.95391	0.00313778	0.0321487
Got2	13831.8	0.322802	0.116433	2.77242	0.00556415	0.0471875
Znrf2	1715	0.323127	0.0769136	4.20116	2.65547e-05	0.00132738
Lrrc1	731.32	0.323166	0.106509	3.03415	0.00241212	0.0270622
Pfkfb2	1827.14	0.324023	0.0774732	4.18239	2.88466e-05	0.00141764
Frmd8	7934.51	0.325105	0.103503	3.14102	0.00168359	0.0215916
Scap	7749.13	0.325554	0.0881177	3.69453	0.000220291	0.00557016
Gtse1	6661.03	0.325577	0.113143	2.87757	0.0040075	0.0377943
Patz1	2898.84	0.326723	0.0893717	3.65578	0.000256399	0.00616416
Cpped1	4530.75	0.327423	0.0890625	3.67633	0.000236611	0.00581762
Trmt10c	1925.42	0.328295	0.0917882	3.57666	0.000348014	0.0075733
Abl2	13901.3	0.329122	0.118156	2.78549	0.00534474	0.0460998
Bcl2	1797.83	0.330266	0.109612	3.01304	0.00258641	0.028428
Gabarapl2	2827.83	0.330997	0.107235	3.08664	0.0020243	0.0241039
Tctn2	924.626	0.331011	0.114676	2.88649	0.00389567	0.0370627
Ell2	5269.04	0.33276	0.102602	3.24319	0.00118198	0.0174147
Rars	12466.7	0.332952	0.11564	2.87921	0.00398668	0.0376683
Tomm20	10699.3	0.334718	0.115188	2.90583	0.00366276	0.0354707
Cipc	2757.14	0.335151	0.108969	3.07565	0.00210045	0.0247191
Mllt4	9917.42	0.3354	0.102465	3.27332	0.00106291	0.0161288
Ktn1	12948.9	0.335971	0.0893995	3.75808	0.000171219	0.00478916
Rab31	8283.81	0.336189	0.0923678	3.63968	0.000272978	0.00642008
Chchd4	1004.01	0.337262	0.104907	3.21486	0.00130508	0.0184704
Eif2d	2669.84	0.337917	0.11095	3.04566	0.0023217	0.0264476
Arl4c	7148.2	0.338191	0.0987632	3.42426	0.000616468	0.0110759
Sgsm3	1252.88	0.339556	0.0735972	4.61371	3.95547e-06	0.00033283
Btbd19	1757.46	0.339831	0.107944	3.14822	0.00164266	0.0213377
Rabggta	1121.24	0.340209	0.103472	3.28794	0.00100923	0.0156639
Hspd1	36483.1	0.340617	0.114734	2.96874	0.00299021	0.0310629
Paics	14451.3	0.340902	0.112431	3.03209	0.00242869	0.0271877
Smox	1084.21	0.3422	0.101122	3.38404	0.000714284	0.0123218
Pex16	489.599	0.343052	0.112691	3.04419	0.00233305	0.0265288
Cmtr2	928.022	0.343947	0.104101	3.30398	0.000953223	0.0150839
Irak4	867.054	0.345471	0.115649	2.98722	0.00281524	0.0299073
Slc20a2	7070.61	0.345845	0.110504	3.1297	0.00174985	0.0221599
Eaf1	5863.87	0.346013	0.108208	3.19765	0.00138552	0.0192172
Cpeb2	3296.02	0.346237	0.117408	2.949	0.00318801	0.0324005
Aprt	5701.91	0.346878	0.105782	3.27917	0.00104113	0.015883
Kantr	581.122	0.348323	0.112271	3.10252	0.00191877	0.0234783
Rap2b	7096.22	0.348558	0.0985301	3.53757	0.00040382	0.00837843
Pgk1	32777.1	0.349756	0.119445	2.92817	0.00340962	0.0339405
Steap2	8941.12	0.350783	0.0791542	4.43164	9.35191e-06	0.000602741
Zfp106	28089.2	0.350988	0.0701568	5.00291	5.64707e-07	7.96187e-05
Map1a	26700.9	0.352055	0.0885926	3.97387	7.07156e-05	0.00268436
Mri1	1684.22	0.352663	0.106648	3.30679	0.000943729	0.0150082
Ica1	830.256	0.352811	0.109514	3.2216	0.00127478	0.0182412
Abca3	3429.72	0.353366	0.125794	2.80909	0.00496815	0.0440302
Mpp1	8737.7	0.35338	0.126836	2.78611	0.00533441	0.0460633
Slc19a2	6477.98	0.353802	0.110547	3.20048	0.00137199	0.0190994
Cdr2	6171.97	0.353997	0.0960872	3.68412	0.000229495	0.00570966
Slc22a15	656.56	0.354316	0.0896108	3.95394	7.68746e-05	0.00281923
Rrp9	2436.98	0.355238	0.126847	2.80052	0.00510204	0.0448755
Dhx40	5120.44	0.35529	0.0726313	4.8917	9.997e-07	0.000122838
1700037H04Rik	1929.55	0.356168	0.129326	2.75403	0.00588667	0.0489273
Rgs12	6367.43	0.356187	0.0944737	3.77022	0.000163102	0.0046261
Celf4	1623.53	0.357997	0.129309	2.76853	0.00563095	0.0475533
Myo5a	20210.8	0.359195	0.119076	3.01653	0.00255687	0.0282468
1110004E09Rik	702.493	0.359433	0.102164	3.51819	0.000434499	0.00882161
44084	2081.68	0.359835	0.093425	3.85159	0.000117355	0.00374202
Pigw	539.316	0.360472	0.117901	3.0574	0.00223263	0.0257935
Asl	1706.7	0.360923	0.131447	2.74577	0.00603693	0.0496931
Ccdc43	1501.38	0.36159	0.111591	3.24031	0.00119402	0.0175068
Wipf1	5196.42	0.361786	0.121753	2.97147	0.00296378	0.0308731
Elk3	13983.3	0.362562	0.116413	3.11445	0.0018429	0.0228417
Nek4	989.794	0.362986	0.0893299	4.06343	4.83575e-05	0.00208074
Sowahc	963.309	0.364133	0.106524	3.41832	0.000630099	0.0112408
Pml	6153.55	0.367371	0.0999381	3.67599	0.000236928	0.00581762
Anxa7	11051.8	0.367703	0.0997286	3.68703	0.000226883	0.00567549
Gm5148	741.218	0.369591	0.120014	3.07957	0.00207301	0.0245679
Tmem63b	5947.33	0.370381	0.0941746	3.93292	8.39196e-05	0.00304078
Odc1	14293.2	0.371406	0.127597	2.91077	0.00360542	0.0350059
Fez2	5098.63	0.371673	0.0824305	4.50892	6.5157e-06	0.000463318
Wrap53	758.628	0.374299	0.123444	3.03214	0.00242827	0.0271877
Capg	11323.3	0.375344	0.121615	3.08633	0.00202643	0.0241103
Rgl2	2608.48	0.377717	0.112003	3.37239	0.000745187	0.0127253
Pfdn1	3468.46	0.378569	0.104748	3.61411	0.000301384	0.00680292
Dgka	1281.87	0.378633	0.126381	2.99596	0.00273579	0.0294873
Akr1b10	1064.53	0.379577	0.0900011	4.21747	2.47056e-05	0.00125148
Otud4	12672.5	0.382029	0.124459	3.06951	0.0021441	0.0250962
Cdk17	4899.67	0.383367	0.132322	2.89722	0.0037648	0.0362964
Rtn2	334.51	0.384067	0.118932	3.22929	0.00124097	0.0179691
Dalrd3	910.433	0.384875	0.135437	2.84172	0.00448702	0.0411134
Slk	11519	0.385107	0.125639	3.06518	0.00217537	0.0253191
Cdc42bpg	6429.04	0.386327	0.0990959	3.89852	9.6783e-05	0.00336682
Klhl2	2829.53	0.387582	0.111038	3.49054	0.000482045	0.00943002
Mtap	11001.3	0.388457	0.118904	3.26697	0.00108704	0.016366
Wdr35	4025.9	0.389223	0.0847204	4.59421	4.34393e-06	0.000354845
Myof	56860.4	0.389265	0.100646	3.86765	0.00010989	0.00362448
AA388235	340.135	0.390781	0.122774	3.18291	0.00145801	0.0198414
Mrpl45	2337.57	0.392079	0.0883139	4.43961	9.01233e-06	0.000593481
Slc25a23	681.382	0.395805	0.13212	2.99579	0.0027373	0.0294873
Nap1l1	30355.7	0.397424	0.103855	3.82671	0.000129867	0.00392607
Lin7c	6416.25	0.398722	0.0933996	4.26899	1.96359e-05	0.00103266
Epb4.1	4022.4	0.399034	0.13243	3.01318	0.00258524	0.028428
Nsmaf	3614.85	0.400338	0.099122	4.03884	5.37164e-05	0.00223957
Mgat5	3002.41	0.401187	0.118458	3.38674	0.000707293	0.0122291
Mmd	4951.41	0.401984	0.129915	3.09422	0.00197333	0.0237773
Zfp239	426.279	0.402775	0.128457	3.13548	0.00171574	0.0218286
Cep126	545.301	0.40303	0.109557	3.67873	0.0002344	0.00580102
A930004D18Rik	403.651	0.403255	0.136159	2.96165	0.00305998	0.0315927
Ankrd13c	4231.79	0.40396	0.0874616	4.61871	3.86139e-06	0.000331229
Trim25	4425.23	0.409765	0.131041	3.127	0.00176602	0.0222901
Retsat	1173.11	0.41172	0.143534	2.86844	0.00412499	0.03859
Btbd3	6278.76	0.411744	0.108943	3.77943	0.000157187	0.004492
Tfap2a	1018.19	0.413825	0.146929	2.81651	0.00485492	0.0433821
Etnk1	6940.74	0.414996	0.101348	4.09478	4.22576e-05	0.00188245
Map2k3os	307.345	0.415739	0.138876	2.99359	0.00275713	0.0295957
Hsp90aa1	60232.5	0.416348	0.100327	4.1499	3.32628e-05	0.0015793
Nlk	2181.98	0.420006	0.130354	3.22204	0.0012728	0.0182412
Sord	798.748	0.420994	0.118892	3.54099	0.000398626	0.0083048
Cd151	8531.23	0.422159	0.121647	3.47035	0.000519785	0.00982854
Kdsr	6362.37	0.423113	0.12181	3.47355	0.000513627	0.00974862
Noc4l	1718.74	0.423608	0.13395	3.16244	0.00156452	0.0206161
Kif2a	9433.77	0.426124	0.11921	3.57457	0.000350804	0.00762307
Phgdh	19822	0.427572	0.105529	4.0517	5.08463e-05	0.00215117
Ssx2ip	1216.42	0.430938	0.135518	3.17992	0.00147315	0.0199931
Sesn3	2810.37	0.433657	0.15488	2.79996	0.00511094	0.0448889
Smim3	1579.61	0.433813	0.121448	3.57201	0.000354257	0.00768707
Pidd1	1577.35	0.436498	0.0986295	4.42564	9.61576e-06	0.00061712
Wdr89	285.735	0.4368	0.158772	2.75111	0.00593938	0.0491186
Bcl2l1	8534.14	0.439309	0.118342	3.71219	0.000205476	0.00539366
Gnpda1	2126.22	0.439427	0.129022	3.40583	0.000659632	0.0116307
Galm	1186.52	0.43954	0.150483	2.92086	0.00349062	0.0344443
Spag1	219.762	0.439596	0.142921	3.0758	0.00209936	0.0247191
Acvr1b	1334.56	0.440769	0.111371	3.95766	7.56871e-05	0.00280283
Tes	8257.86	0.44213	0.125748	3.51599	0.000438112	0.00884753
Sik3	8451.43	0.442389	0.107415	4.1185	3.81347e-05	0.00175026
Il6ra	542.549	0.443615	0.150754	2.94265	0.00325412	0.0328361
Sdccag8	1572.9	0.44425	0.120159	3.69718	0.00021801	0.00555789
Fam171a1	6870.9	0.4448	0.141122	3.15189	0.00162218	0.0211624
Prps2	3743.51	0.447708	0.125056	3.58006	0.000343516	0.00750779
Gm6634	559.841	0.448598	0.134139	3.34427	0.000824992	0.013701
Laptm4b	4562.89	0.450428	0.118055	3.8154	0.00013596	0.00403833
Suclg2	3953.51	0.452402	0.112543	4.01982	5.82423e-05	0.00234611
Nudt12	284.602	0.452979	0.12967	3.49331	0.000477077	0.00938742
Nxpe3	491.685	0.453759	0.0976865	4.64506	3.39981e-06	0.000304695
Serpini1	273.471	0.454247	0.13891	3.27009	0.00107514	0.0162354
Slc25a33	591.431	0.454386	0.141567	3.20969	0.00132877	0.0186694
Arap2	2156.57	0.455373	0.099886	4.55893	5.14148e-06	0.000400006
C77370	381.091	0.457151	0.161409	2.83226	0.00462208	0.0420204
Cldn12	3922.12	0.459389	0.151277	3.03673	0.00239156	0.0269304
Trim8	7676.26	0.461428	0.106999	4.31246	1.61447e-05	0.000885972
Srxn1	5033.12	0.4618	0.121548	3.79932	0.000145092	0.00423421
Enc1	11075.5	0.464859	0.0773704	6.00823	1.87562e-09	9.06342e-07
Alcam	10642.5	0.467136	0.100261	4.65922	3.17413e-06	0.000289611
Mast4	16462.7	0.470478	0.125544	3.74751	0.000178599	0.00489973
Atp8a1	600.023	0.47053	0.162612	2.89358	0.00380875	0.0365341
Abhd6	463.645	0.471827	0.137754	3.42515	0.000614462	0.011053
Adal	424.033	0.474823	0.11407	4.16255	3.14719e-05	0.00150994
Nmnat1	257.295	0.47565	0.139911	3.39965	0.000674714	0.0118141
Ston2	248.528	0.475956	0.149464	3.18441	0.00145048	0.0197918
Litaf	8824.71	0.477567	0.169947	2.81009	0.00495275	0.0439195
Wdr60	1057.11	0.477675	0.124418	3.83928	0.000123397	0.00381423
Stom	5488.35	0.478028	0.12848	3.72063	0.000198723	0.00525281
Tor4a	4123.42	0.478323	0.143202	3.34019	0.000837205	0.0137798
Slc25a24	14176.9	0.478331	0.113371	4.21916	2.45217e-05	0.00124633
9030617O03Rik	3564	0.479262	0.129548	3.69949	0.000216032	0.00553997
Ly75	4687.74	0.480557	0.169808	2.83	0.00465482	0.0421893
Apbb1ip	4591.58	0.483155	0.129796	3.72243	0.000197318	0.00524051
Socs6	4365.57	0.483326	0.131052	3.68804	0.000225986	0.00567549
Shb	1563.89	0.48362	0.133642	3.61878	0.000295997	0.00676196
Nkain1	3683.27	0.48431	0.155208	3.12039	0.00180613	0.0225335
Ptp4a3	4807.05	0.48458	0.133259	3.63638	0.000276499	0.00647272
Uck2	6145.02	0.484615	0.173916	2.78648	0.00532838	0.0460633
Fbxo33	2133.91	0.486247	0.110002	4.42034	9.85474e-06	0.000629788
Polm	1069.52	0.487961	0.161381	3.02366	0.00249734	0.0277649
Cep170	21421.8	0.488378	0.110177	4.43266	9.30772e-06	0.000602456
Slc27a1	1808.48	0.489941	0.121291	4.03939	5.35902e-05	0.00223957
Rin1	6462.68	0.490767	0.12684	3.86917	0.000109208	0.00361938
Cfap36	3325.04	0.492377	0.163579	3.01004	0.00261216	0.0286236
Ubash3b	820.294	0.492733	0.149891	3.28728	0.0010116	0.0156639
Bcam	222.011	0.493844	0.137998	3.57864	0.000345389	0.007527
Abcb1b	2313.89	0.49422	0.15936	3.10129	0.0019268	0.0235199
Cyp2u1	762.129	0.496315	0.164959	3.00871	0.00262357	0.0286493
Peak1	40308.3	0.498111	0.103271	4.82335	1.41167e-06	0.000163215
Prdx6	10486.5	0.500003	0.104624	4.77906	1.76121e-06	0.000191909
Rftn1	3018.08	0.503462	0.125622	4.00774	6.13017e-05	0.00242422
Fam134b	958.653	0.50524	0.183751	2.74958	0.0059671	0.0492522
Trp53bp2	3752.89	0.506177	0.115912	4.36691	1.26015e-05	0.000745554
Ccdc181	444.855	0.50716	0.17384	2.9174	0.00352964	0.0346203
Fip1l1	6261.43	0.507743	0.127805	3.97279	7.10358e-05	0.00268977
Apobr	1185.64	0.511082	0.128888	3.96531	7.32999e-05	0.00274124
S100a6	79574.2	0.513756	0.0976421	5.26162	1.42789e-07	2.73758e-05
Nav1	10452.1	0.515661	0.170699	3.02088	0.0025204	0.0279458
Pcdh7	21379.3	0.518071	0.156344	3.31365	0.000920857	0.0147279
Ccp110	1794.62	0.520901	0.158787	3.28049	0.00103627	0.0158415
Rras2	7685.1	0.524029	0.0857303	6.11253	9.80634e-10	5.30453e-07
Nadk2	1997.21	0.524935	0.141192	3.71789	0.000200897	0.00529179
Fbxo28	5554.11	0.525392	0.101505	5.17601	2.26682e-07	3.85768e-05
Fam213a	655.16	0.52838	0.155301	3.4023	0.000668218	0.0117275
Tmem199	1143.56	0.530634	0.174663	3.03804	0.00238121	0.0268546
Pla2g7	2042.72	0.532685	0.167848	3.17361	0.00150557	0.0202169
Adm	4098.68	0.533442	0.192322	2.7737	0.00554236	0.0471069
Cln3	836.758	0.534779	0.188606	2.83542	0.00457649	0.0417563
Rragd	283.823	0.535597	0.170979	3.13254	0.00173302	0.0219835
Gm11944	148.985	0.536706	0.186178	2.88275	0.00394222	0.0373181
Gas7	5051.05	0.538199	0.143746	3.74409	0.000181049	0.00493203
Hsph1	10558.9	0.540389	0.154749	3.49205	0.000479333	0.00939721
Spred3	3052.95	0.541457	0.151223	3.58053	0.000342904	0.00750524
Oxr1	7803.4	0.542074	0.142304	3.80926	0.000139385	0.00412329
Steap1	1272.89	0.542651	0.157066	3.45494	0.000550422	0.0102669
Mrps6	5991.05	0.545056	0.171027	3.18695	0.0014378	0.0196797
Gja1	59398.1	0.545414	0.195481	2.79011	0.00526902	0.0457131
Kcne4	347.404	0.545738	0.172328	3.16686	0.00154094	0.0204192
Plk3	1503.95	0.545786	0.174627	3.12544	0.0017754	0.0223727
Has3	293.225	0.548486	0.17753	3.08953	0.00200471	0.0239647
Uaca	4465.3	0.548562	0.141333	3.88135	0.00010388	0.00352916
Slc30a4	16512.2	0.54923	0.176269	3.11587	0.00183402	0.0227689
Pxn	6334.38	0.551069	0.147571	3.73425	0.000188273	0.00508305
Fam214a	1937.6	0.551373	0.125667	4.38758	1.14619e-05	0.000701689
Tmsb4x	62520.3	0.556728	0.101317	5.49492	3.90894e-08	9.70572e-06
Otud1	793.951	0.559111	0.102743	5.44182	5.27391e-08	1.2481e-05
Itprip	6618.39	0.559229	0.159961	3.49603	0.000472244	0.00932543
Sh3kbp1	16476.9	0.559803	0.11164	5.01434	5.32145e-07	7.74988e-05
Cflar	12011	0.560811	0.119227	4.70373	2.55449e-06	0.00024474
Fam60a	1592.79	0.562563	0.131556	4.27621	1.90098e-05	0.00100672
Fhod3	453.742	0.567209	0.173332	3.27239	0.00106643	0.0161522
Cttnbp2nl	13059.3	0.568509	0.097557	5.82746	5.62788e-09	1.93727e-06
Lrrk2	9266.5	0.568845	0.181342	3.13687	0.00170762	0.021789
Zfpm2	2262.91	0.570386	0.128558	4.4368	9.13064e-06	0.000596089
Lnx1	319.001	0.571446	0.163435	3.49648	0.000471435	0.00932162
Rapgef3	1281.31	0.576768	0.193851	2.97531	0.00292691	0.0306596
Ralgapa2	1680.55	0.576791	0.172364	3.34636	0.0008188	0.0136431
Nmt2	5439.09	0.579454	0.141969	4.08156	4.47339e-05	0.00196388
Jmjd1c	11122.8	0.580811	0.114772	5.06054	4.18061e-07	6.46118e-05
Plaur	4858.88	0.581782	0.159565	3.64606	0.000266294	0.00635163
Pkn3	947.064	0.583212	0.181256	3.21761	0.00129262	0.0184177
Mob3b	199.896	0.583302	0.188763	3.09012	0.00200075	0.0239647
Cobll1	5749.87	0.583778	0.122865	4.75139	2.02021e-06	0.000209576
Zfp697	2194.69	0.58475	0.121757	4.80258	1.5663e-06	0.000177039
Trp53i11	801.697	0.585518	0.131044	4.46809	7.89209e-06	0.000528909
4930556M19Rik	209.46	0.58675	0.177448	3.30661	0.00094433	0.0150082
Slc35f1	187.167	0.587007	0.213263	2.75251	0.00591408	0.049082
Fam49a	1241.45	0.587634	0.201232	2.92017	0.00349837	0.0344738
Sema3a	18199.9	0.590194	0.157421	3.74914	0.000177439	0.00488634
Carhsp1	12416.6	0.59216	0.128413	4.61137	4.00032e-06	0.000333943
Ifit2	2635.27	0.592431	0.180697	3.27859	0.00104327	0.0158968
Tfpi	3850.74	0.597743	0.171312	3.4892	0.000484462	0.00944358
Gyk	1026.26	0.600613	0.133071	4.51348	6.37734e-06	0.000455619
Krt20	300.906	0.601176	0.17879	3.36248	0.000772457	0.0130497
Has2	3136.03	0.602809	0.213315	2.82591	0.00471466	0.0425556
Hectd2	520.219	0.60384	0.194369	3.10667	0.00189206	0.0232985
Tgif1	4957.69	0.604246	0.163894	3.68681	0.00022708	0.00567549
Slc4a11	339.265	0.604477	0.194884	3.10173	0.00192397	0.0235193
Dock4	2905.52	0.604985	0.149809	4.03837	5.38231e-05	0.00223957
Perm1	275.136	0.607486	0.192923	3.14885	0.00163914	0.0213102
Gdpd1	755.894	0.607984	0.207306	2.93279	0.00335932	0.0336139
Oip5	345.581	0.608373	0.211344	2.87859	0.0039946	0.0377196
Ndrg1	1668.91	0.609093	0.156863	3.88296	0.000103192	0.00352015
Thsd7a	6730.03	0.610373	0.14321	4.26208	2.02531e-05	0.00106143
Sipa1l3	6967.42	0.611324	0.163146	3.74709	0.000178896	0.00489973
Olr1	220.219	0.613126	0.210098	2.91829	0.00351959	0.0345705
Cdh2	23494.4	0.618157	0.159357	3.87907	0.000104856	0.00353708
Chic1	1285.4	0.618547	0.171739	3.60167	0.000316182	0.00702183
Tiparp	2338.74	0.618619	0.136266	4.53979	5.6309e-06	0.000420126
Tead4	1000.36	0.619013	0.198345	3.12089	0.00180308	0.0225335
Phlda1	3488.08	0.619077	0.103911	5.95774	2.55756e-09	1.07602e-06
Akr1b8	2995.49	0.619115	0.142869	4.33344	1.46798e-05	0.000820441
Clcn3	1929.63	0.619388	0.167547	3.6968	0.000218338	0.00555789
Hbegf	8412.65	0.620382	0.199963	3.10248	0.00191907	0.0234783
Ap1s2	4011.85	0.620606	0.190006	3.26625	0.00108982	0.0163916
Fam73a	1282.11	0.62069	0.206907	2.99984	0.00270118	0.0292857
Iffo2	12625.2	0.621262	0.153072	4.05863	4.93617e-05	0.00210601
Ppip5k1	1089.3	0.624703	0.0766338	8.1518	3.58553e-16	1.81021e-12
Hmgcll1	704.321	0.626242	0.212798	2.9429	0.00325156	0.0328321
Tom1l1	1380.19	0.626602	0.160239	3.91042	9.21368e-05	0.00323033
Stc1	3203.06	0.626825	0.199592	3.14052	0.00168646	0.0215919
Htr2a	2383.45	0.629961	0.156541	4.02425	5.7157e-05	0.00231471
Svip	625.931	0.630314	0.203506	3.09727	0.00195309	0.0236797
Dusp10	2129.09	0.630712	0.156332	4.03445	5.47304e-05	0.00226482
Ormdl1	1018.27	0.632414	0.162233	3.89818	9.69189e-05	0.00336682
Clca3a1	936.249	0.633631	0.173853	3.64463	0.000267777	0.00635774
Pak1	3331.66	0.636226	0.173079	3.67592	0.000236991	0.00581762
Atrn	12946	0.640741	0.0893347	7.17237	7.37121e-13	1.33449e-09
Jun	18125.7	0.64149	0.204136	3.14247	0.0016753	0.0215493
Cdh26	155.056	0.642877	0.190685	3.3714	0.000747864	0.0127414
Ermp1	5313.02	0.6458	0.18124	3.56324	0.000366304	0.00782517
4930402H24Rik	9096.6	0.648741	0.109133	5.94452	2.7727e-09	1.10514e-06
Map3k9	299.23	0.650387	0.225433	2.88506	0.00391338	0.0371379
Clic1	26446.8	0.650538	0.179534	3.62348	0.000290666	0.00668896
C530008M17Rik	3217.3	0.651042	0.210815	3.08821	0.00201367	0.0240339
A730017L22Rik	411.393	0.652472	0.152158	4.28813	1.80185e-05	0.000971204
Galnt7	2707.99	0.653351	0.150134	4.3518	1.35025e-05	0.000774655
Antxr2	8599.29	0.655595	0.180898	3.62412	0.000289947	0.00668896
Exoc3l4	218.471	0.65816	0.199971	3.29128	0.000997323	0.0155246
Sema5a	2924.32	0.659073	0.156434	4.2131	2.51892e-05	0.00127172
Cfap69	218.705	0.660916	0.143212	4.61494	3.93216e-06	0.00033283
Nceh1	2224.36	0.662464	0.132028	5.01759	5.2325e-07	7.69431e-05
Bbs12	381.497	0.662876	0.2376	2.78988	0.00527273	0.0457131
Nr4a1	2997.74	0.663024	0.217787	3.04437	0.00233169	0.0265288
Eps8	10961.7	0.663254	0.224665	2.95219	0.00315526	0.0322684
Rgmb	4074.35	0.665442	0.137877	4.82635	1.3906e-06	0.000162016
Tnfaip2	6778.8	0.667465	0.142854	4.67236	2.97757e-06	0.00027499
S1pr1	2694.75	0.669995	0.142021	4.71758	2.38663e-06	0.000236082
Neto2	2308.3	0.670213	0.23844	2.81082	0.00494154	0.0438791
Chrnb1	611.255	0.672893	0.228386	2.9463	0.00321602	0.0325818
Lpar6	1483	0.675751	0.0942302	7.17128	7.42976e-13	1.33449e-09
Ntn4	5966.31	0.676507	0.243645	2.77661	0.00549297	0.0468185
Mdm2	24412.8	0.677114	0.117494	5.76298	8.26394e-09	2.60762e-06
Fosl1	888.841	0.679027	0.232001	2.92683	0.00342431	0.0339873
B230118H07Rik	476.864	0.679701	0.188015	3.61514	0.000300183	0.00679564
Nt5dc3	5389.82	0.682158	0.129546	5.26576	1.39614e-07	2.71101e-05
Tmem47	7832.12	0.683632	0.0817891	8.35847	6.35354e-17	5.28983e-13
Cyp27a1	79.6468	0.686522	0.232382	2.95428	0.00313397	0.0321413
Ptpre	1573.8	0.689528	0.219448	3.14209	0.00167744	0.0215493
Gm20257	67.4385	0.691505	0.226194	3.05713	0.00223466	0.0257974
Podxl	77.5764	0.693062	0.247515	2.80008	0.00510901	0.0448889
Tmem200a	2617.89	0.694501	0.201593	3.44507	0.000570907	0.0105211
Cdkn2a	4260.76	0.699792	0.254269	2.75217	0.00592016	0.0491055
Pcgf5	874.152	0.702171	0.177538	3.95505	7.65195e-05	0.00281685
Epha2	12434.3	0.703143	0.197008	3.56911	0.000358196	0.00773529
Sms	3181.36	0.703269	0.16607	4.23478	2.28778e-05	0.00117063
Mtmr10	8134.55	0.703442	0.183554	3.83234	0.000126932	0.00388386
4921536K21Rik	83.6949	0.704308	0.200573	3.51148	0.000445619	0.00895625
Procr	1671.53	0.705181	0.142119	4.96191	6.98017e-07	9.61105e-05
Sdk1	1995.74	0.707167	0.236725	2.9873	0.00281454	0.0299073
Rhpn1	133.238	0.712493	0.196419	3.62741	0.00028628	0.00666053
Ica1l	400.29	0.715619	0.192018	3.72683	0.000193903	0.00519798
Ctnnal1	2934.02	0.717671	0.257727	2.78461	0.00535916	0.0461192
Rsbn1	1941.92	0.71896	0.137446	5.23084	1.68746e-07	3.11686e-05
Ehd4	5551.57	0.720342	0.104662	6.88255	5.87899e-12	6.36023e-09
Pdlim2	3286.58	0.720917	0.186624	3.86293	0.000112036	0.00365711
Aif1l	3092.29	0.723573	0.180176	4.01592	5.92131e-05	0.0023726
Ezr	4828.64	0.724151	0.252147	2.87194	0.00407956	0.0383306
Hspa4l	6790.28	0.725004	0.238052	3.04557	0.00232241	0.0264476
Ndrg2	1493.27	0.726455	0.257548	2.82065	0.0047926	0.0430538
Sema4b	2660.32	0.72784	0.20947	3.47468	0.000511469	0.00973396
Gpnmb	5176.4	0.728694	0.142976	5.09663	3.45762e-07	5.51253e-05
Slc25a37	3889.89	0.729882	0.193647	3.76914	0.000163814	0.00463599
Syngr1	205.732	0.733367	0.258056	2.84189	0.00448473	0.0411134
Sema6b	249.811	0.735734	0.256464	2.86876	0.00412088	0.038576
Mlkl	790.911	0.739659	0.193251	3.82745	0.000129475	0.00392207
Glrx	1487.71	0.744435	0.212752	3.49908	0.000466864	0.00927255
Hdac9	866.637	0.749426	0.247437	3.02875	0.00245565	0.0274286
Mbp	825.141	0.750036	0.233035	3.21855	0.0012884	0.0183748
Rasa1	15834.5	0.750066	0.198298	3.78251	0.000155255	0.00444517
Ppp4r2	7539.65	0.750652	0.272273	2.75699	0.00583363	0.0486543
Chmp4c	496.48	0.757771	0.175846	4.3093	1.63772e-05	0.000895481
Cystm1	216.262	0.759137	0.241709	3.14071	0.0016854	0.0215919
Spry2	6623.14	0.759818	0.167274	4.54234	5.56319e-06	0.000419204
Erc2	988.842	0.760975	0.213377	3.56635	0.000361991	0.0077549
Ppp1r9a	352.434	0.762073	0.192035	3.9684	7.23557e-05	0.00272081
Fgf1	81.7577	0.76668	0.264981	2.89334	0.00381168	0.036539
Ier3	3909.66	0.770165	0.177105	4.34864	1.36982e-05	0.000779975
Nes	25076.7	0.774563	0.168585	4.59448	4.33823e-06	0.000354845
Ptges	3453.64	0.777054	0.194736	3.9903	6.59906e-05	0.00255203
Map7d2	125.749	0.777575	0.277259	2.80451	0.00503938	0.0444793
Kitl	3549.5	0.779274	0.262869	2.9645	0.00303174	0.0313439
Shroom2	1566.26	0.781155	0.112043	6.97194	3.12607e-12	3.94562e-09
Bend4	456.804	0.783093	0.197318	3.96868	7.22714e-05	0.00272081
Il11	739.678	0.785354	0.200305	3.9208	8.82564e-05	0.00314525
Slc5a3	55769.4	0.79237	0.24596	3.22154	0.00127506	0.0182412
Lrrtm2	741.075	0.793766	0.249797	3.17764	0.00148478	0.0200776
Plekhn1	488.671	0.797759	0.179195	4.4519	8.51136e-06	0.000562939
9530053A07Rik	119.588	0.809145	0.246658	3.28042	0.00103651	0.0158415
Dio2	485.263	0.810953	0.20966	3.86794	0.000109757	0.00362448
Sdpr	43197.2	0.814245	0.126905	6.41619	1.39723e-10	1.05812e-07
Sat1	8646.79	0.814527	0.173578	4.69257	2.69799e-06	0.000253812
Ggct	404.052	0.816735	0.234427	3.48396	0.000494048	0.00958111
Crem	998.227	0.819864	0.170815	4.79971	1.58898e-06	0.000178272
Mapk13	1842.16	0.821209	0.221455	3.70824	0.000208702	0.00543592
Agpat9	263.284	0.822139	0.200203	4.10653	4.01647e-05	0.00181723
Ptgs1	8787.52	0.828059	0.24199	3.42187	0.000621926	0.011148
Map2k6	511.242	0.830372	0.278012	2.98682	0.00281893	0.0299073
M1ap	96.9759	0.832135	0.24206	3.43772	0.00058663	0.0107135
Nup62cl	254.309	0.832631	0.294898	2.82345	0.004751	0.0428276
Stamos	56.3508	0.834161	0.290658	2.86991	0.00410594	0.0385454
Nabp1	3150.03	0.838656	0.203406	4.12306	3.73877e-05	0.00173173
Shc4	426.897	0.842317	0.219131	3.84389	0.0001211	0.00379747
Amacr	1702.83	0.842836	0.238309	3.53674	0.000405095	0.00838736
Tmem158	307.779	0.842942	0.217215	3.88068	0.000104165	0.00352948
Ccnd1	50245.9	0.84445	0.206345	4.09242	4.26902e-05	0.00189614
Tbc1d2	3923.06	0.844691	0.164846	5.12413	2.98911e-07	4.92098e-05
Parvb	2234.39	0.848597	0.187771	4.51932	6.20375e-06	0.000447438
Tm4sf1	20270.9	0.84904	0.225334	3.76792	0.000164613	0.00464287
Dph6	1960.96	0.851643	0.141826	6.00487	1.91489e-09	9.06342e-07
Fam169a	83.7561	0.853254	0.27283	3.12742	0.00176348	0.0222901
Cacnb2	582.661	0.855773	0.237316	3.60605	0.000310892	0.00692466
Plch1	108.605	0.858906	0.189479	4.53299	5.81553e-06	0.000431774
Dgkk	480.222	0.859515	0.310911	2.7645	0.00570101	0.0479176
Zfp52	2739.67	0.859816	0.195366	4.40106	1.07724e-05	0.00066868
Msh5	73.6789	0.859963	0.312171	2.75478	0.00587311	0.0488759
Pdgfra	12692.8	0.863224	0.253706	3.40246	0.000667829	0.0117275
Pde7b	1035.09	0.865172	0.22378	3.86617	0.000110558	0.00362448
Etv4	3628.39	0.869161	0.24956	3.48277	0.000496253	0.00960523
Lif	2446.15	0.87021	0.234607	3.70922	0.0002079	0.00542907
Cpa4	110.716	0.87775	0.309309	2.83778	0.00454291	0.041475
Tmcc3	6303.41	0.886092	0.233531	3.79432	0.000148049	0.00428748
Ankrd1	3219.48	0.886419	0.237821	3.72725	0.00019358	0.00519798
Ercc1	2584.5	0.887304	0.201191	4.41025	1.03251e-05	0.000646216
Il18rap	2139	0.887728	0.270845	3.27762	0.00104687	0.0159355
Osbpl6	1533.95	0.888991	0.232163	3.82916	0.000128581	0.00391848
Samd10	306.064	0.892546	0.205543	4.34237	1.40954e-05	0.000796598
Egln3	592.689	0.899358	0.232998	3.85994	0.000113415	0.00367835
Rab11fip1	641.924	0.903379	0.236126	3.82583	0.00013033	0.00393224
Cck	1848.82	0.904745	0.186597	4.84866	1.243e-06	0.00014824
Foxl1	277.681	0.90566	0.244937	3.69752	0.000217713	0.00555789
Cntfr	427.966	0.906194	0.269127	3.36716	0.000759468	0.0128956
Arhgap22	1868.45	0.910111	0.26486	3.4362	0.00058994	0.0107517
Evi2a	288.678	0.912992	0.245289	3.72211	0.000197566	0.00524051
Klf5	923.772	0.92112	0.284449	3.23826	0.0012026	0.0175309
Alk	29.41	0.92343	0.328795	2.80853	0.00497688	0.0440818
Cgnl1	12480.9	0.924318	0.196422	4.70577	2.52915e-06	0.00024474
Flt4	4246.15	0.927583	0.242649	3.82273	0.00013198	0.00395054
Tmem74	270.253	0.933786	0.244743	3.81537	0.00013598	0.00403833
Catip	151.173	0.934241	0.256035	3.64889	0.00026338	0.00631196
Prdm8	170.806	0.934328	0.319023	2.92872	0.00340359	0.0339374
Rbpj	27271.3	0.940073	0.195971	4.79699	1.61068e-06	0.000179377
Rbm38	1224.77	0.941025	0.19228	4.89403	9.87905e-07	0.000122646
Mtcl1	1868.42	0.942518	0.178437	5.28207	1.2773e-07	2.51247e-05
Elavl4	148.436	0.945586	0.213989	4.41884	9.92313e-06	0.000631494
Bloc1s6	2707.01	0.946988	0.123214	7.68569	1.5218e-14	5.7623e-11
Apcdd1	2297.71	0.947395	0.175737	5.39099	7.0071e-08	1.56073e-05
Tspan7	1994.79	0.94752	0.160561	5.90131	3.60629e-09	1.28081e-06
Pgpep1l	47.8859	0.954186	0.329595	2.89503	0.00379128	0.0364358
Fez1	4685.81	0.959992	0.16101	5.9623	2.48718e-09	1.07602e-06
Gsto1	21813.4	0.964792	0.211007	4.57233	4.82335e-06	0.000380895
E2f8	2989.17	0.967957	0.300419	3.22203	0.00127286	0.0182412
Matn2	6928.6	0.968929	0.269404	3.59657	0.000322444	0.00712953
Skap1	219.848	0.973217	0.30951	3.14437	0.00166442	0.0214955
Grtp1	59.1898	0.973873	0.341084	2.85523	0.00430061	0.0398148
Vwa7	43.9383	0.976312	0.307985	3.17	0.00152439	0.0202886
Abcb1a	214.161	0.976484	0.275373	3.54604	0.000391063	0.00815845
Tmem171	98.7391	0.976909	0.313774	3.11341	0.00184937	0.0229032
Ntm	42.2858	0.985804	0.31856	3.09456	0.00197104	0.0237773
Fam84a	387.738	0.986679	0.318169	3.10112	0.00192793	0.0235199
Lancl3	1313.4	0.989432	0.220118	4.49501	6.95679e-06	0.000490082
Xdh	108.059	0.992467	0.255963	3.87738	0.000105588	0.00354597
Gfra1	1533.91	0.997985	0.294365	3.3903	0.000698163	0.0121266
Kcnh2	481.222	1.00696	0.273307	3.68436	0.000229282	0.00570966
Ankrd6	637.242	1.02699	0.164737	6.2341	4.54392e-10	2.75289e-07
Pdpn	15551.3	1.0277	0.227536	4.51667	6.28191e-06	0.000450928
Ampd3	2677.92	1.03325	0.23098	4.47333	7.70095e-06	0.000523731
Socs2	289.833	1.0381	0.31345	3.31184	0.000926852	0.0147925
Rgs16	6342.31	1.03812	0.223156	4.65199	3.28747e-06	0.000296381
Nlrc3	313.472	1.04674	0.246678	4.24333	2.20224e-05	0.00113453
Lipg	2989.76	1.04992	0.297467	3.52953	0.000416303	0.00853224
Kcnb2	69.9204	1.05095	0.310752	3.38196	0.000719705	0.0124012
Dyrk3	958.655	1.05416	0.277686	3.79621	0.000146923	0.00426735
Gm14057	158.746	1.05711	0.228893	4.61835	3.86798e-06	0.000331229
Pcdh20	839.766	1.05885	0.300959	3.51824	0.000434413	0.00882161
Abcg1	1615.62	1.07089	0.275763	3.88337	0.00010302	0.00352015
Bcar3	1158.69	1.07349	0.294014	3.65115	0.000261066	0.00626642
Itga4	7212.11	1.07355	0.383429	2.79986	0.00511246	0.0448889
Cxadr	507.213	1.07699	0.286993	3.75266	0.000174968	0.00483221
Tspan11	1056.64	1.0831	0.355613	3.04574	0.00232111	0.0264476
Acsl6	93.2546	1.08841	0.341032	3.19151	0.00141529	0.0194696
Hmga1	1006.73	1.08921	0.335303	3.24845	0.00116037	0.0171463
Mertk	1400.54	1.0897	0.248902	4.37802	1.19763e-05	0.00072268
Btn2a2	37.2698	1.09803	0.365421	3.00483	0.00265733	0.0288516
Nr4a2	1121.74	1.09896	0.270581	4.06149	4.87598e-05	0.00209211
Lrp2	1353.18	1.10037	0.344232	3.19659	0.00139061	0.0192309
Vav3	886.083	1.10332	0.234687	4.70123	2.58605e-06	0.000244802
Lce1h	105.115	1.11377	0.28854	3.86001	0.000113383	0.00367835
Amigo2	269.592	1.11466	0.266096	4.18896	2.8024e-05	0.00138537
Atp6v0e2	1325.03	1.11469	0.221106	5.04143	4.62057e-07	6.99831e-05
Pard6b	642.685	1.11661	0.36208	3.08388	0.00204317	0.0242903
Adora2b	1200.66	1.11831	0.226252	4.94275	7.70268e-07	0.00010198
Gpr149	1979.66	1.12492	0.310994	3.61716	0.00029785	0.00678382
Sh2d5	112.21	1.12808	0.345525	3.26483	0.0010953	0.0164439
Plau	15098	1.13023	0.20375	5.54714	2.90378e-08	7.71591e-06
Ccdc184	23.5787	1.14471	0.415489	2.75508	0.00586775	0.0488618
Pyhin1	78.2811	1.15562	0.289466	3.99226	6.54456e-05	0.00254164
Shtn1	395.345	1.1679	0.282831	4.12933	3.6382e-05	0.00169031
Arhgdib	14457.8	1.17495	0.251316	4.67518	2.93696e-06	0.000272903
Kctd12b	511.538	1.17593	0.295044	3.98559	6.73121e-05	0.00259417
Rbm47	718.917	1.17649	0.233324	5.04228	4.60008e-07	6.99831e-05
Frzb	987.818	1.1823	0.346243	3.41464	0.000638658	0.0113668
Mapk6	28986.1	1.18252	0.226769	5.21465	1.84164e-07	3.32064e-05
Dach1	634.12	1.18396	0.178708	6.62509	3.47042e-11	3.16326e-08
BC025920	42.6207	1.18944	0.292102	4.07201	4.66096e-05	0.00202278
Ankrd37	201.871	1.19208	0.345561	3.44971	0.00056119	0.0104037
Dusp5	1578.68	1.19824	0.195992	6.1137	9.73444e-10	5.30453e-07
Add2	78.5556	1.20303	0.438418	2.74403	0.00606898	0.0498497
Clec2h	24.7897	1.20561	0.428283	2.81498	0.00487806	0.0435119
AI662270	49.5283	1.21485	0.341637	3.55597	0.000376581	0.00794386
Gata3	1592.49	1.22032	0.316494	3.85573	0.000115384	0.0037086
Kcnh1	145.04	1.22745	0.30065	4.08265	4.45256e-05	0.00196042
Itga6	9917.87	1.22872	0.235265	5.2227	1.76333e-07	3.21775e-05
Spry4	4779	1.23657	0.191834	6.44605	1.14803e-10	9.15159e-08
Kcnk13	119.132	1.24288	0.320226	3.88125	0.000103922	0.00352916
Dusp6	6086.07	1.24745	0.196136	6.36011	2.01608e-10	1.38798e-07
Lingo2	992.136	1.25691	0.327112	3.84243	0.000121821	0.00380432
Fosb	535.544	1.25933	0.280372	4.49164	7.0678e-06	0.00049105
Ramp3	498.981	1.26494	0.231346	5.46773	4.55828e-08	1.11354e-05
Hmga2-ps1	1033.41	1.26923	0.297271	4.26962	1.9581e-05	0.00103266
Fam57b	34.4839	1.28044	0.381094	3.35992	0.000779654	0.0131353
Mdga2	163.154	1.28185	0.357969	3.58089	0.000342427	0.00750524
Prss2	55.0295	1.28666	0.429637	2.99476	0.00274664	0.029504
Gprc5a	5229.1	1.29369	0.29045	4.45407	8.42576e-06	0.000559721
Cds1	514.129	1.29759	0.285383	4.54686	5.44529e-06	0.000412372
Itgb7	110.768	1.30429	0.286485	4.55273	5.29543e-06	0.000407282
Sgms2	11304.8	1.30722	0.232413	5.62455	1.85993e-08	5.52363e-06
Bnc1	369.799	1.31062	0.316354	4.14289	3.42957e-05	0.0016182
Chrna1	103.088	1.31803	0.395003	3.33676	0.00084762	0.013909
Myo5c	242.31	1.31873	0.405368	3.25317	0.00114126	0.0169467
1700099I09Rik	20.1779	1.32031	0.455886	2.89614	0.00377778	0.0363753
Mcpt8	1389.32	1.32046	0.199413	6.62172	3.55048e-11	3.16326e-08
3110039M20Rik	97.3643	1.32122	0.474666	2.78347	0.00537801	0.0462289
Igsf9	181.834	1.33137	0.293973	4.52888	5.92973e-06	0.000438106
Gsto2	186.05	1.34055	0.279083	4.80341	1.55983e-06	0.000177039
Entpd1	534.236	1.34346	0.307828	4.36434	1.27508e-05	0.000748542
Olfr1314	65.8671	1.34404	0.273018	4.92288	8.52803e-07	0.000109375
Ano1	5131.46	1.35422	0.299276	4.52499	6.03992e-06	0.000439811
Gm5124	328.901	1.35612	0.31178	4.34961	1.36382e-05	0.00077949
Dll1	32.3206	1.37577	0.462339	2.97567	0.00292347	0.0306596
Aldh1a2	186.07	1.40289	0.312275	4.49249	7.03957e-06	0.00049105
Mmp13	727.27	1.40436	0.195579	7.18055	6.94316e-13	1.33449e-09
Krt18	393.799	1.40525	0.274011	5.12844	2.92153e-07	4.86258e-05
Gzme	479.447	1.41045	0.233115	6.05046	1.44431e-09	7.54326e-07
Spink2	88.6064	1.41168	0.403839	3.49564	0.000472932	0.00932686
Exd1	146.575	1.41322	0.224483	6.29545	3.06514e-10	1.93436e-07
Olfr1372-ps1	46.9082	1.41693	0.338292	4.1885	2.80805e-05	0.00138537
Serpinb2	214.885	1.43061	0.343136	4.16922	3.05645e-05	0.00147901
Sema6d	1657.76	1.43334	0.255063	5.61953	1.91472e-08	5.57699e-06
Tmem179	69.5173	1.43444	0.368679	3.89076	9.99321e-05	0.00344326
Clec4e	38.9215	1.44119	0.46805	3.07914	0.00207602	0.0245816
Clic5	114.186	1.45187	0.451061	3.21878	0.00128736	0.0183748
Cldn3	18.7776	1.47494	0.516885	2.85352	0.00432377	0.039956
Foxg1	2683.52	1.49228	0.305138	4.89052	1.00567e-06	0.000122838
Pde6h	36.7849	1.49664	0.413944	3.61555	0.000299706	0.00679544
Cdh4	563.219	1.49726	0.365343	4.09823	4.16326e-05	0.00186008
Sele	182.696	1.50806	0.528592	2.85298	0.00433113	0.0399752
Npnt	5786.07	1.51587	0.213747	7.09186	1.32321e-12	1.82193e-09
Pls1	241.428	1.51755	0.410617	3.69577	0.000219224	0.00556224
Rapgef4	49.1855	1.53255	0.440649	3.47793	0.000505302	0.0096456
Urah	15.7136	1.54099	0.527758	2.91988	0.0035017	0.0344842
Pbp2	500.328	1.5681	0.302866	5.17753	2.24845e-07	3.85768e-05
Errfi1	15030.7	1.57951	0.381872	4.13624	3.53044e-05	0.00165548
Ube2ql1	253.425	1.60785	0.279381	5.75503	8.66266e-09	2.67765e-06
Adcy8	52.7222	1.60822	0.557506	2.88466	0.00391835	0.0371385
Smtnl2	11.381	1.61924	0.572161	2.83004	0.00465419	0.0421893
9330175E14Rik	24.9796	1.62538	0.467233	3.47874	0.000503774	0.0096456
1810011O10Rik	831.626	1.62541	0.292324	5.56031	2.69299e-08	7.28357e-06
Pnp2	11.035	1.66054	0.582846	2.84902	0.00438535	0.0404003
Fstl4	72.6055	1.68337	0.410194	4.10385	4.06325e-05	0.00183161
Btbd11	2608.43	1.69557	0.312549	5.42498	5.79598e-08	1.35055e-05
S100a7a	207.682	1.70466	0.29358	5.80645	6.38111e-09	2.14774e-06
BC030500	33.8009	1.72255	0.489909	3.51605	0.000438011	0.00884753
Hlf	93.9246	1.72393	0.433529	3.97651	6.99337e-05	0.00266134
Dkk2	18445.1	1.72464	0.37721	4.57211	4.82845e-06	0.000380895
Aloxe3	53.215	1.72936	0.386616	4.47305	7.71108e-06	0.000523731
Gm12603	130.01	1.73847	0.391779	4.43738	9.10594e-06	0.000596089
Areg	179.029	1.76123	0.4213	4.18045	2.90927e-05	0.00142141
Amph	72.5179	1.76351	0.54415	3.24085	0.00119176	0.0174907
9330175M20Rik	12.6265	1.7752	0.564451	3.145	0.00166085	0.0214955
Sh3bgrl2	5508.97	1.77657	0.301117	5.89994	3.63626e-09	1.28081e-06
Cckar	25.3986	1.78398	0.56272	3.17029	0.00152289	0.0202886
Gm14137	326.073	1.78915	0.338123	5.29143	1.21367e-07	2.45096e-05
Nlrc5	525.674	1.80282	0.266817	6.75674	1.4113e-11	1.42504e-08
Dhh	240.111	1.83382	0.366756	5.00011	5.72986e-07	7.96187e-05
Pdzrn4	53.9947	1.84836	0.507319	3.64339	0.000269068	0.00635774
Trim54	23.2596	1.87632	0.572998	3.27456	0.00105826	0.0160767
St8sia1	128.217	1.8841	0.452683	4.16207	3.1538e-05	0.00150994
Syt13	1708.17	1.8907	0.226505	8.34728	6.98512e-17	5.28983e-13
Aspa	20.8677	1.90851	0.577886	3.30256	0.000958057	0.0150839
P2ry12	97.8053	1.92922	0.441889	4.36586	1.26626e-05	0.000746257
Acpp	382.061	1.95868	0.609101	3.21569	0.00130132	0.0184664
Hs3st1	396.828	1.96354	0.338503	5.80066	6.6053e-09	2.17487e-06
Tmod1	23.6847	1.99997	0.585045	3.4185	0.000629677	0.0112408
Upp1	125.559	2.03674	0.500272	4.07127	4.67585e-05	0.00202344
Itga2	737.833	2.03677	0.378251	5.38471	7.25605e-08	1.59275e-05
Sdcbp2	275.672	2.04159	0.594259	3.43552	0.000591421	0.0107517
Cnr1	273.724	2.06191	0.442817	4.65636	3.21844e-06	0.000291895
Tktl1	16.5437	2.09242	0.716504	2.92032	0.00349677	0.0344738
Hao1	13.9888	2.09879	0.653415	3.21203	0.00131802	0.0185872
Gap43	2228.05	2.10499	0.462582	4.55053	5.35119e-06	0.000407282
Mmp1b	41.0431	2.14997	0.49007	4.38706	1.14894e-05	0.000701689
Pak6	91.2915	2.15583	0.332592	6.48189	9.05806e-11	7.62185e-08
Prl3d2	19.8803	2.15884	0.715144	3.01876	0.00253814	0.0281013
Akr1c18	72.8323	2.16012	0.580024	3.7242	0.000195938	0.00523198
Vsig2	13.0352	2.16928	0.720724	3.00986	0.00261366	0.0286236
Wnt7a	27.3505	2.17108	0.720805	3.01202	0.0025952	0.0284832
Igsf11	758.945	2.17955	0.366396	5.94863	2.70404e-09	1.10514e-06
Tdrd12	15.425	2.18582	0.648453	3.37082	0.000749438	0.0127539
Cldn4	64.8828	2.24915	0.45717	4.91972	8.66694e-07	0.000109391
Atg9b	150.083	2.26787	0.50486	4.49208	7.05297e-06	0.00049105
Xirp2	98.645	2.38591	0.403977	5.90606	3.50388e-09	1.28081e-06
Mmp3	5881.52	2.42854	0.492001	4.93605	7.97226e-07	0.000104093
Ptpn22	252.589	2.43661	0.634581	3.83971	0.00012318	0.00381423
5830416P10Rik	21.7543	2.46671	0.639382	3.85796	0.000114335	0.00368545
Mmp10	518.188	2.50927	0.573531	4.37512	1.21368e-05	0.00072658
Msln	733.463	2.62875	0.838352	3.13562	0.00171491	0.0218286
1700012B09Rik	60.5241	2.64307	0.649605	4.06874	4.72689e-05	0.0020397
Nptx1	3341.62	2.70034	0.571087	4.72842	2.26269e-06	0.000226958
Wfdc2	49.8816	2.86848	0.733663	3.90981	9.23696e-05	0.00323102
Gchfr	838.53	2.94248	0.52608	5.59322	2.22895e-08	6.2518e-06
Btn1a1	70.5382	2.98852	0.575779	5.19039	2.09851e-07	3.69581e-05
Angptl7	11297.4	3.21437	1.03528	3.10484	0.00190384	0.0234055
Calr4	67.6252	3.30863	0.558559	5.92352	3.15119e-09	1.22379e-06
Corin	12.8477	3.46747	0.894407	3.87684	0.000105823	0.00354601
Il5ra	48.284	4.30076	0.719304	5.97905	2.24443e-09	9.99825e-07
Klrg1	20.3028	4.52177	1.07447	4.20837	2.57218e-05	0.00129429
