# Supplementary material for: Enhanced BRAF engagement by NRAS mutants capable of promoting melanoma initiation
Source: Nat Commun. 2022 Jun 7;13:3153. doi: 10.1038/s41467-022-30881-9 (PMC9174180; doi:10.1038/s41467-022-30881-9)
Supplement: Supplementary file 6 — Supplementary Data 3 [file 41467_2022_30881_MOESM6_ESM.xlsx]

## Sheet: Legend
Supplementary Data 3: Differential expression analysis of RNA sequencing data between NRAS mutant murine melanoma samples (related to Supplementary Figure 8)
Supplementary Data 3a: DESeq Analysis of murine melanomas expressing NRAS Q61K versus murine melanomas expressing NRAS Q61R (padj < 0.05)
Supplementary Data 3b: DESeq Analysis of murine melanomas expressing NRAS Q61L versus murine melanomas expressing NRAS Q61R (padj < 0.05
Supplementary Data 3c: DESeq Analysis of murine melanomas expressing NRAS Q61H versus murine melanomas expressing NRAS Q61R (padj < 0.05)

## Sheet: Supplementary Data 3a
Supplementary Data 3a: DESeq Analysis of murine melanomas expressing NRAS Q61K versus murine melanomas expressing NRAS Q61R (padj < 0.05)
mRNA	baseMean	log2FoldChange	lfcSE	stat	pvalue	padj
Heatr9	41.4374	-1.03911	0.226896	-4.57967	4.65706e-06	0.0324619
Irg1	83.4825	4.56536	1.00223	4.55519	5.23382e-06	0.0324619
Cxcl2	115.56	4.48661	0.949459	4.72544	2.29617e-06	0.0324619

## Sheet: Supplementary Data 3b
Supplementary Data 3b: DESeq Analysis of murine melanomas expressing NRAS Q61L versus murine melanomas expressing NRAS Q61R (padj < 0.05
mRNA	baseMean	log2FoldChange	lfcSE	stat	pvalue	padj
Ecel1	280.387	6.10137	1.05918	5.76044	8.38942e-09	0.000156102
Gfra3	963.774	3.92352	0.770273	5.09367	3.51189e-07	0.00217819
Kcna1	39867.2	2.08722	0.407276	5.12483	2.97799e-07	0.00217819
Ccdc91	1103.13	0.540534	0.108098	5.00041	5.72094e-07	0.00266124
Mpo	13.6812	-5.7674	1.16709	-4.94168	7.74527e-07	0.00274704
Chrdl2	22.4291	2.7666	0.564202	4.90357	9.41085e-07	0.00274704
Mrgprf	2264.26	1.22615	0.250995	4.88516	1.03344e-06	0.00274704
Hrk	18.45	4.42891	0.938904	4.7171	2.39228e-06	0.00556415
Kndc1	349.744	2.71298	0.579891	4.67844	2.89066e-06	0.00597628
Sspn	3062.36	0.917688	0.197133	4.65516	3.23725e-06	0.00602354
Deptor	8530.75	1.36548	0.302048	4.52074	6.16247e-06	0.0104241
Sim2	30.3517	4.52229	1.00565	4.49689	6.89553e-06	0.0106921
Oxtr	243.51	2.27769	0.510718	4.45979	8.20401e-06	0.0117425
Gfra2	7984.98	1.18499	0.270619	4.37882	1.19326e-05	0.014802
Rcan2	1599.98	2.31978	0.529307	4.38267	1.17232e-05	0.014802
Wnk1	32573.8	0.511217	0.117851	4.33782	1.439e-05	0.0167347
Prph	18.6117	-3.98914	0.930599	-4.28663	1.81401e-05	0.0177648
Flnc	21476.9	1.15929	0.270191	4.29064	1.78161e-05	0.0177648
AI854703	100.988	1.27042	0.296321	4.28732	1.8084e-05	0.0177648
Nrxn1	224.401	2.7076	0.636968	4.25077	2.13036e-05	0.0198198
Igsf21	517.803	2.33418	0.558652	4.17824	2.93772e-05	0.0260296
Snhg4	147.085	-0.7634	0.183486	-4.16054	3.1749e-05	0.0267208
Add2	2012.86	-1.76594	0.426375	-4.14176	3.44655e-05	0.0267208
Xpc	831.614	0.457014	0.11022	4.1464	3.37746e-05	0.0267208
Mmd2	7.07492	3.94306	0.95809	4.11555	3.8626e-05	0.0287485
Antxr1	6187.58	0.56771	0.13846	4.10019	4.12813e-05	0.0295431
Cldn11	118.079	3.50898	0.861679	4.07226	4.65584e-05	0.0320856
Pou3f2	140.86	-3.48755	0.859964	-4.05546	5.00347e-05	0.0332498
1500015O10Rik	175.462	-2.49585	0.619518	-4.0287	5.6085e-05	0.0359853
Itgb3	1247.5	0.726976	0.182263	3.98862	6.64587e-05	0.0412199
Hnrnpa1	213.474	-0.709203	0.17996	-3.94089	8.1179e-05	0.0487257
Mansc1	350.605	0.881569	0.224189	3.93226	8.41506e-05	0.0489309

## Sheet: Supplementary Data 3c
Supplementary Data 3c: DESeq Analysis of murine melanomas expressing NRAS Q61H versus murine melanomas expressing NRAS Q61R (padj < 0.05)
mRNA	baseMean	log2FoldChange	lfcSE	stat	pvalue	padj
Tspan2	799.878	1.82159	0.256595	7.09908	1.25586e-12	2.33678e-08
Kndc1	349.744	4.04125	0.579391	6.975	3.05876e-12	2.42515e-08
Mrgprf	2264.26	1.74142	0.250911	6.94039	3.91007e-12	2.42515e-08
Kcna1	39867.2	2.79017	0.407273	6.85086	7.34076e-12	3.41474e-08
Rcan2	1599.98	3.45404	0.529195	6.52698	6.71071e-11	2.49732e-07
Itgb3	1247.5	1.12435	0.182076	6.17516	6.60983e-10	2.00315e-06
Deptor	8530.75	1.85882	0.302031	6.15441	7.53592e-10	2.00315e-06
Kcna6	17160	2.01499	0.3295	6.11529	9.63788e-10	2.24165e-06
Gfra2	7984.98	1.61255	0.2706	5.95915	2.53552e-09	5.24205e-06
Rbsn	2549.15	0.48899	0.0831647	5.87979	4.10794e-09	7.4905e-06
Dkk2	1128.46	-3.28932	0.560614	-5.86735	4.4282e-09	7.4905e-06
Adgrg3	89.73	-1.86694	0.321466	-5.80757	6.33846e-09	9.82831e-06
Aebp2	3804.54	0.724481	0.125662	5.76533	8.15006e-09	1.13511e-05
Phf14	3295.39	0.632083	0.109786	5.75743	8.54064e-09	1.13511e-05
Hmga2-ps1	250.108	-1.13195	0.197081	-5.7436	9.26872e-09	1.14975e-05
Tlr9	366.496	-1.3761	0.241604	-5.69569	1.22872e-08	1.42892e-05
Ttyh1	3768.59	1.17238	0.207973	5.6372	1.72841e-08	1.8918e-05
Wasl	3236.81	0.528512	0.0942232	5.60916	2.03316e-08	2.10173e-05
Gfra3	963.774	4.28422	0.770233	5.56224	2.66338e-08	2.60829e-05
Nr4a2	784.266	1.70138	0.307264	5.5372	3.07348e-08	2.85942e-05
Plekha8	1639.39	0.64245	0.116534	5.51299	3.52793e-08	3.0117e-05
Zbtb20	5621.64	1.41912	0.258141	5.49748	3.85268e-08	3.0117e-05
Sorl1	1212.72	-1.65156	0.300517	-5.49572	3.89124e-08	3.0117e-05
Frzb	275.357	2.56163	0.467075	5.48441	4.14848e-08	3.0117e-05
Ecel1	280.387	5.80758	1.05924	5.48278	4.18692e-08	3.0117e-05
Dennd1c	325.245	-1.13366	0.2068	-5.48188	4.20832e-08	3.0117e-05
Luc7l2	8633.34	0.643887	0.117747	5.46841	4.54088e-08	3.02744e-05
Caln1	1485.89	-2.94973	0.539991	-5.46255	4.69349e-08	3.02744e-05
Tnfsf13b	276.038	-2.83531	0.519134	-5.46161	4.71842e-08	3.02744e-05
Nxph3	66.1679	3.48021	0.642035	5.42059	5.94017e-08	3.64778e-05
Abi3	305.638	-1.22209	0.225771	-5.41298	6.19857e-08	3.64778e-05
Card11	230.006	-2.15722	0.398696	-5.41067	6.27879e-08	3.64778e-05
St3gal4	1780.6	-0.857793	0.158751	-5.40338	6.53963e-08	3.64778e-05
Srpk2	4481.43	0.661956	0.122614	5.39869	6.71293e-08	3.64778e-05
Nkg7	108.81	-2.09322	0.388173	-5.39249	6.94865e-08	3.64778e-05
Rgag1	42.7315	1.70383	0.316127	5.3897	7.05757e-08	3.64778e-05
Mir568	196.936	1.60897	0.298835	5.38415	7.27862e-08	3.66036e-05
Fgd3	352.88	-1.20485	0.22464	-5.36344	8.16532e-08	3.9587e-05
Nrxn1	224.401	3.41238	0.636574	5.36054	8.29738e-08	3.9587e-05
Ccdc88b	501.207	-1.20627	0.226034	-5.33669	9.46595e-08	4.40332e-05
Pot1a	948.274	0.754828	0.141792	5.32348	1.01801e-07	4.62002e-05
Cnksr2	660.578	3.18765	0.60092	5.30462	1.12909e-07	5.00213e-05
Ciita	1033.82	-1.56201	0.294972	-5.29546	1.18718e-07	5.13719e-05
Nedd4l	4287.31	0.841505	0.159792	5.26626	1.39234e-07	5.888e-05
Npas3	156.13	1.78369	0.339977	5.2465	1.55014e-07	6.19439e-05
Sorcs3	39.6625	2.82438	0.53885	5.2415	1.59275e-07	6.19439e-05
Foxf1	384.021	2.65602	0.506953	5.23918	1.61293e-07	6.19439e-05
Agk	673.63	0.602765	0.115088	5.23744	1.62816e-07	6.19439e-05
Stab2	211.057	-2.73936	0.523068	-5.23709	1.63124e-07	6.19439e-05
Phyhipl	48.4188	3.60373	0.688783	5.23202	1.67668e-07	6.23959e-05
Eda	752.025	1.64578	0.315727	5.21268	1.86129e-07	6.6957e-05
Igsf3	5129.82	0.714651	0.137141	5.21107	1.87757e-07	6.6957e-05
Ipo8	3294.88	0.470184	0.0902784	5.20816	1.9072e-07	6.6957e-05
Sirpb1a	61.1575	-3.11862	0.599665	-5.2006	1.98651e-07	6.84501e-05
Apobec3	1007.64	-1.28916	0.248232	-5.19336	2.06537e-07	6.98735e-05
Slitrk5	478.746	3.77284	0.731541	5.15739	2.50422e-07	8.32073e-05
9430037G07Rik	173.958	1.29613	0.251788	5.14771	2.6369e-07	8.60785e-05
AI854703	100.988	1.51959	0.295507	5.14232	2.7137e-07	8.70584e-05
Cd4	212.567	-1.73103	0.336894	-5.13819	2.77394e-07	8.74826e-05
Pik3ap1	901.751	-1.25201	0.246037	-5.08869	3.60538e-07	0.000111809
Ermp1	3360.99	-0.722347	0.142572	-5.06652	4.05147e-07	0.000123583
Raf1	3965.53	0.525221	0.103771	5.06133	4.16352e-07	0.000124143
Csf3r	481.208	-1.33653	0.264163	-5.05951	4.20326e-07	0.000124143
Gpr88	172.393	-2.86053	0.567796	-5.03795	4.70555e-07	0.000135408
Atp6v0e2	1030.58	1.77558	0.352511	5.03694	4.73024e-07	0.000135408
Olfml2a	2900.6	2.6396	0.527355	5.00536	5.57584e-07	0.000157155
1500015O10Rik	175.462	-3.11292	0.622272	-5.00251	5.65882e-07	0.000157155
Igfbp4	28492.7	-1.55095	0.310215	-4.99961	5.74472e-07	0.000157194
Kcnh2	85.6104	1.98247	0.396816	4.99594	5.85498e-07	0.000157889
Klhl34	208.428	2.55424	0.512442	4.98445	6.21375e-07	0.000162948
Zfp638	7379.58	0.745289	0.149526	4.98433	6.2177e-07	0.000162948
Paip2b	1923.55	0.982536	0.197895	4.96493	6.87254e-07	0.000177607
4933431G14Rik	119.573	1.62875	0.328389	4.95981	7.05621e-07	0.000179856
Aplf	511.17	0.71444	0.144664	4.93861	7.86797e-07	0.000197837
Ntm	217.611	2.13343	0.435403	4.89988	9.58942e-07	0.000237907
Dnaaf3	104.056	-1.38241	0.282877	-4.88697	1.02397e-06	0.000250698
Tub	736.145	-2.08075	0.42701	-4.87284	1.10008e-06	0.000265834
43528	306.068	-4.35615	0.894892	-4.8678	1.12849e-06	0.000269203
Ccl19	181.404	-2.2463	0.462164	-4.86039	1.17156e-06	0.000275575
Dlgap1	642.611	3.45244	0.710648	4.85816	1.18482e-06	0.000275575
Zxdc	1972.42	0.816845	0.168585	4.84531	1.26412e-06	0.00029039
A430035B10Rik	56.6566	1.75714	0.364105	4.82591	1.39363e-06	0.000316235
Cadm1	3265.51	1.98358	0.411418	4.82133	1.42603e-06	0.000319688
Tor4a	994.717	-1.22042	0.253826	-4.80811	1.52367e-06	0.000336937
Kdm5a	7254.94	0.550015	0.114442	4.80608	1.53919e-06	0.000336937
Trim2	5733.44	1.17856	0.246125	4.78846	1.68069e-06	0.000363634
Camk4	168.2	-1.52993	0.319712	-4.78534	1.707e-06	0.000365083
Oxtr	243.51	2.44142	0.510596	4.78152	1.73977e-06	0.000365142
Wnk1	32573.8	0.563403	0.117848	4.78074	1.74653e-06	0.000365142
Atg7	1785.97	0.340189	0.0712617	4.7738	1.80785e-06	0.000373764
Fads1	5306.28	0.977046	0.205023	4.76554	1.88353e-06	0.000384865
Csf2rb2	1029.52	-1.34571	0.282506	-4.76347	1.90292e-06	0.000384865
Mturn	1424.95	1.55751	0.328167	4.74609	2.07384e-06	0.000414923
Sgcd	1198.47	1.27009	0.268273	4.73433	2.1978e-06	0.000435048
Eomes	79.9547	-2.33726	0.494357	-4.72788	2.26882e-06	0.000444377
Srgap3	1614.91	1.29487	0.274235	4.72176	2.33811e-06	0.000453179
Mkrn2	941.587	0.632629	0.134199	4.71411	2.42773e-06	0.000461835
Mbnl2	12539.3	0.47572	0.100922	4.71371	2.43241e-06	0.000461835
Sell	130.247	-2.06683	0.440015	-4.69718	2.63782e-06	0.000494401
Kcnk13	542.032	1.39722	0.297553	4.69569	2.65707e-06	0.000494401
Rspo3	44.034	-1.98211	0.423083	-4.68492	2.80073e-06	0.00051099
Myh3	94.8761	2.91335	0.621862	4.68489	2.80115e-06	0.00051099
Itgad	15.0683	-2.89585	0.619899	-4.67149	2.9902e-06	0.000532593
Adgrg5	45.633	-1.96567	0.420808	-4.67119	2.99466e-06	0.000532593
Atoh8	206.539	2.69573	0.577188	4.67045	3.00544e-06	0.000532593
Cd72	175.119	-1.88928	0.404761	-4.66764	3.04673e-06	0.000534816
Cd74	12390	-1.53013	0.328213	-4.66202	3.13117e-06	0.000544502
Gprin3	491.242	1.6146	0.346979	4.6533	3.26664e-06	0.000562799
Mkln1	3549.75	0.589145	0.126992	4.63922	3.4973e-06	0.000597012
1700047M11Rik	543.124	2.61695	0.565784	4.62534	3.73976e-06	0.000632598
Agbl3	232.639	1.04505	0.226591	4.61203	3.98751e-06	0.000668428
D730005E14Rik	136.391	-1.40187	0.30413	-4.60945	4.03737e-06	0.000670744
Reg1	698.543	-5.12633	1.11461	-4.59923	4.24051e-06	0.000698258
Ppp4r2	2994.62	0.618832	0.134991	4.58423	4.55652e-06	0.000743712
Lbp	3239.77	-2.17878	0.478679	-4.55166	5.32253e-06	0.000855182
Slc9a7	84.999	-1.23732	0.271899	-4.55066	5.34768e-06	0.000855182
Csf2rb	1401.93	-1.07937	0.237272	-4.54908	5.38801e-06	0.000855182
Selp	463.595	-2.07031	0.455242	-4.54771	5.42331e-06	0.000855182
Hmha1	1541.66	-1.07534	0.236847	-4.54024	5.61911e-06	0.000878612
Plce1	4853.13	1.24737	0.274955	4.53662	5.71619e-06	0.000886343
Bms1	2344.13	0.483765	0.106697	4.534	5.78775e-06	0.000890022
Traf3ip3	143.79	-1.40335	0.309936	-4.52786	5.95843e-06	0.000908758
Isy1	917.762	0.411164	0.0909872	4.51892	6.21548e-06	0.000940256
Itgal	576.026	-1.42165	0.314779	-4.51633	6.29203e-06	0.00094416
Ankrd26	1068.09	0.901737	0.199831	4.51251	6.4066e-06	0.000953661
Mal	470.814	3.08236	0.683711	4.50828	6.53563e-06	0.000965146
Ptprz1	17491.7	1.47547	0.32751	4.50512	6.63341e-06	0.000971873
Dock8	2166.98	-0.965217	0.214505	-4.49974	6.80359e-06	0.000987333
Zfp775	348.218	0.836354	0.185921	4.49845	6.84505e-06	0.000987333
Klf14	79.2421	-3.23424	0.719815	-4.49315	7.01766e-06	0.00100444
Mfsd7c	237.685	2.06636	0.460102	4.49108	7.08618e-06	0.00100651
Fnip2	5054.08	0.769776	0.171766	4.48155	7.41038e-06	0.00104458
Tcaf1	3052.11	0.759483	0.169577	4.4787	7.50992e-06	0.00105065
Dlec1	26.4875	-1.7593	0.393194	-4.47438	7.66316e-06	0.00106409
Jakmip1	20.8617	-1.97311	0.442164	-4.46239	8.10486e-06	0.00111709
9430041J12Rik	254.846	1.72825	0.388465	4.44893	8.62983e-06	0.0011807
Antxr2	5182.96	1.15286	0.259276	4.44646	8.72958e-06	0.00118563
Itgax	614.685	-1.47782	0.33255	-4.44391	8.83382e-06	0.00119109
Flnc	21476.9	1.19954	0.27019	4.43962	9.01183e-06	0.0012021
Adcy1	1100.01	1.5199	0.34241	4.43884	9.04464e-06	0.0012021
Dnah6	36.7963	-2.30045	0.51913	-4.43136	9.36424e-06	0.00123462
Fyb	1766.67	-1.26724	0.286058	-4.43003	9.42201e-06	0.00123462
Lims2	1376.49	1.20342	0.272293	4.41958	9.88909e-06	0.00128676
Card9	186.751	-1.04401	0.236686	-4.41096	1.02913e-05	0.00132466
Cyth4	1867.1	-1.13022	0.256268	-4.4103	1.03228e-05	0.00132466
Mpo	13.6812	-4.69785	1.06574	-4.40807	1.04296e-05	0.0013292
Il13ra2	66.918	-2.40393	0.545764	-4.4047	1.0593e-05	0.00134084
Ppip5k2	4142.81	0.91165	0.207204	4.39978	1.08361e-05	0.00136235
Pax9	35.182	2.22432	0.506459	4.39191	1.12357e-05	0.00140311
Zc3h12d	107.58	-1.64223	0.374533	-4.38474	1.16126e-05	0.0014405
Ddx47	1331.56	0.388919	0.0887736	4.38102	1.18123e-05	0.00145558
Prss35	122.386	-2.58533	0.59062	-4.3773	1.20156e-05	0.00147088
Comp	69.5565	-2.24665	0.513949	-4.37134	1.23485e-05	0.00149991
Zfp248	349.497	0.591231	0.135287	4.37019	1.2414e-05	0.00149991
Mctp2	358.789	-1.42323	0.32589	-4.36721	1.25842e-05	0.00151067
Apc2	2274.32	1.4136	0.323896	4.36438	1.27485e-05	0.00152059
Tigd2	784.352	0.773143	0.177336	4.35976	1.30204e-05	0.00154313
I830077J02Rik	89.3618	-1.26006	0.289125	-4.3582	1.31137e-05	0.00154434
Kcna2	11030.8	2.40208	0.552668	4.34633	1.38433e-05	0.00162001
Glyat	104.602	-3.90489	0.900257	-4.33753	1.4409e-05	0.00167568
Rasal3	220.654	-1.2856	0.296755	-4.33219	1.47631e-05	0.00170619
Ankrd44	2820.53	0.685537	0.158406	4.32772	1.50658e-05	0.00173043
Copg2	2263.16	0.415966	0.0961811	4.32482	1.52655e-05	0.00174261
Camk1d	1110.72	-0.876556	0.202802	-4.32222	1.54469e-05	0.00174831
Ikzf3	183.398	-1.88479	0.436151	-4.32141	1.55034e-05	0.00174831
Cd244	254.466	-1.46708	0.339628	-4.31967	1.56264e-05	0.00175157
5430437J10Rik	17.0785	-1.85169	0.429439	-4.31189	1.61867e-05	0.00180351
Igsf11	598.207	1.93592	0.449501	4.30683	1.65613e-05	0.00182434
Mansc1	350.605	0.964853	0.224035	4.30671	1.65698e-05	0.00182434
Il10ra	921.605	-1.13233	0.263169	-4.30266	1.68758e-05	0.00184711
Col9a2	46.569	2.18176	0.50742	4.29972	1.71016e-05	0.00185821
Pnmal1	195.183	1.71267	0.398411	4.29874	1.71769e-05	0.00185821
Sfmbt2	252.581	2.00886	0.468153	4.29103	1.77847e-05	0.00190282
Fam129a	5656.95	1.86352	0.434294	4.29091	1.77939e-05	0.00190282
Kcnh8	1467.21	1.33339	0.311187	4.28483	1.82878e-05	0.00194446
Klhdc10	3473.86	0.420408	0.0982485	4.27903	1.87713e-05	0.00197248
Rasa4	752.014	-1.26529	0.295735	-4.27847	1.88186e-05	0.00197248
Tnfsf4	13.4231	-2.69222	0.629337	-4.27787	1.88693e-05	0.00197248
Slk	8425.36	0.460675	0.107749	4.27543	1.90765e-05	0.001983
Snx20	177.783	-1.20361	0.281681	-4.27294	1.92915e-05	0.0019942
Cyp1b1	5270.55	-1.56131	0.365733	-4.26899	1.96356e-05	0.002013
Edil3	252.329	2.04313	0.478666	4.26838	1.96897e-05	0.002013
Hist1h1t	27.0789	2.38204	0.558627	4.26409	2.00717e-05	0.00203281
Ablim2	735.356	1.70319	0.399459	4.26376	2.0102e-05	0.00203281
Dok3	277.384	-0.941767	0.221102	-4.25942	2.0496e-05	0.0020544
Ppm1h	832.349	-0.867162	0.203608	-4.25898	2.05363e-05	0.0020544
Atp5sl	264.084	-0.884321	0.20815	-4.24847	2.15233e-05	0.00214163
Sh3rf3	261.229	-1.50373	0.35428	-4.24447	2.19108e-05	0.0021668
C030029H02Rik	87.7871	2.41625	0.569406	4.24347	2.20092e-05	0.0021668
Slc52a3	226.692	-1.42534	0.336222	-4.23928	2.24241e-05	0.00219102
Tbx18	760.349	1.02031	0.240759	4.23787	2.25649e-05	0.00219102
Svep1	15573.1	-1.38266	0.326297	-4.23744	2.26085e-05	0.00219102
4930480K15Rik	9.00319	2.73485	0.646408	4.23084	2.32817e-05	0.00224457
Skap1	55.6612	-1.37453	0.32563	-4.22113	2.43077e-05	0.00233141
Coch	735.985	-3.15078	0.748558	-4.20913	2.56352e-05	0.00244613
Matn4	873.567	3.64697	0.866809	4.20735	2.58377e-05	0.00245287
Wif1	204.722	-2.92745	0.696927	-4.20051	2.66317e-05	0.00251541
H2-Eb1	5067.34	-1.58098	0.3767	-4.19691	2.70581e-05	0.00253023
Rps6ka1	799.118	-0.90464	0.21555	-4.19689	2.70606e-05	0.00253023
Iqch	80.5681	1.63691	0.390492	4.19192	2.76607e-05	0.00257341
Jazf1	508.925	0.861119	0.205579	4.18874	2.80504e-05	0.00259668
5031414D18Rik	464.003	1.67355	0.400337	4.18035	2.91064e-05	0.00268111
Aldh1a2	1605.73	-2.93203	0.70158	-4.17918	2.92563e-05	0.00268163
Ociad2	197.255	-1.16663	0.279247	-4.17777	2.94376e-05	0.00268503
Sirpb1b	41.5587	-2.01331	0.482051	-4.17656	2.95957e-05	0.00268628
Herc3	828.252	1.00296	0.240233	4.17496	2.98044e-05	0.00269209
Ramp3	91.9452	2.05754	0.492979	4.17369	2.99708e-05	0.00269404
Egfem1	164.014	2.38283	0.571242	4.17132	3.02846e-05	0.00270916
Kbtbd2	3110.63	0.562319	0.13487	4.16935	3.05472e-05	0.00271958
Kcnj15	313.204	-2.02602	0.48621	-4.16697	3.08677e-05	0.00273502
Cnot4	2467.06	0.627102	0.150578	4.16463	3.11865e-05	0.00275017
Ddit4l	474.311	-1.54272	0.370765	-4.16092	3.16964e-05	0.00278196
Cd7	88.3131	-1.44435	0.347443	-4.15707	3.22358e-05	0.00281602
Ncf4	247.193	-1.22682	0.295395	-4.15315	3.27927e-05	0.00285128
Hsh2d	11.2562	-2.49562	0.602112	-4.14477	3.40149e-05	0.00294379
Rac2	851.905	-1.20501	0.291082	-4.13974	3.47694e-05	0.00299515
Fendrr	515.611	3.30993	0.800534	4.13466	3.55482e-05	0.00304161
Itgb5	4235.94	-0.580569	0.140434	-4.1341	3.56356e-05	0.00304161
Fgd2	625.615	-1.1304	0.274276	-4.12141	3.76555e-05	0.00319934
Myo1f	1091.77	-1.07661	0.261386	-4.11885	3.80764e-05	0.0032204
Spib	29.8719	-2.34985	0.571187	-4.11398	3.88893e-05	0.00327426
Siglece	164.645	-1.42835	0.347625	-4.10889	3.97562e-05	0.00333217
Prtg	655.082	1.46868	0.357979	4.1027	4.08349e-05	0.00340725
Tnfsf8	189.866	-2.25225	0.549522	-4.09856	4.15725e-05	0.0034533
Adam11	13193.7	1.6921	0.41307	4.09639	4.19647e-05	0.00346267
Zdhhc23	52.2469	-1.61438	0.39423	-4.09501	4.22147e-05	0.00346267
Cd300a	416.922	-1.34675	0.328888	-4.09485	4.22436e-05	0.00346267
Zfp637	675.388	0.521515	0.127435	4.0924	4.26936e-05	0.00348421
Pik3r5	515.111	-1.23906	0.302969	-4.08971	4.31905e-05	0.00350937
Zmynd15	179.63	-1.31195	0.321013	-4.08692	4.37145e-05	0.00351302
Bcl2l13	2881.41	0.491233	0.120206	4.08658	4.37779e-05	0.00351302
Abca6	3061.9	1.57481	0.385373	4.08645	4.38018e-05	0.00351302
LOC100038947	80.1449	-1.96637	0.481465	-4.08414	4.42407e-05	0.00353299
Arhgap9	422.235	-1.15407	0.283115	-4.07634	4.57499e-05	0.00363362
Csmd2	249.765	6.28423	1.54191	4.07562	4.58913e-05	0.00363362
Gm9733	17.2431	-2.81761	0.692085	-4.0712	4.67716e-05	0.00368762
Lgr6	2847.64	-1.75214	0.432016	-4.05572	4.99793e-05	0.00391694
Rsbn1	1471.59	0.435552	0.107407	4.05515	5.01011e-05	0.00391694
Cd300e	6.20988	-4.60855	1.13678	-4.05404	5.034e-05	0.00391915
Scimp	41.7507	-1.65369	0.408772	-4.04551	5.22094e-05	0.00404775
Sphkap	68.3604	-3.19889	0.792424	-4.03684	5.41749e-05	0.0041677
4732491K20Rik	213.944	1.30379	0.322984	4.03672	5.42045e-05	0.0041677
Spata18	38.1919	4.19855	1.04059	4.03477	5.46564e-05	0.00418515
Mmp3	5007.55	-2.27758	0.564828	-4.03234	5.52232e-05	0.00420412
Oas2	1013.1	-1.56772	0.38884	-4.03178	5.53561e-05	0.00420412
0610030E20Rik	1833.49	0.512626	0.127264	4.02804	5.6244e-05	0.004248
Fam205c	55.1584	-2.37245	0.589074	-4.02743	5.63904e-05	0.004248
Slc8a1	1479.44	-1.34202	0.333664	-4.02206	5.76915e-05	0.00432037
Arnt	4100.09	0.364018	0.0905167	4.02155	5.78154e-05	0.00432037
Fam134b	1598.97	0.967878	0.240802	4.01939	5.83498e-05	0.00434286
Wisp2	385.203	-2.34239	0.583065	-4.01737	5.88503e-05	0.00435186
Zbp1	486.254	-1.49945	0.373273	-4.01702	5.89385e-05	0.00435186
Cldn11	118.079	3.46012	0.861684	4.01554	5.93104e-05	0.00436201
Rnf19b	1703.73	-0.791471	0.197306	-4.01138	6.03642e-05	0.00441268
Rmnd5a	6252.56	0.598755	0.14928	4.01095	6.04737e-05	0.00441268
Trim33	3249.19	0.453533	0.113173	4.00742	6.13862e-05	0.00446177
Zfand4	251.613	0.930245	0.232391	4.00293	6.25635e-05	0.00452559
Trim9	94.9667	-2.22805	0.556814	-4.00143	6.29596e-05	0.00452559
Spg20	1627.33	0.412354	0.103055	4.00131	6.2994e-05	0.00452559
Itga11	591.224	-1.38311	0.345979	-3.99765	6.39742e-05	0.0045768
Rap1gap	425.122	1.82121	0.455664	3.99682	6.41987e-05	0.0045768
Amph	353.093	1.75027	0.438358	3.99278	6.53019e-05	0.00463768
Ccdc91	1103.13	0.431623	0.108158	3.99068	6.58835e-05	0.0046612
Asun	1515.33	0.443768	0.111286	3.98763	6.67375e-05	0.00470373
Shpk	1704.5	1.64753	0.413732	3.98212	6.8304e-05	0.00479597
Lurap1l	245.724	-1.63732	0.411266	-3.98116	6.85792e-05	0.00479719
Mtmr14	927.602	0.521725	0.131136	3.97849	6.93533e-05	0.00482798
Mios	1676.97	0.633128	0.159163	3.97786	6.95383e-05	0.00482798
Mat2a	5799.21	0.425942	0.10715	3.97521	7.03174e-05	0.00486392
Snca	78.8238	2.21111	0.556509	3.97318	7.09204e-05	0.00488747
Smarcad1	2550.72	0.526582	0.132573	3.97201	7.12691e-05	0.00489337
Zfp30	192.577	0.744648	0.187578	3.9698	7.19324e-05	0.00491064
Mefv	118.468	-2.00495	0.505099	-3.96942	7.20485e-05	0.00491064
Irf8	898.553	-1.01988	0.25717	-3.96578	7.31569e-05	0.00495977
Tex15	49.1576	-3.22139	0.812572	-3.96443	7.35711e-05	0.00495977
Flrt1	988.503	2.25608	0.569119	3.96415	7.3657e-05	0.00495977
Wdfy4	2079.7	-0.954133	0.240753	-3.96312	7.39771e-05	0.00495977
Slc24a2	354.363	2.13483	0.538729	3.96272	7.41019e-05	0.00495977
Kcmf1	2456.76	0.39554	0.099872	3.96047	7.48029e-05	0.00498874
Elf4	1636.51	-0.945529	0.239034	-3.95562	7.63361e-05	0.00506168
Slamf6	39.8949	-1.353	0.342074	-3.95529	7.64407e-05	0.00506168
Il2rb	488.741	-1.71088	0.432744	-3.95357	7.6995e-05	0.00508031
Jak3	1016.82	-1.22594	0.310257	-3.95135	7.77104e-05	0.00510939
Pla2g4c	233.813	1.38764	0.351279	3.95026	7.80677e-05	0.00511481
E030003E18Rik	273.813	2.41898	0.613332	3.944	8.0132e-05	0.00522072
Gm3893	52.2633	-3.11879	0.790834	-3.94367	8.02455e-05	0.00522072
Selplg	696.661	-1.183	0.300092	-3.94211	8.07688e-05	0.00523646
Nr2c2	3378.46	0.537562	0.136415	3.94065	8.12628e-05	0.0052502
Vgll4	2091.3	0.609979	0.155233	3.92944	8.51447e-05	0.00548196
Fxyd6	824.171	-1.78898	0.456243	-3.92112	8.81368e-05	0.00565504
Runx3	347.647	-1.06396	0.271995	-3.91168	9.16565e-05	0.00585702
Bdnf	163.29	-1.90157	0.486328	-3.91007	9.22697e-05	0.00585702
Sele	130.65	-2.14638	0.548962	-3.90989	9.23374e-05	0.00585702
C6	523.189	-1.93138	0.494042	-3.90935	9.25439e-05	0.00585702
Shisa5	3250.81	-0.678812	0.173816	-3.90535	9.40898e-05	0.00591682
Lrch3	4367.39	0.480693	0.123089	3.90526	9.41247e-05	0.00591682
Sox5	2806.98	0.998356	0.255788	3.90307	9.49814e-05	0.00595057
Slc16a2	1701.01	0.779614	0.199826	3.90147	9.5612e-05	0.00596998
D030047H15Rik	427.434	1.53819	0.394521	3.89889	9.66336e-05	0.00601358
Napsa	188.309	-1.56994	0.402748	-3.89806	9.69647e-05	0.00601407
Repin1	1171.66	0.648692	0.166463	3.89691	9.74277e-05	0.00602271
Cdh10	301.692	2.80764	0.720885	3.89472	9.8313e-05	0.00605732
Ubd	14.3599	-3.54174	0.90966	-3.89348	9.88183e-05	0.00606836
Hs3st3a1	151.95	2.56158	0.65887	3.88784	0.000101139	0.00619045
Trim30b	26.3422	-1.97787	0.508843	-3.88699	0.000101493	0.00619174
Neurl3	600.033	-1.05378	0.271333	-3.88372	0.000102872	0.00625537
Aldh1a1	2589.87	2.83835	0.731822	3.87847	0.000105117	0.00637102
Nup210	713.098	-1.0324	0.266375	-3.87573	0.000106307	0.00642227
Setbp1	2009.36	-1.01545	0.262118	-3.87402	0.000107054	0.00644646
Sntb1	2302.97	1.0897	0.281575	3.87001	0.000108831	0.00650641
Ccdc13	150.436	1.94653	0.502999	3.86985	0.000108903	0.00650641
Tnfsf18	482.643	-2.82373	0.729758	-3.86941	0.000109099	0.00650641
Ctsw	250.392	-0.737503	0.190918	-3.86293	0.000112037	0.00666027
9030617O03Rik	328.028	-0.871501	0.226079	-3.85484	0.000115804	0.00686229
Zfp831	85.3003	-1.61121	0.418417	-3.85072	0.000117769	0.00695658
Vav1	704.66	-1.0353	0.269033	-3.84822	0.000118981	0.00699393
Rpusd3	171.92	0.776562	0.201854	3.84716	0.000119497	0.00699393
Htr7	67.1171	-1.34885	0.350617	-3.84709	0.000119529	0.00699393
Avl9	1936.95	0.455098	0.118345	3.84551	0.000120302	0.00701709
Tm7sf3	3603.49	0.695506	0.180915	3.84439	0.000120855	0.00702734
Sema4f	3671.84	1.44508	0.376308	3.84015	0.000122958	0.00712734
Col4a4	546.108	1.67404	0.436234	3.83749	0.000124301	0.00716379
Tnfrsf1b	2052.72	-0.703681	0.183377	-3.83735	0.00012437	0.00716379
Styk1	106.28	-1.42629	0.371774	-3.83644	0.000124833	0.00716379
Gm9920	71.8355	1.52146	0.396641	3.83586	0.000125127	0.00716379
Il11ra1	2813.33	-1.28047	0.334037	-3.83331	0.000126431	0.00719721
Reg3g	359.697	-4.55562	1.18846	-3.83321	0.000126484	0.00719721
Umad1	461.382	0.570615	0.148897	3.83229	0.000126957	0.00720208
Arhgap30	1161.06	-0.934336	0.243952	-3.83	0.000128141	0.00722262
Daam2	4100.77	1.28922	0.336693	3.82907	0.000128628	0.00722262
Ypel2	2790.57	0.882373	0.230442	3.82905	0.000128641	0.00722262
Lck	123.104	-1.50809	0.393948	-3.82814	0.000129116	0.00722262
Tnfrsf14	990.956	1.3502	0.352729	3.82787	0.00012926	0.00722262
Slc14a1	145.658	-1.11779	0.292148	-3.8261	0.000130191	0.00725288
Gm6249	31.8636	-1.92856	0.504405	-3.82343	0.000131607	0.00729669
Cox6b2	41.0278	-1.3003	0.340113	-3.82314	0.000131762	0.00729669
Zim1	826.608	-1.95253	0.511079	-3.82041	0.000133231	0.00735614
Rrad	594.488	1.25803	0.329436	3.81874	0.000134137	0.00738426
Gm10677	126.232	1.86778	0.489369	3.81672	0.000135239	0.00742298
H2-Ab1	4231.53	-1.44088	0.377736	-3.81451	0.000136453	0.0074676
Plcg2	828.767	-1.00482	0.263577	-3.81226	0.000137704	0.00750864
Pard3b	2481.11	0.95103	0.249502	3.81171	0.00013801	0.00750864
Nlrp1b	443.858	-0.953318	0.250289	-3.80887	0.000139603	0.00757314
Mrps35	355.629	0.411176	0.108008	3.80689	0.000140725	0.00761181
Add1	9118.63	0.351776	0.0925339	3.8016	0.000143767	0.00775384
Nr4a1	3224.34	1.3328	0.351039	3.79672	0.000146623	0.00787775
Sectm1a	109.562	-2.1792	0.574043	-3.79623	0.000146911	0.00787775
Man1a	5368.3	-0.900974	0.237645	-3.79126	0.000149883	0.00800598
6030407O03Rik	53.7907	2.53045	0.667524	3.7908	0.000150163	0.00800598
Vldlr	4498.91	1.42219	0.37531	3.78937	0.000151032	0.00802928
Tatdn2	1461.36	0.400979	0.105882	3.78702	0.000152464	0.00808233
Myo1g	583.118	-1.10769	0.292757	-3.78365	0.000154548	0.00816953
Agap1	14908.8	0.865507	0.228867	3.78171	0.000155755	0.00819716
Hhex	146.734	-0.870543	0.230217	-3.7814	0.000155952	0.00819716
Sgce	2108.5	1.06124	0.280813	3.77917	0.000157353	0.00824699
Cdh19	16901.8	1.33652	0.353718	3.77848	0.000157786	0.00824699
Tmem173	1051.15	-0.989036	0.261893	-3.77649	0.000159055	0.00828784
Themis2	553.184	-1.25717	0.332951	-3.77586	0.000159459	0.00828784
Slc35b4	2233.81	0.548567	0.145426	3.77215	0.000161846	0.00837056
Pou2f2	194.189	-1.01789	0.269855	-3.77199	0.00016195	0.00837056
Pygo1	490.138	0.854318	0.226532	3.77129	0.000162407	0.00837094
Lgi2	599.207	-1.83505	0.486685	-3.77051	0.000162916	0.008374
Lyn	2745.81	-1.03051	0.273367	-3.76971	0.000163435	0.00837749
Kmo	217.432	-1.46551	0.38888	-3.76854	0.000164204	0.00839379
Cd28	65.4276	-1.09152	0.289868	-3.76556	0.000166173	0.00847118
Nuak2	421.108	-1.02725	0.272988	-3.763	0.000167887	0.00851532
Unc5a	268.812	-1.09386	0.290696	-3.7629	0.000167954	0.00851532
Upp1	315.06	-1.41395	0.375834	-3.76216	0.000168453	0.00851739
Wdr54	73.7138	1.09916	0.292308	3.76029	0.000169713	0.00855788
Ptpn21	4012.74	0.686349	0.182763	3.7554	0.000173064	0.00869443
Ankrd13c	2254.88	0.422341	0.112475	3.75498	0.000173356	0.00869443
Abcc12	8.97809	1.88999	0.503421	3.7543	0.000173826	0.00869455
Ccl5	103.595	-1.43999	0.383866	-3.75129	0.000175929	0.00877617
Cep112	1139.26	1.05475	0.281333	3.74911	0.000177462	0.00882899
Abca8a	15721	1.69368	0.452055	3.74662	0.000179231	0.00889321
Ppp1r9a	1133.86	1.54405	0.412249	3.74544	0.000180081	0.00891161
Prss23	5181.89	0.958061	0.255915	3.74366	0.000181357	0.00895095
Clasp2	5978.16	0.667456	0.178367	3.74203	0.00018254	0.00896722
Arhgap25	406.256	-0.836248	0.223483	-3.74188	0.00018265	0.00896722
Sox8	155.333	2.05869	0.550294	3.74107	0.000183242	0.00897257
H2-Aa	6211.1	-1.48099	0.396176	-3.73821	0.000185338	0.0090514
Ttc26	341.55	0.616506	0.164985	3.73675	0.000186418	0.0090568
Kdm3a	4138.95	0.733076	0.196181	3.73674	0.000186422	0.0090568
Casd1	2026.89	0.560473	0.150138	3.73304	0.000189183	0.009167
Plcb2	365.702	-0.976374	0.261769	-3.72991	0.00019155	0.00922523
Ccdc174	636.002	0.475139	0.1274	3.72951	0.000191854	0.00922523
C730002L08Rik	89.9784	2.55228	0.684417	3.72913	0.00019214	0.00922523
Xpc	831.614	0.41101	0.110225	3.72883	0.000192368	0.00922523
Psg17	1290.61	-2.70928	0.72671	-3.72815	0.00019289	0.00922649
Wnt6	203.876	2.83337	0.760338	3.72646	0.000194191	0.00926489
Sclt1	639.521	0.708612	0.19023	3.72503	0.00019529	0.00929353
Lst1	143.503	-1.24457	0.334225	-3.72374	0.00019629	0.00931726
Cxcl14	7045.51	-1.8447	0.496224	-3.71747	0.000201226	0.00950684
Fst	593.591	1.98833	0.534876	3.71737	0.000201306	0.00950684
Mettl14	642.484	0.524415	0.141133	3.71575	0.0002026	0.00953027
Ift122	1023.41	0.518024	0.139424	3.71547	0.000202826	0.00953027
Bcam	2013.11	-0.821449	0.221308	-3.71179	0.000205802	0.00963318
Cd22	123.853	-1.25584	0.338366	-3.71148	0.000206052	0.00963318
Gmip	1110.44	-0.626469	0.168844	-3.71034	0.000206983	0.00965248
Gcc1	1072.97	0.289716	0.0781085	3.70915	0.000207955	0.00967355
Lamc1	39655.7	0.442891	0.119498	3.70626	0.000210343	0.00976021
Trpm2	256.484	-0.961574	0.259765	-3.7017	0.000214157	0.00991248
Sh2d2a	140.059	-1.54941	0.4187	-3.70053	0.000215147	0.00993361
Inpp5d	1889.44	-0.859153	0.232258	-3.69913	0.000216338	0.00996388
Hrh2	55.5565	-1.43063	0.387184	-3.69496	0.000219922	0.0101039
Ccdc80	9205.13	-1.25695	0.340359	-3.69301	0.000221619	0.0101454
Ikzf1	854.602	-1.04048	0.281771	-3.69267	0.000221916	0.0101454
Arhgef16	348.886	2.35026	0.636882	3.69026	0.000224022	0.0102166
Dock2	2082.73	-1.07432	0.291422	-3.68649	0.000227373	0.0103347
Palld	4135.67	-0.814865	0.221065	-3.68609	0.000227723	0.0103347
C5ar2	189.951	-1.30265	0.353895	-3.68088	0.000232428	0.0105226
Fgr	299.619	-1.50686	0.40965	-3.6784	0.000234698	0.0105996
6330407A03Rik	154.547	-1.03372	0.281183	-3.67633	0.000236612	0.0106466
Ptprc	3082.53	-1.27153	0.345898	-3.67604	0.000236884	0.0106466
Cfi	558.583	-3.28257	0.893278	-3.67475	0.000238085	0.0106748
S1pr4	63.8397	-1.35163	0.367957	-3.67334	0.000239404	0.0107082
Sulf2	7937.48	-0.942028	0.257021	-3.66518	0.000247161	0.0110112
Tbx4	281.214	2.54733	0.695091	3.66474	0.000247592	0.0110112
Oaz3	45.4292	1.55394	0.424127	3.66384	0.00024846	0.0110112
D630003M21Rik	719.536	1.81105	0.494389	3.66321	0.000249071	0.0110112
Nlrp1c-ps	399.833	-1.17628	0.321215	-3.66197	0.000250281	0.0110112
Spns3	31.6787	-1.52437	0.416291	-3.66179	0.00025046	0.0110112
Gpr132	142.331	-1.2014	0.32812	-3.66147	0.000250769	0.0110112
Reck	2200.94	0.709109	0.193676	3.66132	0.000250915	0.0110112
Lpin2	1388.13	-0.303644	0.083019	-3.65753	0.000254661	0.0111494
Rbm15	2127.69	0.584652	0.159984	3.65443	0.000257753	0.0112569
Cnp	10661.8	0.8581	0.234886	3.65326	0.000258928	0.0112569
Epb4.1l4b	3388.16	1.24133	0.339816	3.65296	0.00025923	0.0112569
Csmd1	9570.51	1.14271	0.312842	3.65266	0.000259537	0.0112569
Cemip	381.704	-1.98115	0.543174	-3.64737	0.000264939	0.0114645
Adcy2	443.965	-1.12743	0.309213	-3.64613	0.000266218	0.0114931
Ttc23	1070.41	0.388216	0.106587	3.64224	0.000270279	0.0116414
Ppfia4	282.699	-1.07786	0.296075	-3.64049	0.000272118	0.0116935
Glcci1	1632.27	0.754238	0.207264	3.63902	0.000273681	0.0117101
Igsf21	517.803	2.03315	0.558719	3.63894	0.000273761	0.0117101
Serpina3g	286.865	-1.75847	0.483593	-3.63625	0.000276633	0.0118057
Art3	1257.39	1.61123	0.443382	3.63395	0.000279113	0.0118843
Tbc1d8	780.408	-0.71053	0.195588	-3.63278	0.00028038	0.011911
Mc2r	17.8588	-3.88645	1.07027	-3.63129	0.000282005	0.0119267
Samd3	60.8606	-1.87247	0.515652	-3.63127	0.000282031	0.0119267
Recql	905.754	0.380815	0.104917	3.62969	0.000283758	0.0119725
Cep78	428.66	0.39721	0.109617	3.62363	0.000290501	0.0122186
Inpp1	645.767	0.668487	0.184498	3.62327	0.000290904	0.0122186
Foxo4	1830.59	0.628348	0.173474	3.62215	0.000292161	0.0122438
B4galnt1	872.155	-0.952517	0.263052	-3.62102	0.000293439	0.0122697
Immt	3658.72	0.349815	0.0967422	3.61595	0.00029925	0.0124846
Ceacam16	10.7093	-1.73654	0.481095	-3.60955	0.000306728	0.0127425
F930015N05Rik	48.3381	2.87536	0.796611	3.60949	0.000306801	0.0127425
Abcg2	2463.72	0.709845	0.196875	3.60556	0.000311482	0.0128803
Icam1	1208.21	-1.03758	0.287774	-3.60554	0.000311503	0.0128803
2010005H15Rik	9.10059	7.21762	2.0054	3.59909	0.000319327	0.0131746
Il1r1	4253.63	-1.20923	0.33616	-3.59717	0.000321695	0.0132095
Pknox2	432.094	0.936023	0.260242	3.59674	0.000322236	0.0132095
Cadm2	386.948	2.17791	0.605608	3.59623	0.000322865	0.0132095
Opcml	282.442	1.71639	0.477291	3.59611	0.000323015	0.0132095
Olfr175-ps1	9.05935	1.98848	0.55324	3.59425	0.000325325	0.0132525
Snx27	3975.11	0.481484	0.133964	3.59412	0.000325491	0.0132525
Coro1a	1294.82	-1.20962	0.336913	-3.59032	0.000330275	0.0133879
Kif16b	1914.6	0.411341	0.114583	3.58989	0.00033082	0.0133879
Bmper	942.425	-1.41886	0.39525	-3.58977	0.000330973	0.0133879
Fam205a1	60.5546	-2.30921	0.643717	-3.5873	0.00033412	0.0134858
Reep1	406.255	0.979849	0.273341	3.58471	0.00033745	0.0135907
Was	301.864	-0.998465	0.278666	-3.58302	0.000339643	0.0136495
E030013I19Rik	376.578	-2.53587	0.708425	-3.57959	0.000344139	0.0138004
Lax1	74.8921	-1.41799	0.396246	-3.57857	0.000345479	0.0138243
Bin2	326.405	-1.17885	0.329682	-3.57573	0.000349252	0.0138888
Cd9	7131.89	0.831316	0.23252	3.57525	0.000349896	0.0138888
Runx1	5355.34	-1.2288	0.343785	-3.57433	0.000351128	0.0138888
Mboat2	1167.99	0.850721	0.238043	3.57381	0.000351818	0.0138888
Dctn1	5640.18	0.612167	0.171296	3.57374	0.000351917	0.0138888
Ifi27l2b	8.39951	2.27771	0.637383	3.57354	0.00035219	0.0138888
Batf3	125.105	-1.19584	0.334647	-3.57345	0.000352313	0.0138888
Klra14-ps	30.6728	-2.39191	0.669606	-3.57212	0.000354103	0.0139298
Map10	115.506	-1.19044	0.333342	-3.57123	0.000355305	0.0139476
Vav3	980.213	-0.958029	0.268506	-3.56799	0.000359727	0.0140914
Ptk2b	821.606	-1.21774	0.341413	-3.56677	0.000361407	0.0141068
Ms4a4b	167.669	-1.49341	0.41872	-3.56661	0.000361635	0.0141068
Fam26f	37.7325	-1.74198	0.488628	-3.56505	0.000363789	0.0141611
Sp4	1198.16	0.64449	0.180987	3.56098	0.000369473	0.0143447
Pstpip1	328.052	-0.783004	0.219948	-3.55996	0.000370918	0.0143447
Rassf8	1545.93	0.742426	0.20857	3.55961	0.000371407	0.0143447
Ccdc77	431.634	0.554185	0.155693	3.55948	0.000371588	0.0143447
Six4	191.692	-1.84928	0.519739	-3.5581	0.000373551	0.0143906
Fblim1	3035.95	-1.00893	0.283642	-3.55706	0.000375028	0.0144177
Cxcl13	60.5591	-2.73433	0.768953	-3.55591	0.000376668	0.0144508
Tfr2	77.1992	-2.47645	0.69668	-3.55464	0.000378498	0.0144912
Epsti1	488.081	-1.24626	0.350786	-3.55277	0.000381199	0.014543
Tlr1	335.854	-1.20882	0.340262	-3.55262	0.000381415	0.014543
Ptpn22	237.646	-1.09547	0.308526	-3.55065	0.000384277	0.0146222
BC037034	879.677	-0.515776	0.145393	-3.54746	0.000388968	0.0147705
9930021J03Rik	2772.92	0.354126	0.09988	3.54552	0.000391844	0.0148456
Scml2	312.72	1.39626	0.393862	3.54505	0.000392542	0.0148456
Tm6sf1	592.197	-1.00401	0.283402	-3.54271	0.000396036	0.0149277
Pirb	1176.47	-1.44714	0.408506	-3.54252	0.000396318	0.0149277
Dio3os	44.8911	-2.32601	0.656736	-3.54177	0.000397446	0.01494
St7	530.496	0.388992	0.109855	3.54095	0.000398693	0.0149566
Pirt	696.416	-2.46344	0.695887	-3.54001	0.000400119	0.0149799
Nrsn1	9.47714	-3.93368	1.1124	-3.53622	0.000405895	0.0151656
Il21r	305.95	-0.965991	0.273339	-3.53404	0.000409264	0.0152609
St6gal2	15.3731	-2.91274	0.82445	-3.53294	0.000410962	0.0152935
Tsen2	453.995	0.482929	0.136802	3.53013	0.000415356	0.015411
Stambp	940.884	0.513346	0.145429	3.52986	0.000415774	0.015411
Acss1	783.973	0.522355	0.148036	3.52857	0.000417806	0.0154555
Orai2	738.562	-0.816121	0.231507	-3.52525	0.000423083	0.0156133
Ccr2	2245.05	-1.47656	0.418901	-3.52483	0.000423751	0.0156133
Nap1l5	59.097	1.04208	0.296177	3.51842	0.00043412	0.0159638
Hpcal1	760.084	-0.70417	0.200217	-3.51704	0.000436395	0.0160158
Iars2	2390.79	0.274021	0.0779418	3.51571	0.000438587	0.0160574
Slamf8	81.7167	-1.45072	0.412692	-3.51526	0.00043933	0.0160574
Ing3	722.866	0.598317	0.170229	3.51478	0.000440119	0.0160574
Wbp1	979.627	0.412741	0.117468	3.51366	0.000441981	0.0160938
Sbf2	6673.6	0.35261	0.100421	3.51133	0.000445868	0.0162036
Rbfox3	9.49506	-2.2643	0.645024	-3.51041	0.000447423	0.0162285
Foxj2	2032.79	0.434014	0.123693	3.50879	0.00045015	0.016249
Itga8	21017.9	-2.18839	0.623727	-3.50857	0.000450524	0.016249
Pnpo	209.907	-0.918789	0.261874	-3.50852	0.00045061	0.016249
Hck	483.546	-1.00565	0.287024	-3.50373	0.000458797	0.0165123
Psg19	205.162	-2.92234	0.834254	-3.50294	0.000460155	0.0165292
Nlrc4	157.107	-0.868258	0.248215	-3.49801	0.000468737	0.016805
Pydc4	94.6749	-1.54581	0.44247	-3.49359	0.000476575	0.0170531
Klhl42	2366.6	0.504472	0.14443	3.49285	0.000477898	0.0170677
Cd300c	7.26898	-3.17179	0.908662	-3.49061	0.000481912	0.017178
Matn2	44635	0.936234	0.268273	3.48985	0.00048329	0.0171942
Sult6b1	33.6096	-1.0502	0.301351	-3.48499	0.000492153	0.0174209
Mafb	2857.95	-1.0928	0.313581	-3.4849	0.000492316	0.0174209
Zfp251	1096.6	0.326142	0.0935893	3.48482	0.000492471	0.0174209
Lrg1	1307.95	-1.73357	0.497676	-3.48333	0.000495212	0.0174847
4933404O12Rik	198.717	0.619813	0.177987	3.48236	0.000497015	0.0175151
Irf5	738.491	-0.866147	0.248961	-3.47905	0.000503188	0.0176966
Efhd1	791.719	1.31171	0.37708	3.47859	0.000504068	0.0176966
Tnpo3	3513.89	0.345533	0.099373	3.47713	0.000506814	0.0177595
Qser1	4390.43	0.457568	0.131765	3.47259	0.000515458	0.0180284
Clnk	44.7783	-1.35565	0.390582	-3.47084	0.000518839	0.0181126
Gpr37l1	3858.12	1.88365	0.543071	3.46851	0.000523346	0.0182042
Cpa6	14.1118	-2.71824	0.783698	-3.46848	0.000523419	0.0182042
Hoxd4	202.834	-1.11466	0.321561	-3.46642	0.000527444	0.0182818
Me3	119.433	1.24246	0.358437	3.46633	0.000527616	0.0182818
Lgals3bp	3845.09	-1.04954	0.303118	-3.46248	0.00053522	0.0185109
Slc2a13	1907.62	0.632994	0.182875	3.46135	0.00053748	0.0185545
Pcdhga2	164.901	-1.01722	0.294153	-3.45812	0.000543952	0.0187432
Zfp212	1056.65	0.455582	0.131825	3.45595	0.000548349	0.0188347
Cd69	23.586	-1.50696	0.436065	-3.45581	0.000548633	0.0188347
Mmp19	1876.27	-0.9993	0.289219	-3.45517	0.000549955	0.0188453
Atp1a4	18.9871	-2.15184	0.622984	-3.45408	0.000552166	0.0188863
Gmcl1	901.818	0.42287	0.122581	3.44973	0.000561152	0.0191584
Pax1	64.0105	-3.04947	0.884758	-3.44668	0.000567525	0.0193406
Macrod2	229.108	0.754897	0.219391	3.44087	0.000579843	0.0197242
Fbxl14	1520.89	0.431807	0.125535	3.43974	0.000582265	0.0197705
Arhgap4	465.17	-0.896943	0.261089	-3.43539	0.000591697	0.0200292
Tnfsf11	66.5841	-2.55732	0.744437	-3.43524	0.000592037	0.0200292
Sned1	5022.54	-1.36051	0.396145	-3.43439	0.0005939	0.0200557
Serpinb6b	190.258	-1.49629	0.436039	-3.43155	0.000600141	0.0202232
Rfxap	356.13	0.555068	0.161773	3.43115	0.000601033	0.0202232
Fat3	149.871	1.61759	0.472087	3.42647	0.000611489	0.0205076
Adap1	196.304	-0.838048	0.244587	-3.42638	0.000611691	0.0205076
Slit3	9716.56	-1.15558	0.337318	-3.42578	0.000613041	0.0205159
Gprasp1	1631.81	0.468644	0.136955	3.42189	0.000621885	0.0207745
2410004P03Rik	33.1183	-1.45555	0.425618	-3.41985	0.000626558	0.0208931
Acvrl1	2252.41	0.753536	0.220393	3.41905	0.0006284	0.0209034
Acsf2	919.676	-0.5716	0.167214	-3.41837	0.000629969	0.0209034
Gem	427.672	1.17361	0.343336	3.41826	0.000630238	0.0209034
Pnp2	37.9343	-1.27086	0.371903	-3.41717	0.000632756	0.0209496
Uri1	1980.18	0.335815	0.0982912	3.41653	0.000634246	0.0209617
Pnpla7	1034.04	-0.548541	0.160632	-3.41489	0.00063808	0.021051
Mtap	2208.94	-1.30046	0.381264	-3.41093	0.000647422	0.0213214
Naip5	300.764	-0.919959	0.269897	-3.40856	0.000653065	0.0214692
Trpc3	287.309	1.01183	0.296915	3.40781	0.000654865	0.0214904
Gm4759	88.2581	-1.54819	0.45475	-3.4045	0.000662863	0.0217146
Chrm3	286.588	-2.70657	0.79531	-3.40316	0.000666117	0.0217829
Apeh	986.671	-0.441991	0.129905	-3.40242	0.000667924	0.0218036
Map3k4	3983.54	0.90732	0.266745	3.40145	0.000670287	0.0218424
Cep83	1162.69	0.463865	0.136595	3.39591	0.000684003	0.0222504
Mx1	201.819	-1.22065	0.359817	-3.39243	0.000692765	0.0224891
Hdhd3	76.925	-0.664404	0.195885	-3.39181	0.000694318	0.0224891
Slfn10-ps	164.23	-1.20885	0.356431	-3.39156	0.000694965	0.0224891
Pltp	3319.06	-1.13133	0.333764	-3.3896	0.00069994	0.0226107
Ugcg	3541.21	-0.922413	0.27262	-3.38351	0.000715665	0.0230786
Hapln1	18.2862	3.28073	0.970502	3.38045	0.000723675	0.023261
B230307C23Rik	183.008	-0.444021	0.131352	-3.38039	0.00072382	0.023261
1700071M16Rik	99.7364	-1.43469	0.424584	-3.37904	0.000727402	0.0233358
Atxn1l	3995.82	0.328205	0.0971563	3.37811	0.000729852	0.0233741
Madcam1	3.19414	-3.31786	0.982607	-3.37659	0.000733902	0.0234634
Nfam1	856.21	-1.05145	0.311547	-3.37492	0.000738361	0.0235655
Sash3	348.564	-1.07683	0.319233	-3.37317	0.000743078	0.0236754
4632428N05Rik	2090.01	-0.993447	0.294577	-3.37245	0.000745029	0.023697
Ppp1r26	663.032	0.957443	0.2841	3.3701	0.000751415	0.0238246
Naprt	295.406	-0.570828	0.169384	-3.37003	0.0007516	0.0238246
Tifab	418.507	-0.930163	0.276239	-3.36724	0.00075925	0.0240131
Cd209c	76.0141	-1.49033	0.44268	-3.3666	0.000761015	0.0240131
Tll1	302.708	-1.25408	0.372586	-3.36589	0.00076296	0.0240131
Anks1	3510.79	0.635111	0.188691	3.36589	0.000762979	0.0240131
Sh2b2	252.563	-0.927461	0.275578	-3.36552	0.000764	0.0240131
Sema3f	2432.26	-1.10182	0.327509	-3.36424	0.000767551	0.0240526
Tdrkh	406.538	1.17736	0.349975	3.36413	0.000767843	0.0240526
Mical3	5922.96	0.980208	0.291418	3.36359	0.000769369	0.0240599
Klre1	46.784	-2.2029	0.655173	-3.36232	0.000772911	0.0241301
Fgd5	2186.18	1.00654	0.299559	3.36009	0.000779182	0.0242852
Gcfc2	495.866	0.687642	0.204762	3.35825	0.000784385	0.0243753
A430078G23Rik	68.1343	-1.24282	0.370092	-3.35814	0.000784694	0.0243753
Tmeff2	427.334	-1.61233	0.480265	-3.35716	0.000787477	0.024421
Zfp862-ps	710.232	0.954162	0.284341	3.3557	0.000791657	0.0245098
1810026J23Rik	1169.19	-0.194692	0.0580837	-3.35192	0.000802541	0.0248054
Fads2	1951.58	0.76616	0.22864	3.35095	0.000805359	0.0248295
Zeb2	31304.7	0.86259	0.257435	3.35072	0.000806029	0.0248295
Lilrb4a	863.39	-0.826853	0.246802	-3.35027	0.000807323	0.0248295
Ptk2	5955.99	0.59905	0.179328	3.34052	0.000836205	0.0256753
Mterf4	1962.83	-1.06545	0.319158	-3.33831	0.000842884	0.0257376
Thnsl1	265.491	0.538779	0.161395	3.33827	0.000843028	0.0257376
Asap3	959.324	-0.87446	0.261953	-3.33823	0.000843141	0.0257376
C1qtnf1	1313.31	-0.819415	0.245479	-3.33802	0.000843765	0.0257376
Tada3	1043.75	0.456498	0.136791	3.3372	0.00084628	0.0257721
Pkn2	3981.7	0.385908	0.115662	3.33653	0.000848309	0.0257917
A4galt	572.411	-1.24334	0.372771	-3.33539	0.000851808	0.0258187
Art2a-ps	48.203	-1.50988	0.452777	-3.33471	0.000853869	0.0258187
Rbm28	1793.85	0.360868	0.108222	3.33451	0.000854504	0.0258187
Ece2	380.217	-0.756402	0.226846	-3.33443	0.00085475	0.0258187
Thra	2843.71	0.620169	0.186213	3.33042	0.000867141	0.0261506
AI197445	275.673	0.796775	0.23929	3.32975	0.000869237	0.0261714
Sla	684.452	-1.29938	0.390308	-3.32911	0.000871232	0.026189
Arhgef10	4335.47	0.544359	0.163564	3.32812	0.000874345	0.0262402
Fut4	224.84	-0.742159	0.223041	-3.32746	0.000876413	0.0262599
Ank3	8106.43	1.26642	0.380663	3.32688	0.00087823	0.0262721
Kmt2e	8304.83	0.473903	0.14249	3.32586	0.000881464	0.0263265
Podnl1	87.3688	-1.12867	0.339425	-3.32525	0.000883405	0.0263422
Cyp39a1	847.274	0.891802	0.268283	3.3241	0.000887037	0.0264082
Brpf1	2176.8	0.457222	0.137776	3.31858	0.000904761	0.0268511
Adamts15	1899.36	-1.36574	0.411544	-3.31857	0.000904801	0.0268511
Ubl4a	560.53	0.224582	0.0676941	3.3176	0.000907951	0.0269017
St3gal5	1071.52	0.916078	0.27617	3.31708	0.000909634	0.0269087
Tbc1d24	1031.76	0.363919	0.109745	3.31604	0.000913041	0.0269201
Arrb2	1346.78	-0.453555	0.136788	-3.31574	0.000914014	0.0269201
Tbx21	35.4247	-1.67538	0.505322	-3.31547	0.000914883	0.0269201
Pkd2	5770.92	0.321421	0.096954	3.31519	0.000915807	0.0269201
Megf6	659.98	-1.71567	0.51761	-3.3146	0.000917739	0.0269343
Fcgr4	240.902	-2.07376	0.625735	-3.31412	0.000919331	0.0269386
Ccdc181	266.663	0.670099	0.202452	3.30992	0.00093323	0.0273028
Xxylt1	825.703	-0.334894	0.101229	-3.30827	0.000938749	0.0274212
Krba1	990.134	0.882651	0.26724	3.30283	0.000957129	0.0279143
Tnfrsf10b	509.476	-0.935239	0.283466	-3.2993	0.000969256	0.0282237
Cdkn1b	2439.55	0.692766	0.210018	3.29861	0.000971649	0.0282492
Myd88	1074.3	-0.630162	0.19109	-3.29772	0.000974733	0.0282946
Plag1	165.972	-1.65263	0.501416	-3.29593	0.000980968	0.0284052
Clec4a1	577.438	-1.26441	0.383658	-3.29568	0.000981842	0.0284052
Zfp385b	204.951	-1.87396	0.568676	-3.29531	0.000983123	0.0284052
Musk	150.71	-1.39036	0.42216	-3.29343	0.000989712	0.0285513
Rasgrp4	447.426	-0.953716	0.289625	-3.29293	0.000991484	0.0285581
Fam65c	369.685	-1.48019	0.450194	-3.2879	0.00100937	0.0290221
Slc35a3	1440.21	0.412288	0.12541	3.28753	0.00101071	0.0290221
Cd59a	1486.21	1.14854	0.349527	3.28599	0.00101626	0.0290382
2310001H17Rik	75.4651	-0.986548	0.300231	-3.28596	0.00101636	0.0290382
Tmem237	957.521	0.753552	0.229335	3.28581	0.00101689	0.0290382
Sbno2	4003.01	-0.863328	0.262781	-3.28535	0.00101855	0.0290382
H2-DMb1	547.093	-1.1206	0.341106	-3.28521	0.00101908	0.0290382
Cxcr3	75.2686	-1.27292	0.387639	-3.28379	0.00102422	0.0291402
Rxrg	1515.39	1.7937	0.546368	3.28296	0.00102724	0.0291814
Dram1	888.827	-1.15119	0.350758	-3.28201	0.0010307	0.0292078
Nid2	6701.32	0.950302	0.289564	3.28184	0.00103131	0.0292078
Ick	2703.58	0.512809	0.156301	3.28091	0.00103473	0.0292602
Rfxank	598.097	0.504938	0.153987	3.2791	0.00104137	0.0294034
Prickle2	5172.63	0.618173	0.188548	3.2786	0.00104322	0.0294108
Fgf7	423.759	-1.08711	0.331797	-3.27643	0.00105128	0.0295577
Plekhg1	9138.28	0.696921	0.212713	3.27634	0.0010516	0.0295577
Sema5b	236.931	1.46714	0.44809	3.27422	0.00105954	0.0297358
Glycam1	3.47631	-4.62534	1.4133	-3.27271	0.0010652	0.0298498
Serpina3n	5103.76	-1.94302	0.593786	-3.27226	0.0010669	0.0298524
8030423F21Rik	11.8928	-2.21245	0.676356	-3.27113	0.00107118	0.0298833
Bcat1	806.327	2.05405	0.627963	3.27098	0.00107177	0.0298833
4933431E20Rik	449.718	0.865462	0.264611	3.2707	0.00107282	0.0298833
Cdk5r2	7.56276	-3.03559	0.928612	-3.26896	0.00107943	0.0300225
Sspn	3062.36	0.644312	0.197171	3.26779	0.00108391	0.0300651
Trafd1	2082.92	-0.388146	0.118791	-3.26747	0.00108513	0.0300651
Rgs7	26.7353	-2.69448	0.824683	-3.26729	0.00108581	0.0300651
E430016F16Rik	6.28779	3.28089	1.00454	3.26606	0.00109057	0.0301518
2810454H06Rik	64.8429	0.793351	0.242958	3.26538	0.00109316	0.0301787
Pld4	1427.32	-1.02535	0.314055	-3.26488	0.00109509	0.0301872
Necap1	882.166	0.381887	0.117013	3.26363	0.00109993	0.0302758
Pecr	192.485	0.626896	0.192201	3.26168	0.00110756	0.0303975
4833412C05Rik	60.0666	1.19631	0.366781	3.26166	0.00110762	0.0303975
Cyp4f18	281.481	-1.18127	0.362356	-3.25997	0.00111422	0.0305336
C87436	594.604	0.441191	0.135402	3.25838	0.00112052	0.030661
Prima1	235.341	1.40044	0.42994	3.25728	0.00112486	0.0307346
Kif5c	127.158	-1.35753	0.416875	-3.25644	0.00112819	0.0307803
Ltb	67.5315	-1.62113	0.498015	-3.25519	0.00113316	0.0308707
Alx4	1664.2	0.964283	0.296267	3.25478	0.00113482	0.0308708
Pglyrp1	60.449	-0.826852	0.254106	-3.25397	0.00113805	0.0309135
Add3	3371.14	0.564485	0.173572	3.25217	0.00114529	0.0310647
Hmces	342.702	0.487083	0.149813	3.25127	0.00114889	0.0311054
Ffar2	82.406	-2.25352	0.693184	-3.25097	0.00115013	0.0311054
Rhbdd1	951.678	0.408871	0.125832	3.24933	0.00115675	0.0311966
B4galt4	444.184	-0.726479	0.22358	-3.24931	0.00115686	0.0311966
Dhx58	290.84	-0.918374	0.282737	-3.24816	0.00116154	0.0312776
9630013A20Rik	36.662	1.33044	0.409824	3.24636	0.00116892	0.0314309
1700021K19Rik	3293.81	0.39653	0.122173	3.24563	0.0011719	0.0314617
Intu	447.588	0.566406	0.174544	3.24507	0.00117423	0.0314617
Spry1	3719.14	1.01098	0.311629	3.24418	0.00117791	0.0314617
Skap2	922.824	-0.83735	0.25811	-3.24416	0.00117799	0.0314617
Ezh2	2184.97	0.739927	0.228089	3.24403	0.00117852	0.0314617
Pax3	370.505	1.47241	0.454038	3.24291	0.00118314	0.0315119
Rsrp1	5921.14	-0.288799	0.0890597	-3.24276	0.00118379	0.0315119
Lrrc36	39.7119	1.03307	0.318984	3.23864	0.00120103	0.0318948
Fgf18	80.493	-1.7322	0.534877	-3.2385	0.0012016	0.0318948
Alpk1	1429.39	0.657817	0.203152	3.23804	0.00120352	0.0319001
Rasl11a	161.461	-1.17096	0.362038	-3.23436	0.00121917	0.0322319
Rogdi	293.792	-0.456797	0.141236	-3.23428	0.0012195	0.0322319
Man1c1	3502.62	-0.768565	0.23768	-3.23361	0.00122236	0.0322419
Atp8b4	292.609	-1.01571	0.314156	-3.23314	0.00122439	0.0322419
Il18rap	154.104	-1.2799	0.395888	-3.23298	0.00122508	0.0322419
Zfp9	1307.36	0.577742	0.178744	3.23224	0.00122824	0.0322795
Akt3	3792.02	0.750199	0.232283	3.22968	0.0012393	0.0325017
Mdk	1762.37	-0.888922	0.275253	-3.22947	0.00124019	0.0325017
Insc	1529.32	0.83296	0.258216	3.22583	0.0012561	0.0328202
Abtb1	689.051	0.624908	0.19374	3.2255	0.00125751	0.0328202
Nov	2132.05	-2.32712	0.721589	-3.225	0.00125975	0.0328202
Elane	4.71128	-4.41658	1.36977	-3.22433	0.00126269	0.0328202
Lrrc8b	2810.21	0.58814	0.182418	3.22413	0.00126356	0.0328202
Trpc6	76.6823	1.20296	0.37317	3.22361	0.00126585	0.0328202
9430069I07Rik	465.051	1.48867	0.461811	3.22354	0.00126616	0.0328202
Kcns1	20.7851	-2.40066	0.744812	-3.22317	0.00126779	0.0328202
Phyhd1	586.394	-0.722974	0.224312	-3.22308	0.00126822	0.0328202
N4bp2l1	209.702	-0.866079	0.268761	-3.22249	0.0012708	0.0328414
Fbxo2	13.1054	-1.78574	0.554645	-3.21961	0.00128364	0.0330248
Isg20l2	1482.84	0.29189	0.0906621	3.21953	0.001284	0.0330248
Acot11	266.948	-0.840794	0.261169	-3.21935	0.00128483	0.0330248
Adamtsl5	1385.06	0.923755	0.286971	3.21899	0.00128644	0.0330248
Tox	343.374	1.05701	0.328412	3.21856	0.00128837	0.0330248
Aplnr	2052.73	-1.12868	0.350685	-3.21852	0.00128855	0.0330248
Hoxd3	81.8769	-1.49727	0.465314	-3.21776	0.00129195	0.0330665
Afap1l2	7786.47	0.62376	0.193893	3.21703	0.00129526	0.0331056
Tbxa2r	80.7597	-1.11215	0.345768	-3.21647	0.00129778	0.0331246
Lrrc55	212.575	1.70807	0.531506	3.21363	0.00131067	0.0334077
Klri2	54.4328	-1.87787	0.584769	-3.2113	0.00132137	0.0336221
4632415L05Rik	930.012	0.791301	0.246434	3.21101	0.0013227	0.0336221
Wwc2	2790.29	0.364586	0.113565	3.21037	0.00132566	0.0336514
Ehbp1	1762.03	0.680193	0.211934	3.20946	0.00132985	0.0336752
Lysmd4	459.332	0.406104	0.126536	3.20938	0.00133021	0.0336752
Peg3	5322.41	-1.04789	0.326669	-3.20779	0.00133759	0.033816
AB124611	302.036	-0.956185	0.298235	-3.20614	0.00134526	0.0339638
Klrc3	7.15406	-2.80257	0.874396	-3.20515	0.00134991	0.0340237
Gsr	1520.06	-0.599206	0.186968	-3.20486	0.00135129	0.0340237
Pvt1	1398.75	-0.756738	0.236162	-3.20432	0.00135383	0.0340414
Camkmt	178.098	0.44622	0.139366	3.20177	0.00136584	0.0342971
Lrrc4c	98.6325	2.30135	0.719019	3.20068	0.00137101	0.0343807
Crlf2	711.461	-0.626558	0.195847	-3.19922	0.00137801	0.0345097
Hs6st3	6.09073	-3.22079	1.00722	-3.19768	0.00138536	0.034647
Gad1os	2.33929	-4.14595	1.29779	-3.19462	0.00140015	0.03497
Hdac9	522.761	1.1941	0.373832	3.19421	0.00140214	0.0349726
Ccr5	1087.76	-1.36819	0.428582	-3.19237	0.0014111	0.0351491
Gimap4	487.65	-1.13056	0.354339	-3.19061	0.00141971	0.0353161
Lrig3	1398.5	-0.865243	0.271237	-3.18999	0.00142279	0.0353455
Serpina3f	40.2465	-1.83028	0.574039	-3.18842	0.00143052	0.0354902
Sfrp4	571.909	-2.04383	0.64162	-3.18542	0.00144545	0.0358128
Lypd6	851.191	1.44744	0.454731	3.18307	0.00145723	0.0360567
Mdfi	335.873	-0.791567	0.248738	-3.18233	0.00146097	0.0361012
Ncr1	103.316	-1.69831	0.533774	-3.1817	0.00146415	0.0361319
Parvg	174.785	-0.916653	0.288167	-3.18097	0.00146782	0.0361744
Nek1	1437.74	0.40709	0.128156	3.17653	0.00149051	0.036685
Rab26	28.777	-1.27154	0.400552	-3.17447	0.00150111	0.0368973
Zfp651	2414.45	0.469769	0.148032	3.17343	0.00150651	0.036981
Fam196b	427.064	-1.16725	0.367998	-3.17188	0.00151455	0.0370866
Rnd2	541.267	1.32843	0.418842	3.17167	0.00151567	0.0370866
Ccbe1	823.621	-1.38105	0.435538	-3.17091	0.00151961	0.0370866
Gtdc1	803.599	0.521914	0.164595	3.17091	0.00151965	0.0370866
Lynx1	749.422	-0.902773	0.284725	-3.17069	0.00152078	0.0370866
Il27ra	209.604	-0.848641	0.267805	-3.16888	0.00153027	0.0372576
Gngt2	155.409	-1.29008	0.407147	-3.16859	0.00153179	0.0372576
Cbln1	9.39113	-5.99856	1.8934	-3.16814	0.00153419	0.0372673
Ak1	3332.28	-0.81742	0.258078	-3.16733	0.00153844	0.0372893
Mir142b	10.0164	-1.98388	0.626381	-3.16721	0.00153911	0.0372893
Naip6	51.5423	-1.05011	0.331605	-3.16674	0.00154159	0.0373009
Ebi3	35.3662	-0.898444	0.283857	-3.16513	0.00155015	0.0373888
Pbx1	4759.68	0.367105	0.116001	3.16468	0.00155254	0.0373888
Adgre4	171.852	-1.37655	0.435036	-3.16423	0.00155495	0.0373888
Pira6	37.6824	-1.11959	0.353853	-3.16401	0.0015561	0.0373888
Adar	2124.59	-0.369808	0.11689	-3.16373	0.00155759	0.0373888
Ifi47	522.972	-1.09032	0.344663	-3.16343	0.0015592	0.0373888
Nipsnap1	143.064	-0.897838	0.283849	-3.16308	0.00156108	0.0373888
Rnf17	35.3897	-2.54843	0.80569	-3.16304	0.0015613	0.0373888
Ltbp2	771.568	-1.97343	0.62406	-3.16224	0.00156559	0.0374434
Bod1l	4950.03	0.316465	0.100114	3.16104	0.00157207	0.0375329
Gpc4	5159.38	-0.875576	0.277011	-3.1608	0.00157337	0.0375329
Mef2c	2723.13	0.737069	0.233225	3.16034	0.00157584	0.0375437
Zbtb10	1756.16	0.626816	0.198448	3.15859	0.00158536	0.0377222
Cdc42bpa	6369.88	0.408872	0.129589	3.15515	0.00160418	0.0381212
Rnf103	1650.64	0.397624	0.126041	3.15471	0.00160655	0.038129
Ccdc141	507.679	1.19186	0.378073	3.15246	0.00161901	0.0383396
Sod3	2667.77	-1.73887	0.551609	-3.15236	0.00161955	0.0383396
Tbc1d10c	173.82	-0.854592	0.271138	-3.15187	0.00162228	0.0383554
C2cd5	1399.91	0.548149	0.173933	3.15149	0.00162439	0.0383566
4930521E06Rik	236.822	1.07828	0.342356	3.14958	0.00163507	0.0385573
Cyp4f15	9.98343	2.50832	0.796564	3.14893	0.00163869	0.0385573
Klrc2	22.9633	-1.96744	0.624812	-3.14886	0.0016391	0.0385573
B230354K17Rik	986.855	0.435006	0.13818	3.1481	0.00164334	0.0386082
Atf7ip	5250.49	0.292922	0.0931063	3.14611	0.0016546	0.0387943
Zfp608	3229.95	0.437744	0.139145	3.14596	0.00165544	0.0387943
Clstn1	7693.69	0.407772	0.129719	3.14349	0.00166948	0.0390742
AI118078	5.29306	-3.85329	1.22712	-3.14012	0.0016888	0.0394769
Gm10373	6.67813	-1.56201	0.497533	-3.1395	0.00169234	0.03951
Gimap5	112.224	-0.974015	0.31034	-3.13855	0.00169789	0.0395588
43532	3002.69	0.366068	0.116641	3.13841	0.00169869	0.0395588
Arhgap15os	17.3056	-1.41192	0.449971	-3.13779	0.00170226	0.0395924
Mmgt2	262.436	-0.469534	0.149733	-3.13581	0.00171378	0.0398105
Ptpn5	144.198	-2.42373	0.773464	-3.13361	0.00172673	0.0399174
Ltk	7.10763	-2.03392	0.649089	-3.13349	0.00172738	0.0399174
A930018P22Rik	13.5259	1.94214	0.619821	3.13339	0.00172801	0.0399174
Rnf180	174.534	-0.819398	0.261519	-3.13322	0.001729	0.0399174
Cnr2	122.168	-0.86403	0.275766	-3.1332	0.0017291	0.0399174
Tnik	7827.79	0.69281	0.221395	3.1293	0.00175226	0.0402982
Axin2	1054.16	1.35375	0.432642	3.12903	0.00175386	0.0402982
Gabrb2	596.678	-1.96688	0.628599	-3.129	0.00175405	0.0402982
Ly6e	7005.24	-1.00109	0.319959	-3.12881	0.00175519	0.0402982
Fads6	80.0874	1.73742	0.555335	3.1286	0.00175643	0.0402982
Grin2a	11.6059	-4.77233	1.52734	-3.1246	0.00178048	0.0407997
Cerkl	87.8522	1.29948	0.416171	3.12246	0.00179344	0.0410426
Eif4e3	1374.23	0.472103	0.151212	3.12213	0.00179549	0.0410426
Tmem8b	557.533	0.628032	0.201208	3.12131	0.0018005	0.0411067
Zbtb18	2244.74	0.555976	0.17815	3.12083	0.00180344	0.0411232
Aqp2	7.15291	-3.43434	1.10116	-3.11882	0.00181575	0.0413435
Mllt3	851.216	0.588437	0.18869	3.11853	0.00181754	0.0413435
Rab27b	1183.71	-2.06886	0.663605	-3.11761	0.00182327	0.0414232
Asgr2	70.4508	-1.29681	0.416299	-3.11509	0.00183888	0.0417008
Lrrc61	371.575	0.474219	0.152243	3.11487	0.00184024	0.0417008
Ube2h	6465.09	0.372876	0.119721	3.11456	0.00184221	0.0417008
Faxc	573.27	-0.609575	0.195921	-3.11134	0.00186242	0.0420964
Antxr1	6187.58	0.430792	0.138471	3.11105	0.00186421	0.0420964
Aoah	690.663	-0.883891	0.284195	-3.11016	0.00186986	0.0421462
Ly9	279.41	-1.14563	0.368371	-3.10999	0.00187095	0.0421462
Sgcb	2025.02	0.65437	0.210485	3.10886	0.0018781	0.0422561
Sh2d1b1	58.0845	-1.64804	0.530285	-3.10784	0.00188462	0.0423515
Lhfpl2	7735.81	0.647804	0.20849	3.10713	0.00188916	0.0424023
Clec4a3	384.693	-1.37941	0.444162	-3.10564	0.00189865	0.0425196
Tacr1	168.572	-1.60861	0.517971	-3.1056	0.00189895	0.0425196
Mansc4	22.5881	1.26848	0.408635	3.1042	0.00190794	0.0426696
Ccdc3	977.505	-1.34795	0.434399	-3.10301	0.00191561	0.0427698
BC005561	1196.02	0.620456	0.199967	3.1028	0.00191702	0.0427698
Arhgap15	780.328	1.08074	0.348366	3.10231	0.00192015	0.0427883
Adgrd1	1639.1	-1.28233	0.413672	-3.09987	0.00193609	0.0430919
Coro2b	3193.86	0.646227	0.208707	3.09633	0.0019593	0.0435254
Ccdc173	101.047	0.714721	0.230868	3.09579	0.00196287	0.0435254
C130021I20Rik	191.953	2.50622	0.809571	3.09573	0.00196326	0.0435254
Draxin	49.1585	-1.88408	0.608654	-3.09548	0.00196492	0.0435254
Cd209d	237.18	-2.15076	0.694914	-3.09499	0.00196817	0.0435455
Eps8l3	3.08843	3.44152	1.11293	3.09229	0.00198617	0.0438642
Baiap3	50.9916	-1.01707	0.328923	-3.09213	0.00198729	0.0438642
Hist2h2be	205.785	0.843807	0.272955	3.09138	0.00199228	0.0439222
Klrk1	191.073	-1.35812	0.439689	-3.08881	0.0020096	0.0442515
Adamts20	1018.26	1.95986	0.634586	3.0884	0.00201238	0.0442605
Spi1	620.35	-0.979838	0.31757	-3.08543	0.00203261	0.0446525
Scn7a	50317.2	1.08913	0.353055	3.08488	0.00203633	0.0446816
AF251705	318.424	-1.06325	0.344809	-3.08359	0.00204522	0.0447943
Ssh3	860.289	-0.866669	0.281073	-3.08343	0.00204628	0.0447943
Dennd5a	15819.4	0.601786	0.195228	3.08248	0.00205285	0.0448852
Supt20	2251.19	0.496559	0.161145	3.08144	0.00206004	0.0449897
Nkx2-2os	148.563	2.16883	0.704528	3.07842	0.00208105	0.0453952
Crtam	14.5995	-1.29391	0.42062	-3.07619	0.00209665	0.0455787
Acap2	7032.07	0.346214	0.112547	3.07617	0.00209679	0.0455787
Spata45	11.9213	1.98143	0.644149	3.07605	0.00209763	0.0455787
Cdh22	3.70099	-3.54155	1.15142	-3.07582	0.00209926	0.0455787
Gm12596	12.2748	-2.05168	0.667225	-3.07495	0.0021054	0.0456588
Cyp27a1	409.431	-0.984772	0.320339	-3.07416	0.002111	0.0457005
Enpp5	1283.18	1.12633	0.366426	3.07382	0.00211335	0.0457005
5330426P16Rik	652.53	0.495275	0.161143	3.07351	0.00211558	0.0457005
Pik3cg	808.977	-0.718082	0.233653	-3.07329	0.00211715	0.0457005
Foxo1	3008.79	0.83692	0.272414	3.07223	0.00212464	0.045809
Iffo1	1145.39	0.688726	0.224213	3.07175	0.00212807	0.0458248
Zfp526	843.498	0.426569	0.138883	3.07144	0.0021303	0.0458248
Aim2	173.347	-0.986174	0.321438	-3.068	0.00215493	0.0463012
G0s2	452.203	1.44713	0.47175	3.06758	0.002158	0.0463135
Kras	3090.18	0.385525	0.125695	3.06714	0.00216115	0.0463278
Irak3	595.335	-0.616807	0.201296	-3.06419	0.00218263	0.0466867
Klra1	6.47368	-2.61836	0.854513	-3.06415	0.00218291	0.0466867
Mir222	3.43415	-2.68678	0.877495	-3.06188	0.00219953	0.0469486
Zfp879	24.6518	-1.38798	0.453323	-3.06179	0.0022002	0.0469486
Mttp	129.306	0.583942	0.190798	3.06052	0.00220953	0.0470937
Dalrd3	526.753	-0.405132	0.132404	-3.05982	0.00221473	0.0471505
Thbs3	1590.63	-0.882929	0.288635	-3.05898	0.00222089	0.0472276
Crispld1	248.826	1.756	0.574154	3.05842	0.00222507	0.0472624
Cpxm2	1200.27	-1.80225	0.589455	-3.05748	0.00223209	0.0473574
Ttbk2	2688.94	0.305909	0.1001	3.05603	0.00224286	0.0474972
Ptprn2	11.2528	2.25637	0.738363	3.05591	0.00224378	0.0474972
2410018L13Rik	21.3438	-2.02494	0.66277	-3.05527	0.00224855	0.047544
Amn1	348.978	0.592774	0.194074	3.05436	0.00225538	0.0476344
Lrrcc1	1099.67	0.489373	0.16029	3.05305	0.0022653	0.0477896
Col20a1	46908.8	1.76897	0.579919	3.05037	0.00228558	0.0481479
Tmem51	239.01	-0.767983	0.251787	-3.05013	0.00228746	0.0481479
Tia1	2973.54	0.464293	0.152253	3.04947	0.00229242	0.0481917
Rasgrf1	43.4095	-1.44148	0.472746	-3.04917	0.00229472	0.0481917
Pclo	119.321	-2.22567	0.730181	-3.0481	0.00230291	0.0483092
Erich6	23.6769	1.06033	0.347988	3.04702	0.0023112	0.0484282
Pyhin1	396.807	-1.44496	0.474271	-3.04669	0.00231379	0.0484282
Vipr2	29.4356	-1.62465	0.53333	-3.04625	0.00231717	0.0484445
Ttc39b	2402.67	-0.56966	0.187033	-3.04578	0.00232081	0.0484662
Slc16a4	390.184	0.78101	0.256533	3.04448	0.00233085	0.0486052
Cys1	500.833	1.48769	0.488692	3.04424	0.0023327	0.0486052
C1galt1	1233.14	0.542228	0.178155	3.04358	0.00233782	0.0486321
Prdm5	1082.69	0.461088	0.151504	3.0434	0.00233921	0.0486321
Soat2	54.3241	-1.43589	0.471905	-3.04276	0.00234422	0.0486819
Tubg2	167.571	0.645597	0.212265	3.04147	0.00235427	0.0488299
Abca8b	12542.1	1.09167	0.358964	3.04117	0.0023566	0.0488299
Pnp	1485.58	-0.758619	0.249522	-3.04029	0.0023635	0.0489185
Gstm7	91.7565	1.18784	0.390745	3.03992	0.00236639	0.0489239
Slit1	1902.9	-1.85752	0.611247	-3.0389	0.0023744	0.0489987
Fam21	3437.31	0.334818	0.110181	3.03879	0.00237528	0.0489987
Cep162	1026.72	0.36454	0.119998	3.03789	0.00238243	0.0490919
Myl4	84.2811	0.700946	0.230843	3.03647	0.00239368	0.0492487
Zeb2os	312.646	0.65084	0.214356	3.03626	0.00239534	0.0492487
Oas1g	82.9941	-1.44372	0.475549	-3.0359	0.00239819	0.0492529
Zap70	76.8003	-1.11723	0.368085	-3.03524	0.00240342	0.0492982
Slc8b1	970.751	-0.567918	0.187125	-3.03496	0.00240569	0.0492982
Ptdss2	864.103	0.227544	0.0749963	3.03407	0.0024128	0.0493893
Cx3cl1	960.972	-1.1851	0.390687	-3.03339	0.00241826	0.0494467
Serbp1	7973.86	0.320215	0.10559	3.03263	0.0024243	0.0495158
Laptm4b	2741.45	0.581197	0.19167	3.03228	0.00242712	0.049519
Ptger4	608.821	-0.827249	0.272983	-3.03041	0.00244225	0.0496526
Fbxo3	2336.41	0.444088	0.146545	3.03038	0.00244247	0.0496526
Zfp422	1479.9	0.564751	0.186374	3.03021	0.00244383	0.0496526
Lilr4b	580.618	-0.8069	0.266307	-3.02996	0.00244589	0.0496526
Phactr2	3639.89	0.389094	0.128429	3.02963	0.00244851	0.0496526
Klra7	63.9823	-2.18838	0.722359	-3.02949	0.00244968	0.0496526
