# Supplementary material for: Enhanced BRAF engagement by NRAS mutants capable of promoting melanoma initiation
Source: Nat Commun. 2022 Jun 7;13:3153. doi: 10.1038/s41467-022-30881-9 (PMC9174180; doi:10.1038/s41467-022-30881-9)
Supplement: Supplementary file 8 — Source Data [file 41467_2022_30881_MOESM8_ESM.xlsx]

## Sheet: Figure 1a
Figure 1a
Sample ID	Cancer Type	Cancer Type Detailed	Protein Change	Mutation Type		NRAS mutation (% total)	Human Melanoma
TCGA-EE-A2GJ-06	Melanoma	Cutaneous Melanoma	G12D	Missense_Mutation		61R (40%)	47
TCGA-3N-A9WB-06	Melanoma	Cutaneous Melanoma	Q61K	Missense_Mutation		61K (29%)	34
TCGA-D3-A1Q8-06	Melanoma	Cutaneous Melanoma	Q61K	Missense_Mutation		61L (12%)	15
TCGA-D3-A2JO-06	Melanoma	Cutaneous Melanoma	Q61K	Missense_Mutation		61H (5%)	6
TCGA-D3-A51G-06	Melanoma	Cutaneous Melanoma	Q61K	Missense_Mutation		61P (0%)	0.1
TCGA-D3-A8GR-06	Melanoma	Cutaneous Melanoma	Q61K	Missense_Mutation		All 12/13 (7%)	8
TCGA-DA-A1HV-06	Melanoma	Cutaneous Melanoma	Q61K	Missense_Mutation		Other (7%)	8
TCGA-DA-A3F3-06	Melanoma	Cutaneous Melanoma	Q61K	Missense_Mutation
TCGA-EB-A5UL-06	Melanoma	Cutaneous Melanoma	Q61K	Missense_Mutation
TCGA-EE-A17X-06	Melanoma	Cutaneous Melanoma	Q61K	Missense_Mutation
TCGA-EE-A185-06	Melanoma	Cutaneous Melanoma	Q61K	Missense_Mutation
TCGA-EE-A29G-06	Melanoma	Cutaneous Melanoma	Q61K	Missense_Mutation
TCGA-EE-A2GD-06	Melanoma	Cutaneous Melanoma	Q61K	Missense_Mutation
TCGA-EE-A2GL-06	Melanoma	Cutaneous Melanoma	Q61K	Missense_Mutation
TCGA-EE-A2GN-06	Melanoma	Cutaneous Melanoma	Q61K	Missense_Mutation
TCGA-EE-A2GU-06	Melanoma	Cutaneous Melanoma	Q61K	Missense_Mutation
TCGA-EE-A2MF-06	Melanoma	Cutaneous Melanoma	Q61K	Missense_Mutation
TCGA-EE-A2MN-06	Melanoma	Cutaneous Melanoma	Q61K	Missense_Mutation
TCGA-EE-A3AC-06	Melanoma	Cutaneous Melanoma	Q61K	Missense_Mutation
TCGA-EE-A3JI-06	Melanoma	Cutaneous Melanoma	Q61K	Missense_Mutation
TCGA-ER-A195-06	Melanoma	Cutaneous Melanoma	Q61K	Missense_Mutation
TCGA-ER-A19D-06	Melanoma	Cutaneous Melanoma	Q61K	Missense_Mutation
TCGA-ER-A19W-06	Melanoma	Cutaneous Melanoma	Q61K	Missense_Mutation
TCGA-ER-A2NE-06	Melanoma	Cutaneous Melanoma	Q61K	Missense_Mutation
TCGA-FS-A1YW-06	Melanoma	Cutaneous Melanoma	Q61K	Missense_Mutation
TCGA-FS-A1ZE-06	Melanoma	Cutaneous Melanoma	Q61K	Missense_Mutation
TCGA-FS-A1ZW-06	Melanoma	Cutaneous Melanoma	Q61K	Missense_Mutation
TCGA-FS-A4F9-06	Melanoma	Cutaneous Melanoma	Q61K	Missense_Mutation
TCGA-GF-A3OT-06	Melanoma	Cutaneous Melanoma	Q61K	Missense_Mutation
TCGA-GN-A267-06	Melanoma	Cutaneous Melanoma	Q61K	Missense_Mutation
TCGA-GN-A268-06	Melanoma	Cutaneous Melanoma	Q61K	Missense_Mutation
TCGA-RP-A694-06	Melanoma	Cutaneous Melanoma	Q61K	Missense_Mutation
TCGA-W3-A824-06	Melanoma	Cutaneous Melanoma	Q61K	Missense_Mutation
TCGA-WE-A8JZ-06	Melanoma	Cutaneous Melanoma	Q61K	Missense_Mutation
TCGA-WE-A8ZN-06	Melanoma	Cutaneous Melanoma	Q61K	Missense_Mutation
TCGA-D3-A8GC-06	Melanoma	Cutaneous Melanoma	Q61H	Missense_Mutation
TCGA-EE-A2MM-06	Melanoma	Cutaneous Melanoma	Q61H	Missense_Mutation
TCGA-FS-A1Z3-06	Melanoma	Cutaneous Melanoma	Q61H	Missense_Mutation
TCGA-D3-A8GI-06	Melanoma	Cutaneous Melanoma	G12S	Missense_Mutation
TCGA-3N-A9WC-06	Melanoma	Cutaneous Melanoma	Q61L	Missense_Mutation
TCGA-3N-A9WD-06	Melanoma	Cutaneous Melanoma	Q61L	Missense_Mutation
TCGA-D3-A1QB-06	Melanoma	Cutaneous Melanoma	Q61L	Missense_Mutation
TCGA-D3-A2J8-06	Melanoma	Cutaneous Melanoma	Q61L	Missense_Mutation
TCGA-D3-A3ML-06	Melanoma	Cutaneous Melanoma	Q61L	Missense_Mutation
TCGA-D3-A8GQ-06	Melanoma	Cutaneous Melanoma	Q61L	Missense_Mutation
TCGA-DA-A1I1-06	Melanoma	Cutaneous Melanoma	Q61L	Missense_Mutation
TCGA-DA-A95X-06	Melanoma	Cutaneous Melanoma	Q61L	Missense_Mutation
TCGA-EB-A44Q-06	Melanoma	Cutaneous Melanoma	Q61L	Missense_Mutation
TCGA-EE-A29L-06	Melanoma	Cutaneous Melanoma	Q61L	Missense_Mutation
TCGA-EE-A29Q-06	Melanoma	Cutaneous Melanoma	Q61L	Missense_Mutation
TCGA-EE-A29S-06	Melanoma	Cutaneous Melanoma	Q61L	Missense_Mutation
TCGA-EE-A2A2-06	Melanoma	Cutaneous Melanoma	Q61L	Missense_Mutation
TCGA-FS-A1ZP-06	Melanoma	Cutaneous Melanoma	Q61L	Missense_Mutation
TCGA-QB-AA9O-06	Melanoma	Cutaneous Melanoma	Q61L	Missense_Mutation
TCGA-EB-A44R-06	Melanoma	Cutaneous Melanoma	G13D	Missense_Mutation
TCGA-D3-A3MV-06	Melanoma	Cutaneous Melanoma	Q61R	Missense_Mutation
TCGA-D3-A51E-06	Melanoma	Cutaneous Melanoma	Q61R	Missense_Mutation
TCGA-D3-A51R-06	Melanoma	Cutaneous Melanoma	Q61R	Missense_Mutation
TCGA-D3-A5GO-06	Melanoma	Cutaneous Melanoma	Q61R	Missense_Mutation
TCGA-D3-A8GK-06	Melanoma	Cutaneous Melanoma	Q61R	Missense_Mutation
TCGA-D3-A8GL-06	Melanoma	Cutaneous Melanoma	Q61R	Missense_Mutation
TCGA-D9-A3Z1-06	Melanoma	Cutaneous Melanoma	Q61R	Missense_Mutation
TCGA-D9-A6EA-06	Melanoma	Cutaneous Melanoma	Q61R	Missense_Mutation
TCGA-DA-A3F3-06	Melanoma	Cutaneous Melanoma	Q61R	Missense_Mutation
TCGA-EB-A5SG-06	Melanoma	Cutaneous Melanoma	Q61R	Missense_Mutation
TCGA-EE-A20C-06	Melanoma	Cutaneous Melanoma	Q61R	Missense_Mutation
TCGA-EE-A29R-06	Melanoma	Cutaneous Melanoma	Q61R	Missense_Mutation
TCGA-EE-A29X-06	Melanoma	Cutaneous Melanoma	Q61R	Missense_Mutation
TCGA-EE-A2A1-06	Melanoma	Cutaneous Melanoma	Q61R	Missense_Mutation
TCGA-EE-A2A5-06	Melanoma	Cutaneous Melanoma	Q61R	Missense_Mutation
TCGA-EE-A2GM-06	Melanoma	Cutaneous Melanoma	Q61R	Missense_Mutation
TCGA-EE-A2GP-06	Melanoma	Cutaneous Melanoma	Q61R	Missense_Mutation
TCGA-EE-A2MC-06	Melanoma	Cutaneous Melanoma	Q61R	Missense_Mutation
TCGA-EE-A2MD-06	Melanoma	Cutaneous Melanoma	Q61R	Missense_Mutation
TCGA-EE-A2ML-06	Melanoma	Cutaneous Melanoma	Q61R	Missense_Mutation
TCGA-EE-A3J7-06	Melanoma	Cutaneous Melanoma	Q61R	Missense_Mutation
TCGA-EE-A3J8-06	Melanoma	Cutaneous Melanoma	Q61R	Missense_Mutation
TCGA-EE-A3JA-06	Melanoma	Cutaneous Melanoma	Q61R	Missense_Mutation
TCGA-ER-A199-06	Melanoma	Cutaneous Melanoma	Q61R	Missense_Mutation
TCGA-ER-A2NH-06	Melanoma	Cutaneous Melanoma	Q61R	Missense_Mutation
TCGA-FR-A3YN-06	Melanoma	Cutaneous Melanoma	Q61R	Missense_Mutation
TCGA-FR-A69P-06	Melanoma	Cutaneous Melanoma	Q61R	Missense_Mutation
TCGA-FR-A7U8-06	Melanoma	Cutaneous Melanoma	Q61R	Missense_Mutation
TCGA-FS-A1Z0-06	Melanoma	Cutaneous Melanoma	Q61R	Missense_Mutation
TCGA-FS-A1ZB-06	Melanoma	Cutaneous Melanoma	Q61R	Missense_Mutation
TCGA-FS-A1ZQ-06	Melanoma	Cutaneous Melanoma	Q61R	Missense_Mutation
TCGA-FS-A1ZT-06	Melanoma	Cutaneous Melanoma	Q61R	Missense_Mutation
TCGA-FS-A1ZY-06	Melanoma	Cutaneous Melanoma	Q61R	Missense_Mutation
TCGA-FS-A4F5-06	Melanoma	Cutaneous Melanoma	Q61R	Missense_Mutation
TCGA-FS-A4FD-06	Melanoma	Cutaneous Melanoma	Q61R	Missense_Mutation
TCGA-GN-A4U3-06	Melanoma	Cutaneous Melanoma	Q61R	Missense_Mutation
TCGA-GN-A4U4-06	Melanoma	Cutaneous Melanoma	Q61R	Missense_Mutation
TCGA-GN-A4U9-06	Melanoma	Cutaneous Melanoma	Q61R	Missense_Mutation
TCGA-HR-A2OG-06	Melanoma	Cutaneous Melanoma	Q61R	Missense_Mutation
TCGA-RP-A695-06	Melanoma	Cutaneous Melanoma	Q61R	Missense_Mutation
TCGA-W3-A825-06	Melanoma	Cutaneous Melanoma	Q61R	Missense_Mutation
TCGA-WE-A8JZ-06	Melanoma	Cutaneous Melanoma	Q61R	Missense_Mutation
TCGA-WE-A8K1-06	Melanoma	Cutaneous Melanoma	Q61R	Missense_Mutation
TCGA-WE-A8ZO-06	Melanoma	Cutaneous Melanoma	Q61R	Missense_Mutation
TCGA-WE-A8ZY-06	Melanoma	Cutaneous Melanoma	Q61R	Missense_Mutation
TCGA-WE-AAA3-06	Melanoma	Cutaneous Melanoma	Q61R	Missense_Mutation
TCGA-YD-A89C-06	Melanoma	Cutaneous Melanoma	Q61R	Missense_Mutation
TCGA-ER-A2NC-06	Melanoma	Cutaneous Melanoma	G13R	Missense_Mutation
TCGA-FS-A4FC-06	Melanoma	Cutaneous Melanoma	G13R	Missense_Mutation
TCGA-EE-A184-06	Melanoma	Cutaneous Melanoma	Q61H	Missense_Mutation
TCGA-EE-A2MU-06	Melanoma	Cutaneous Melanoma	Q61H	Missense_Mutation
TCGA-ER-A19N-06	Melanoma	Cutaneous Melanoma	Q61H	Missense_Mutation
TCGA-EE-A29V-06	Melanoma	Cutaneous Melanoma	G12A	Missense_Mutation
TCGA-D3-A1Q1-06	Melanoma	Cutaneous Melanoma	G12R	Missense_Mutation
TCGA-D3-A2JL-06	Melanoma	Cutaneous Melanoma	G12R	Missense_Mutation
TCGA-EE-A2A2-06	Melanoma	Cutaneous Melanoma	Q61*	Nonsense_Mutation
TCGA-FS-A1ZZ-06	Melanoma	Cutaneous Melanoma	P34L	Missense_Mutation
TCGA-EE-A2MU-06	Melanoma	Cutaneous Melanoma	E62K	Missense_Mutation
TCGA-GF-A6C9-06	Melanoma	Cutaneous Melanoma	X37_splice	Splice_Site
TCGA-D3-A2JP-06	Melanoma	Cutaneous Melanoma	H131N	Missense_Mutation
TCGA-DA-A95Z-06	Melanoma	Cutaneous Melanoma	Y157Lfs*19	Frame_Shift_Ins
TCGA-EE-A17Z-06	Melanoma	Cutaneous Melanoma	X97_splice	Splice_Site
TCGA-GN-A262-06	Melanoma	Cutaneous Melanoma	S106*	Nonsense_Mutation

## Sheet: Figure 1b
Figure 1b
Mouse #	Age in Weeks	R/R	K/K	L/L	H/H	P/P	Q/Q
61L.106	4.14286			1
61L.108	4.14286			1
61L.97	4.57143			1
61L.110	11.1429			1
61L.132	7.28571			1
61L.154	4.28571			1
61L.159	9			1
61L.100	24.1429			1
61L.115	18.1429			1
61L.151	21			1
61L.135	24.4286			1
61L.247	9.85714			1
61L.248	20			0
61L.249	4.57143			1
61L.279 (E)	4			1
61L.281	9			1
61L.289	6.14286			1
61H.109	13				0
61H.130	8.85714				1
61H.97	14.8571				1
61H.95	14.8571				1
61H.151	11.4286				1
61H.152	14.4286				1
61H.165	7.42857				1
61H.168	18.5714				1
61H.92	35.2857				1
61H.126	36.1429				1
61H.111	36.5714				1
61H.257	13.8571				1
61H.156	31.7143				1
61H.164	45.8571				1
61H.127	30.4286				1
61H.317	20.7143				1
61H.262	43				1
61K.56	4.57143		1
61K.65	3.71429		1
61K.55	5.85714		1
61K.64	5.57143		1
61K.54	6.28571		1
61K.68	7.28571		1
61K.75	6.42857		1
61K.92	6		1
61K.93	7.57143		1
61K.107	3.57143		1
61K.76	4.14286		1
61K.110	4.85714		1
61K.106	6		1
61K.109	5.57143		1
61K.144	11.8571		1
61K.155	6.28571		1
61K.152	6.85714		1
61K.157	6.28571		1
61K.139	10		1
61P.317	60					0
61P.319	60					0
61P.228	34.8571					0
61P.120	60					0
61P.123	60					0
61P.145	60					0
61P.151	60					0
61P.152	60					0
61P.149	60					0
61P.146	60					0
61P.193	60					0
61P.196	60					0
61P.212	60					0
61P.230	60					0
61P.226	60					0
61P.313	51.1429					0
61Q.123	60						0
61Q.126	60						0
61Q.127	59.43						0
61Q.128	60						0
61Q.131	60						0
61Q.134	60						0
61Q.135	60						0
61Q.140	60						0
61Q.142	60						0
61Q.145	60						0
61Q.148	60						0
61Q.153	60						0
61Q.163	60						0
61Q.166	60						0
61Q.175	60						0
61Q.184	60						0
61Q.185	45.71						0
61Q.220	60						0
61Q.221	60						0
61Q.222	60						0
61Q.231	60						0
61Q.234	60						0
61L.101	5.57143	1
61L.105	5.28571	1
61L.121	4.71429	1
61L.114	6.57143	1
61L.120	5.85714	1
61L.133	7.57143	1
61L.149	6.71429	1
61L.153	11	1
61L.251	5.57143	1
61L.144	60	0
61L.292	5.57143	1
61L.282	4.42857	1
61L.286	4.42857	1
61H.93	5.71429	1
61H.91	5.71429	1
61H.112	8.14286	1
61H.101	5.85714	1
61H.94	7.28571	1
61H.108	4.42857	1
61H.131	4.85714	1
61H.107	5.71429	1
61H.124	6.85714	1
61H.128	4.14286	1
61H.133	7.57143	1
61H.157	3.71429	1
61H.163	5.42857	1
61H.161	3.71429	1
61H.150	5.14286	1
61H.315	16.7143	1
61K.57	4.71429	1
61K.59	4.14286	1
61K.79	5.14286	1
61K.80	5.71429	1
61K.74	4.14286	1
61K.77	4.71429	1
61K.101	5	1
61K.143	3.71429	1
61K.138	6.14286	1
61K.137	9.14286	1
61K.162	6.71429	1
61K.136	60	0
61P.124	4.28571	1
61P.121	4	1
61P.142	5.42857	1
61P.125	5.28571	1
61P.198	4.71429	1
61P.147	10.1429	1
61P.225	6.28571	1
61P.209	11.5714	1
61P.229	6.57143	1
61P.195	12.2857	1
61P.320	5	1
61P.312	4.14286	1
61P.321	3.85714	1
61Q.124	7.86	1
61Q.129	7.43	1
61Q.132	5	1
61Q.133	7	1
61Q.139	3.86	1
61Q.141	5.29	1
61Q.152	5.86	1
61Q.154	5.86	1
61Q.155	5.14	1
61Q.160	4.71	1
61Q.162	6.43	1
61Q.164	4.71	1
61Q.165	60	0
61Q.173	7.43	1
61Q.177	5.43	1
61Q.180	6.71	1
61Q.223	3.86	1
61Q.232	6.29	1

## Sheet: Figure 1c
Figure 1c
Mouse #	L/L	H/H	K/K	P/P	Q/Q	R/R
61L.106	2
61L.108	4
61L.97	3
61L.110	1
61L.132	2
61L.154	4
61L.159	6
61L.100	2
61L.115	1
61L.151	2
61L.135	3
61L.247	3
61L.248	3
61L.249	3
61L.279 (E)	3
61L.281	1
61L.289	3
61H.109
61H.130		2
61H.97		2
61H.95		2
61H.151		1
61H.152		2
61H.165		2
61H.168		1
61H.92		1
61H.126		1
61H.111		2
61H.257		1
61H.156		2
61H.164		1
61H.127		1
61H.317		1
61H.262		1
61K.56			3
61K.65			7
61K.55			5
61K.64			3
61K.54			2
61K.68			6
61K.75			9
61K.92			9
61K.93			7
61K.107			7
61K.76			6
61K.110			5
61K.106			4
61K.109			6
61K.144			3
61K.155			6
61K.152			7
61K.157			15
61K.139			2
61P.317
61P.319
61P.228
61P.120
61P.123
61P.145
61P.151
61P.152
61P.149
61P.146
61P.193
61P.196
61P.212
61P.230
61P.226
61P.313
61Q.123
61Q.126
61Q.127
61Q.128
61Q.131
61Q.134
61Q.135
61Q.140
61Q.142
61Q.145
61Q.148
61Q.153
61Q.163
61Q.166
61Q.175
61Q.184
61Q.185
61Q.220
61Q.221
61Q.222
61Q.231
61Q.234
61L.101						6
61L.105						3
61L.121						2
61L.114						11
61L.120						6
61L.133						4
61L.149						5
61L.153						3
61L.251						2
61L.144
61L.292						5
61L.282						6
61L.286						10
61H.93						3
61H.91						9
61H.112						2
61H.101						6
61H.94						2
61H.108						5
61H.131						10
61H.107						2
61H.124						2
61H.128						9
61H.133						3
61H.157						7
61H.163						4
61H.161						5
61H.150						3
61H.315						1
61K.57						3
61K.59						4
61K.79						5
61K.80						3
61K.74						7
61K.77						5
61K.101						6
61K.143						10
61K.138						2
61K.137						1
61K.162						2
61K.136
61P.124						3
61P.121						4
61P.142						5
61P.125						5
61P.198						4
61P.147						1
61P.225						1
61P.209						1
61P.229						2
61P.195						6
61P.320						9
61P.312						10
61P.321						8
61Q.124						2
61Q.129						2
61Q.132						4
61Q.133						2
61Q.139						7
61Q.141						1
61Q.152						4
61Q.154						4
61Q.155						3
61Q.160						2
61Q.162						2
61Q.164						7
61Q.165
61Q.173						5
61Q.177						5
61Q.180						4
61Q.223						2
61Q.232						4

## Sheet: Figure 1d
Figure 1d
Mouse # / Tumor Location	R/R	K/K	L/L	H/H	P/P	Q/Q
61K106 Front of R ear		0.83279
61K106 L side		1.056
61K106 lower L side		0.49659
61K106 R bon		0.98212
61K107 Behind R ear		0.85728
61K107 L bon		0.95386
61K107 L bot		1.8981
61K107 L forehead		0.39085
61K107 L Shoulder		1.4453
61K107 Lwr R Side		0.80618
61K109 L bon		0.77548
61K109 L cheek		0.63303
61K109 L nose		0.62456
61K109 R hip		1.1853
61K110 R side/shoulder		0.95451
61K110 L hip		1.3574
61K110 L side		0.61954
61K110 L top of head		0.59487
61K110 R arm		0.51948
61K139 L Side		0.29207
61K139 R Armpit		0.82181
61K144 L Arm		1.2909
61K152 R Ear		0.94396
61K152 R Side		0.38994
61K152 R Legpit		0.2913
61K152 Lwr Back		1.5433
61K152 Lwr Tail		0.76357
61K155 L Armpit		1.0502
61K155 L Hip		0.54048
61K155 Lwr BON		0.39313
61K155 Upr BON		0.55002
61K157 L Hip		0.60261
61K157 L Midback		0.47426
61K157 L Side		-0.10246
61K157 Lwr R BOT		0.32254
61K157 Lwr R Side		0.075909
61K157 R Arm		0.42037
61K157 R BOT		0.39657
61K157 R Hip		1.2574
61K157 R Side		0.75025
61K157 R Upr BOT		0.31306
61K157 Tail		1.5702
61K157 Upr R Side		0.36022
61K54 forehead		1.2637
61K54 L shoulder		0.44185
61K55 Behind R Ear		0.90086
61K55 Lwr Back		1.9269
61K55 Behind L Ear		0.56978
61K55 Upr Back 1		1.0746
61K55 Upr Back 2		0.16028
61K55 Behind R Ear		0.90086
61K55 Lwr Back		1.9269
61K55 Behind L Ear		0.56978
61K55 Upr Back 1		1.0746
61K55 Upr Back 2		0.16028
61K56 BON		1.2617
61K56 L Shoulder		0.78614
61K64 Behind R Ear		1.6991
61K64 Lwr Back		0.90402
61K65 Lwr Back		1.1376
61K65 Midback		2.1005
61K65 R Shoulder		1.4566
61K65 R Side		1.1131
61K65 Upr Back		1.1766
61K68 BON		1.2425
61K68 BOT		0.9003
61K68 L top of head		0.83641
61K68 R ear (1)		0.61739
61K68 R side		0.83364
61K75 above R eye		0.70891
61K75 b/w eyes		1.1207
61K75 L shoulder		-0.07556
61K75 lower L side		0.75153
61K75 Lower R back		0.62976
61K76 behind L ear		0.69526
61K76 behind L leg		1.4498
61K76 L upperback		1.1287
61K76 Lower L back		0.51278
61K76 R leg		0.8637
61K76 R midback		0.90187
61K92 L Shoulder		2.0901
61K92 L Side (lower)		0.56293
61K92 L Side (upper)		0.69538
61K92 Midback		0.60675
61K92 R Side		0.80676
61K93 above R eye		0.35481
61K93 forehead		0.96294
61K93 L midback		0.56945
61K93 L Shoulder		0.82971
61K93 L upperback		0.073277
61K93 R BOT		1.5544
61K93 R ear		0.21637
61K93 Tail		0.48099
61L100 L Bon			1.3446
61L100 L Leg			1.2781
61L106 BON			1.6541
61L106 Lwr Back			0.88452
61L108 BOT			0.42225
61L108 R back			0.5233
61L108 R leg			1.1146
61L110 R Leg			1.0726
61L115 bon (L)			1.162
61L116 L side/leg			0.49442
61L132 L shoulder			1.4248
61L132 Lwr back			1.37
61L135 bon			0.74596
61L135 midback			0.75766
61L135 tail toward end			0.12637
61L135 tail under base			0.087655
61L151 L ear			0.75151
61L154 L ear			0.15822
61L154 L lowerback			-0.57642
61L154 L shoulder			0.42642
61L154 R bot			0.35671
61L154 R side/shoulder			1.067
61L159 behind L leg			0.42835
61L159 behind R ear			0.39056
61L159 L side/leg			0.53091
61L159 R armpit			0.25992
61L247 BON			1.0828
61L247 R Shoulder			0.75034
61L247 Tail			0.47222
61L248 L Arm			1.0552
61L248 R Ear			1.0309
61L249 BON			0.5513
61L249 L ear			1.3283
61L249 Upr R Side			0.45286
61L279(E) R BOT			1.4932
61L279(E) R side			-0.0354
61L281 L armpit			1.2245
61L289 Upr Back			1.0244
61L289 Midback			0.65002
61L289 Lwr Back			0.82864
61L97 BON			0.30513
61L97 Lwr L Back			0.69376
61L97 Lwr R Back			0.41637
61L97 R Shoulder			0.028853
61H111 L Side				0.97088
61H111 Tail				0.10652
61H111 Upr Back				0.69047
61H126 Face				1.0308
61H127 R BON				0.54166
61H130 Midback				0.55961
61H130 R Bot				1.0785
61H151 L Leg/back				0.83664
61H152 L ear				0.65659
61H156 Nose				0.3943
61H156 Tail				1.0286
61H164 R Armpit				0.71078
61H164 Tip of Tail				-0.03122
61H165 Nose				0.22442
61H165 R BOT				0.96777
61H168 R Armpit				1.1711
61H257 R Hip				1.2021
61H262 Tip of Tail				1.1459
61H317 R Ear				0.9563
61H92 Lwr Back				1.3483
61H95 L shoulder				0.85535
61H95 L shoulder				0.85412
61H97 Behind R Ear				0.4252
61H97 R Shoulder				1.2735
61K101 L ankle	0.41145
61K101 L BON	0.17841
61K101 L shoulder	1.1697
61K101 R front wrist	0.37624
61K137 L Legpit	1.3248
61K138 Behind R Ear	0.77466
61K138 R Arm	1.0396
61K143 BON	0.52936
61K143 L shoulder	1.3784
61K143 R midback	0.67786
61K143 R shoulder	0.71611
61K162 Forehead	1.3425
61K162 L Side	0.91058
61K57 Behind R Ear	0.95492
61K57 L Armpit	0.85417
61K57 L Foot	0.96411
61K59 BOT	1.045
61K59 L Shoulder	0.93998
61K59 L Shoulder	0.25928
61K59 R Shoulder	0.44608
61K74 bon	0.2707
61K74 L bon	0.47547
61K74 L top of head	1.0649
61K74 R Midback	0.69062
61K74 R upperback	0.18505
61K77 L Ear	1.0013
61K77 L Shoulder	1.3278
61K77 Lower L Side	0.043956
61K77 R Upperback	1.3914
61K79 L leg/side	1.1826
61K79 L side	0.69805
61K79 R side	0.1044
61K80 behind L leg	1.1486
61L101 L Ear	0.54903
61L101 L Leg	0.59013
61L101 L Side/Arm	0.43342
61L101 L Side/Arm 2	0.49792
61L101 Upr Back	0.62515
61L105 L Neck	1.6192
61L105 L Shoulder	1.558
61L105 Lwr Back	1.5352
61L114 BOT (Lower)	0.81317
61L114 Midback	0.98044
61L114 R. Arm	1.4006
61L114 R. Ear	0.96064
61L114 R. Leg	1.111
61L114 R. Shoulder	0.79845
61L114 Tail	0.91739
61L114 tail 2	0.41077
61L120 R shoulder	1.3345
61L120 Lwr R side	0.38184
61L120 midback	0.51478
61L120 behind R ear	0.40398
61L120 L neck	0.66015
61L121 Back of R. Leg (Joint?)	1.5237
61L121 BOT	2.3297
61L133 Neck	1.4461
61L133 nose	0.95168
61L133 R leg	1.2696
61L149 L bot	1.3202
61L149 L shoulder	1.1469
61L149 L top of head	0.60115
61L149 R arm	1.0405
61L149 upperback	1.4711
61L153 Back of L Leg	0.57103
61L153 Behind R Ear	0.032859
61L153 R Leg	1.0078
61L251 L Arm	1.1299
61L251 L Shoulder	0.49394
61L282 Back of L Leg	0.19587
61L282 L Leg	0.27443
61L282 L Neck	0.494
61L282 Midback	1.2094
61L286 L Armpit	0.48083
61L286 L Legpit	0.999
61L286 Midback	1.1822
61L286 R BOEar	0.35669
61L286 R Hip	0.61348
61L286 R Midback	0.97471
61L286 Top of Head	0.27604
61L286 Upr Back	0.32775
61L292 Forehead	1.2314
61L292 R armpit	0.94464
61L292 R Midback	0.99349
61L292 Upr Back	0.5447
61H101 b/w eyes	0.90665
61H101 R shoulder	0.10285
61H101 L shoulder	0.62424
61H101 L shoulder 2	0.7767
61H101 midback	0.359
61H101 Top of head	0.46347
61H107 L shoulder	1.3284
61H107 R neck	0.68247
61H108 Mdback	0.73544
61H108 R ear	0.8487
61H108 R ear 2	2.1146
61H108 R foot	0.75292
61H112 midback	0.51847
61H112 R ear	0.95348
61H124 BON	0.5385
61H124 R eye	0.91026
61H128 L bon	0.73331
61H128 L shoulder	-0.42687
61H128 L side	0.71643
61H128 Nose	1.4904
61H128 R leg/side	0.71752
61H128 R shoulder	1.1518
61H128 R side/belly	0.2882
61H131 B/w Eyes	1.1824
61H131 BON	0.95351
61H131 L Side	0.39325
61H131 Midback	-0.013342
61H131 R Leg	1.2314
61H131 R Leg #2	0.99153
61H133 L lowerback	0.57606
61H133 Top of head	0.98058
61H133 Upperback	0.92798
61H150 behind L leg	0.48879
61H150 behind R ear	0.63275
61H150 R shoulder	1.0306
61H157 Lowerback	0.71361
61H157 Midback	0.98944
61H157 R midback	0.26381
61H157 R shoulder	0.69209
61H157 R side	0.91672
61H157 Tail	0.96442
61H161 behind L ear	0.86915
61H161 L arm	0.82835
61H161 L shoulder	0.54659
61H161 Midback	0.72402
61H161 R hip	1.4429
61H163 L Ear	0.83632
61H163 L Leg	1.7439
61H163 L Upperback	0.88739
61H91 anal	0.65157
61H91 L front ear	-0.040944
61H91 L side	0.75658
61H91 midback	1.1907
61H91 R leg	0.50451
61H91 R shoulder	0.99775
61H91 tail	-0.25133
61H93 L side	0.62786
61H93 Lwr L back	1.5392
61H94 behind R ear	1.3029
61H94 R leg	0.81216
61P121 L side	1.3478
61P121 L Shoulder	0.36183
61P124 R side	1.6394
61P124 R shoulder	1.8389
61P125 Upper R Back	-0.00191
61P125 L Side	0.71576
61P125 Lwr L Side	0.64754
61P125 L Eye	0.88525
61P125 R BOT	0.82619
61P125 L Ear	0.92353
61P142 Upr Back	1.3016
61P142 BON	1.0276
61P142 R BOT	1.0599
61P142 L Legpit	1.1708
61P147 Nose	1.151
61P195 Upr L Back	1.1365
61P195 L armpit	0.71718
61P195 Head	0.83634
61P195 Lwr R Side	1.0454
61P198 R Midback	0.90659
61P198 L Lwr Back	0.79803
61P198 Top of Head	1.1511
61P198 Nose	0.79372
61P209 BON	1.4431
61P225 Upr Back	0.87651
61P225 Top of Head	1.1403
61P229 L Side	1.3871
61P229 L Lwr Back	1.3995
61P312 Lwr Back	0.60826
61P312 Midback	1.0047
61P312 L Shldr	1.2919
61P312 Nose	0.6978
61P312 R Ear	0.34075
61P312 L Side	0.5928
61P312 R Shldr	1.612
61P312 Lwr Lwr Back	1.0427
61P320 Upr Back	0.39616
61P320 L Side	1.1162
61P320 Forehead	1.2046
61P320 R Ear	0.73148
61P320 L Shldr	0.7905
61P320 R Shldr	0.91753
61P320 Upr L Back	0.7165
61P320 Bhnd R Ear	1.111
61P320 R side	0.96591
61P321 R BON	1.0088
61P321 Midback	0.32341
61P321 R Armpit	0.9238
61P321 L Ear	1.4892
61P321 R Side	0.59476
61P321 BON	0.76117
61P321 R Legpit	0.57732
61Q124 Nose	1.42
61Q124 R Hip	1.185
61Q125 Nose	1.1947
61Q129 R Side	0.98534
61Q132 Under Tail	1.7587
61Q133 R Eye	0.35205
61Q133 R Shldr	1.0221
61Q139 L Legpit	0.78572
61Q139 L Side	0.64523
61Q139 Lwr Back	0.29593
61Q139 Midback	0.45437
61Q139 R BOLeg	0.93948
61Q139 R Hip	0.94055
61Q139 Tail	0.022461
61Q139 Upr Back	1.2861
61Q141 Nose	1.4715
61Q141 Tail	0.26395
61Q152 L BOT	2.0042
61Q152 L Cheek	0.3272
61Q152 L Hip	1.1726
61Q152 R Shldr	0.60121
61Q154 L Neck	0.82245
61Q154 R Armpit	0.558
61Q154 Top of Head	0.10856
61Q154 Upr R Back	-0.03647
61Q155 L BOT	1.7689
61Q160 L Shldr	1.5646
61Q160 Upr Back	0.31713
61Q162 Lwr R Side	0.90556
61Q162 R Legpit	0.88237
61Q164 L Back Foot	0.44726
61Q164 L Legpit	0.25958
61Q164 Lwr BON	0.53908
61Q164 R Side	1.1905
61Q164 Upr Back	1.1722
61Q164 Upr BON	0.49486
61Q173 L Armpit	1.3335
61Q173 L Shldr	0.8335
61Q173 Nose	0.84981
61Q173 R Upr Back	0.86846
61Q177 Lwr Lwr R Side	0.61092
61Q177 Lwr R Side	0.80305
61Q177 Midback	0.35271
61Q177 R BOEar	1.0816
61Q177 R BON	0.48737
61Q177 R Shldr	0.26909
61Q177 R Side	0.32839
61Q177 Upr R Ear	0.038115
61Q180 BON	0.9294
61Q180 L Side	0.70309
61Q180 R Shldr	0.73389
61Q223 L Leg Pit/side	1.2213
61Q223 R Side	0.47177
61Q232 Lwr Back	1.8403
61Q232 R Shldr	0.54875
61Q232 Top of Head	2.0789

## Sheet: Figure 2a
Figure 2a
Melanoma-Free Survival					Overall Survival					Tumor Burden				Tumor Growth
Mouse #	Age in Weeks	R/R	K/R	K/K	Mouse #	Age in Weeks	K/K	K/R	R/R	Mouse #	K/K	K/R	R/R	Mouse # / Tumor Location	R/R	K/R	K/K
61K.56	4.57143			1	61K.56	11.7143	1			61K.56	3			61K106 Front of R ear			0.83279
61K.65	3.71429			1	61K.65	8.57143	1			61K.65	7			61K106 L side			1.056
61K.55	5.85714			1	61K.55	12.7143	1			61K.55	5			61K106 lower L side			0.49659
61K.64	5.57143			1	61K.64	9	1			61K.64	3			61K106 R bon			0.98212
61K.54	6.28571			1	61K.54	19.5714	1			61K.54	2			61K107 Behind R ear			0.85728
61K.68	7.28571			1	61K.68	14.7143	1			61K.68	6			61K107 L bon			0.95386
61K.75	6.42857			1	61K.75	11.7143	1			61K.75	9			61K107 L bot			1.8981
61K.92	6			1	61K.92	11	1			61K.92	9			61K107 L forehead			0.39085
61K.93	7.57143			1	61K.93	12.2857	1			61K.93	7			61K107 L Shoulder			1.4453
61K.107	3.57143			1	61K.107	9	1			61K.107	7			61K107 Lwr R Side			0.80618
61K.76	4.14286			1	61K.76	16.5714	1			61K.76	6			61K109 L bon			0.77548
61K.110	4.85714			1	61K.110	12.1429	1			61K.110	5			61K109 L cheek			0.63303
61K.106	6			1	61K.106	14.2857	1			61K.106	4			61K109 L nose			0.62456
61K.109	5.57143			1	61K.109	15	1			61K.109	6			61K109 R hip			1.1853
61K.144	11.8571			1	61K.144	13.2857	1			61K.144	3			61K110 R side/shoulder			0.95451
61K.155	6.28571			1	61K.155	12.7143	1			61K.155	6			61K110 L hip			1.3574
61K.152	6.85714			1	61K.152	14.4286	1			61K.152	7			61K110 L side			0.61954
61K.157	6.28571			1	61K.157	15.4286	1			61K.157	15			61K110 L top of head			0.59487
61K.139	10			1	61K.139	25.8571	1			61K.139	2			61K110 R arm			0.51948
61K.58	4.57143		1		61K.58	7.85714		1		61K.58		4		61K139 L Side			0.29207
61K.60	6.57143		1		61K.60	12.7143		1		61K.60		2		61K139 R Armpit			0.82181
61K.66	5.57143		1		61K.66	10.5714		1		61K.66		11		61K144 L Arm			1.2909
61K.67	6		1		61K.67	12.7143		1		61K.67		7		61K152 R Ear			0.94396
61K.62	6		1		61K.62	13.5714		1		61K.62		3		61K152 R Side			0.38994
61K.63	6.85714		1		61K.63	14.1429		1		61K.63		4		61K152 R Legpit			0.2913
61K.70	3.85714		1		61K.70	12.5714		1		61K.70		5		61K152 Lwr Back			1.5433
61K.73	6		1		61K.73	12.5714		1		61K.73		9		61K152 Lwr Tail			0.76357
61K.71	5.57143		1		61K.71	13.2857		1		61K.71		8		61K155 L Armpit			1.0502
61K.78	4.42857		1		61K.78	10.4286		1		61K.78		5		61K155 L Hip			0.54048
61K.90	5.28571		1		61K.90	8.14286		1		61K.90		5		61K155 Lwr BON			0.39313
61K.89	4.14286		1		61K.89	8.28571		1		61K.89		8		61K155 Upr BON			0.55002
61K.91	4.14286		1		61K.91	10.5714		1		61K.91		6		61K157 L Hip			0.60261
61K.95	5.28571		1		61K.95	13		1		61K.95		5		61K157 L Midback			0.47426
61K.105	3.57143		1		61K.105	9.57143		1		61K.105		12		61K157 L Side			-0.10246
61K.108	6.28571		1		61K.108	11		1		61K.108		5		61K157 Lwr R BOT			0.32254
61K.111	5.14286		1		61K.111	10.8571		1		61K.111		7		61K157 Lwr R Side			0.075909
61K.104	7		1		61K.104	13.7143		1		61K.104		4		61K157 R Arm			0.42037
61K.61	24.5714		1		61K.61	38.5714		1		61K.61		1		61K157 R BOT			0.39657
61K.57	4.71429	1			61K.57	12.2857			1	61K.57			3	61K157 R Hip			1.2574
61K.59	4.14286	1			61K.59	12.8571			1	61K.59			4	61K157 R Side			0.75025
61K.79	5.14286	1			61K.79	10.4286			1	61K.79			5	61K157 R Upr BOT			0.31306
61K.80	5.71429	1			61K.80	10.4286			1	61K.80			3	61K157 Tail			1.5702
61K.74	4.14286	1			61K.74	10.7143			1	61K.74			7	61K157 Upr R Side			0.36022
61K.77	4.71429	1			61K.77	13.1429			1	61K.77			5	61K54 forehead			1.2637
61K.101	5	1			61K.101	12.2857			1	61K.101			6	61K54 L shoulder			0.44185
61K.143	3.71429	1			61K.143	8			1	61K.143			10	61K55 Behind R Ear			0.90086
61K.138	6.14286	1			61K.138	13.2857			1	61K.138			2	61K55 Lwr Back			1.9269
61K.137	9.14286	1			61K.137	14.8571			1	61K.137			1	61K55 Behind L Ear			0.56978
61K.162	6.71429	1			61K.162	21.1429			1	61K.162			2	61K55 Upr Back 1			1.0746
61K.136	60	0			61K.136	60			1	61K.136				61K55 Upr Back 2			0.16028
														61K55 Behind R Ear			0.90086
														61K55 Lwr Back			1.9269
														61K55 Behind L Ear			0.56978
														61K55 Upr Back 1			1.0746
														61K55 Upr Back 2			0.16028
														61K56 BON			1.2617
														61K56 L Shoulder			0.78614
														61K64 Behind R Ear			1.6991
														61K64 Lwr Back			0.90402
														61K65 Lwr Back			1.1376
														61K65 Midback			2.1005
														61K65 R Shoulder			1.4566
														61K65 R Side			1.1131
														61K65 Upr Back			1.1766
														61K68 BON			1.2425
														61K68 BOT			0.9003
														61K68 L top of head			0.83641
														61K68 R ear (1)			0.61739
														61K68 R side			0.83364
														61K75 above R eye			0.70891
														61K75 b/w eyes			1.1207
														61K75 L shoulder			-0.07556
														61K75 lower L side			0.75153
														61K75 Lower R back			0.62976
														61K76 behind L ear			0.69526
														61K76 behind L leg			1.4498
														61K76 L upperback			1.1287
														61K76 Lower L back			0.51278
														61K76 R leg			0.8637
														61K76 R midback			0.90187
														61K92 L Shoulder			2.0901
														61K92 L Side (lower)			0.56293
														61K92 L Side (upper)			0.69538
														61K92 Midback			0.60675
														61K92 R Side			0.80676
														61K93 above R eye			0.35481
														61K93 forehead			0.96294
														61K93 L midback			0.56945
														61K93 L Shoulder			0.82971
														61K93 L upperback			0.073277
														61K93 R BOT			1.5544
														61K93 R ear			0.21637
														61K93 Tail			0.48099
														61K104 lower R side		0.76045
														61K104 mid R side		0.44396
														61K104 R belly		0.87016
														61K104 R cheek		0.48484
														61K105 R leg/side		0.36888
														61K105 Lower L side		0.88877
														61K105 R shoulder		1.0595
														61K105 L shoulder		1.0004
														61K105 R armpit		0.67733
														61K105 below R eye		1.071
														61K105 above L eye		0.10597
														61K105 L belly		0.57463
														61K108 in front of L ear		0.7949
														61K108 L armpit		0.82476
														61K108 L shoulder		0.48406
														61K108 R arm		0.246
														61K111 L arm		1.2613
														61K111 L armpit		0.67162
														61K111 L shoulder		1.0804
														61K111 nose		1.026
														61K111 R ear		0.3244
														61K111 R leg/side		0.19481
														61K111 Upr Back		0.59838
														61K58 Lwr R Side		0.84447
														61K58 R Leg		2.1574
														61K60 L Side/Belly		1.2798
														61K60 Midback		1.3761
														61K60 R Side		0.33599
														61K60 Upr Back		0.40225
														61K61 Center Lwrback		1.2626
														61K62 Base of tail		0.78725
														61K62 R lowerback		1.32
														61K63 behind R ear		0.62424
														61K63 Lowerback		0.99482
														61K63 R front of neck		0.45891
														61K66 BON		0.6165
														61K66 L Ear (bottom)		1.024
														61K66 L Shoulder		0.59055
														61K66 Midback (back)		1.0664
														61K66 Midback (front)		0.54905
														61K66 R Shoulder (back)		1.1462
														61K66 R Shoulder (front)		1.3027
														61K66 R Side		0.23913
														61K67 L side		0.45606
														61K67 L top head		0.49768
														61K67 R face		0.75913
														61K67 R Leg		1.2182
														61K67 R shoulder		0.92406
														61K67 R side		0.92932
														61K67 R toe		1.0262
														61K70 Midback		0.24039
														61K70 Midback (bottom)		0.39054
														61K70 Midback (together)		0.68536
														61K70 Midback (top)		0.6378
														61K70 R BON		0.21219
														61K70 Upperback		1.2045
														61K71 L bon		0.98804
														61K71 L eyelid		0.1079
														61K71 L shoulder		0.97
														61K71 Midback		1.3132
														61K71 R side		1.3304
														61K71 upper L side		1.2133
														61K73 Forehead		0.64788
														61K73 L belly		1.122
														61K73 L Bon		0.78399
														61K73 mid bon		0.087397
														61K73 R leg		0.24733
														61K73 Upperback		0.43014
														61K78 R foot		1.2683
														61K78 R shoulder		0.51487
														61K89 R ear		0.59841
														61K89 R Shoulder		1.5338
														61K90 R eye		0.44502
														61K90 R foot		0.58025
														61K90 R side		0.068908
														61K91 Forehead		0.64424
														61K91 L Shoulder		1.4112
														61K91 L Side		0.78602
														61K91 Lower L Side		-0.10962
														61K91 Midback		0.31482
														61K91 Nose		0.5966
														61K95 behind R ear		0.39904
														61K95 forehead		0.50019
														61K95 Lower back		1.4569
														61K95 R belly		0.89501
														61K95 R side		0.66105
														61K101 L ankle	0.41145
														61K101 L BON	0.17841
														61K101 L shoulder	1.1697
														61K101 R front wrist	0.37624
														61K137 L Legpit	1.3248
														61K138 Behind R Ear	0.77466
														61K138 R Arm	1.0396
														61K143 BON	0.52936
														61K143 L shoulder	1.3784
														61K143 R midback	0.67786
														61K143 R shoulder	0.71611
														61K162 Forehead	1.3425
														61K162 L Side	0.91058
														61K57 Behind R Ear	0.95492
														61K57 L Armpit	0.85417
														61K57 L Foot	0.96411
														61K59 BOT	1.045
														61K59 L Shoulder	0.93998
														61K59 L Shoulder	0.25928
														61K59 R Shoulder	0.44608
														61K74 bon	0.2707
														61K74 L bon	0.47547
														61K74 L top of head	1.0649
														61K74 R Midback	0.69062
														61K74 R upperback	0.18505
														61K77 L Ear	1.0013
														61K77 L Shoulder	1.3278
														61K77 Lower L Side	0.043956
														61K77 R Upperback	1.3914
														61K79 L leg/side	1.1826
														61K79 L side	0.69805
														61K79 R side	0.1044
														61K80 behind L leg	1.1486

## Sheet: Figure 2b
Figure 2b
Melanoma-Free Survival					Overall Survival					Tumor Burden				Tumor Growth
Mouse #	Age in Weeks	L/L	L/R	R/R	Mouse #	Age in Weeks	L/L	L/R	R/R	Mouse #	L/L	L/R	R/R	Mouse # / Tumor Location	R/R	L/R	L/L
61L.106	4.14286	1			61L.106	14.1429	1			61L.106	2			61L100 L Bon			1.3446
61L.108	4.14286	1			61L.108	14	1			61L.108	4			61L100 L Leg			1.2781
61L.97	4.57143	1			61L.97	16.1429	1			61L.97	3			61L106 BON			1.6541
61L.110	11.1429	1			61L.110	16.7143	1			61L.110	1			61L106 Lwr Back			0.88452
61L.132	7.28571	1			61L.132	15.1429	1			61L.132	2			61L108 BOT			0.42225
61L.154	4.28571	1			61L.154	12.8571	1			61L.154	4			61L108 R back			0.5233
61L.159	9	1			61L.159	10.8571	1			61L.159	6			61L108 R leg			1.1146
61L.100	24.1429	1			61L.100	32.5714	1			61L.100	2			61L110 R Leg			1.0726
61L.115	18.1429	1			61L.115	28.5714	1			61L.115	1			61L115 bon (L)			1.162
61L.151	21	1			61L.151	29	1			61L.151	2			61L116 L side/leg			0.49442
61L.135	24.4286	1			61L.135	35.4286	1			61L.135	3			61L132 L shoulder			1.4248
61L.247	9.85714	1			61L.247	16.7143	1			61L.247	3			61L132 Lwr back			1.37
61L.248	20	0			61L.248	20	1			61L.248	3			61L135 bon			0.74596
61L.249	4.57143	1			61L.249	25.7143	1			61L.249	3			61L135 midback			0.75766
61L.279 (E)	4	1			61L.279 (E)	7.71429	1			61L.279 (E)	3			61L135 tail toward end			0.12637
61L.281	9	1			61L.281	15.4286	1			61L.281	1			61L135 tail under base			0.087655
61L.289	6.14286	1			61L.289	15.1429	1			61L.289	3			61L151 L ear			0.75151
61L.103	4.14286		1		61L.103	12		1		61L.103		5		61L154 L ear			0.15822
61L.112	4.85714		1		61L.112	9.42857		1		61L.112		2		61L154 L lowerback			-0.57642
61L.96	4.57143		1		61L.96	21.7143		1		61L.96		3		61L154 L shoulder			0.42642
61L.109	5.71429		1		61L.109	15.7143		1		61L.109		4		61L154 R bot			0.35671
61L.116	5.14286		1		61L.116	15.7143		1		61L.116		1		61L154 R side/shoulder			1.067
61L.156	5.28571		1		61L.156	8.71429		1		61L.156		2		61L159 behind L leg			0.42835
61L.118	18.1429		0		61L.118	18.1429		1		61L.118				61L159 behind R ear			0.39056
61L.134	5.14286		1		61L.134	16.5714		1		61L.134		3		61L159 L side/leg			0.53091
61L.102	27.8571		0		61L.102	27.8571		1		61L.102				61L159 R armpit			0.25992
61L.158	5.14286		1		61L.158	13.2857		1		61L.158		2		61L247 BON			1.0828
61L.155	6.28571		1		61L.155	20.7143		1		61L.155		3		61L247 R Shoulder			0.75034
61L.131	19.7143		1		61L.131	26.7143		1		61L.131		1		61L247 Tail			0.47222
61L.145	4.71429		1		61L.145	23.7143		1		61L.145		3		61L248 L Arm			1.0552
61L.246	3.85714		1		61L.246	10.7143		1		61L.246		3		61L248 R Ear			1.0309
61L.250	4.57143		1		61L.250	12.8571		1		61L.250		4		61L249 BON			0.5513
61L.284	4.42857		1		61L.284	11		1		61L.284		8		61L249 L ear			1.3283
61L.157	60		0		61L.157	60		1		61L.157				61L249 Upr R Side			0.45286
61L.101	5.57143			1	61L.101	12			1	61L.101			6	61L279(E) R BOT			1.4932
61L.105	5.28571			1	61L.105	11.5714			1	61L.105			3	61L279(E) R side			-0.0354
61L.121	4.71429			1	61L.121	9.42857			1	61L.121			2	61L281 L armpit			1.2245
61L.114	6.57143			1	61L.114	9.85714			1	61L.114			11	61L289 Upr Back			1.0244
61L.120	5.85714			1	61L.120	13.8571			1	61L.120			6	61L289 Midback			0.65002
61L.133	7.57143			1	61L.133	14.1429			1	61L.133			4	61L289 Lwr Back			0.82864
61L.149	6.71429			1	61L.149	12.8571			1	61L.149			5	61L97 BON			0.30513
61L.153	11			1	61L.153	15			1	61L.153			3	61L97 Lwr L Back			0.69376
61L.251	5.57143			1	61L.251	7.85714			1	61L.251			2	61L97 Lwr R Back			0.41637
61L.144	60			0	61L.144	60			1	61L.144				61L97 R Shoulder			0.028853
61L.292	5.57143			1	61L.292	10.1429			1	61L.292			5	61L103 L Side		0.1198
61L.282	4.42857			1	61L.282	13			1	61L.282			6	61L103 Lwr Back		0.25766
61L.286	4.42857			1	61L.286	14			1	61L.286			10	61L103 R Shoulder		0.61276
														61L103 Tail		1.5067
														61L109 L Arm		0.30156
														61L109 L Leg		1.3862
														61L109 Upr Back		0.38521
														61L112 BOT		2.2106
														61L112 L Lwr Back		0.86084
														61L131 Below R eye		1.2791
														61L134 L side		0.45734
														61L134 mouth		0.69724
														61L134 R arm		0.14265
														61L134 R stomach		0.38599
														61L134 Top of head		0.93498
														61L145 L leg/side		0.32958
														61L145 L Shoulder		0.60502
														61L145 R Upperback		0.56668
														61L155 Behind R ear		-0.32456
														61L155 R BON		0.33929
														61L155 R Upperback		0.78509
														61L155 Tail		0.49397
														61L156 Behind R ear		2.1216
														61L156 R arm		0.84548
														61L158 L midback		0.012208
														61L158 R side		0.12611
														61L246 BON		1.0783
														61L246 Lwr Back		0.59967
														61L246 Upr Back		0.9143
														61L250 BON		0.17703
														61L250 Front of R Ear		0.58457
														61L250 Top of Head		1.1865
														61L250 Upr L Side		0.35181
														61L284 BON		0.84057
														61L284 L foot		0.95423
														61L284 L Hip		0.61471
														61L284 L Legpit		1.0821
														61L284 Midback		0.83474
														61L284 R BOT		0.57647
														61L284 R Hip		1.0202
														61L96 R leg		1.0243
														61L101 L Ear	0.54903
														61L101 L Leg	0.59013
														61L101 L Side/Arm	0.43342
														61L101 L Side/Arm 2	0.49792
														61L101 Upr Back	0.62515
														61L105 L Neck	1.6192
														61L105 L Shoulder	1.558
														61L105 Lwr Back	1.5352
														61L114 BOT (Lower)	0.81317
														61L114 Midback	0.98044
														61L114 R. Arm	1.4006
														61L114 R. Ear	0.96064
														61L114 R. Leg	1.111
														61L114 R. Shoulder	0.79845
														61L114 Tail	0.91739
														61L114 tail 2	0.41077
														61L120 R shoulder	1.3345
														61L120 Lwr R side	0.38184
														61L120 midback	0.51478
														61L120 behind R ear	0.40398
														61L120 L neck	0.66015
														61L121 Back of R. Leg (Joint?)	1.5237
														61L121 BOT	2.3297
														61L133 Neck	1.4461
														61L133 nose	0.95168
														61L133 R leg	1.2696
														61L149 L bot	1.3202
														61L149 L shoulder	1.1469
														61L149 L top of head	0.60115
														61L149 R arm	1.0405
														61L149 upperback	1.4711
														61L153 Back of L Leg	0.57103
														61L153 Behind R Ear	0.032859
														61L153 R Leg	1.0078
														61L251 L Arm	1.1299
														61L251 L Shoulder	0.49394
														61L282 Back of L Leg	0.19587
														61L282 L Leg	0.27443
														61L282 L Neck	0.494
														61L282 Midback	1.2094
														61L286 L Armpit	0.48083
														61L286 L Legpit	0.999
														61L286 Midback	1.1822
														61L286 R BOEar	0.35669
														61L286 R Hip	0.61348
														61L286 R Midback	0.97471
														61L286 Top of Head	0.27604
														61L286 Upr Back	0.32775
														61L292 Forehead	1.2314
														61L292 R armpit	0.94464
														61L292 R Midback	0.99349
														61L292 Upr Back	0.5447

## Sheet: Figure 2c
Figure 2c
Melanoma-Free Survival					Overall Survival					Tumor Burden				Tumor Growth
Mouse #	Age in Weeks	R/R	H/R	H/H	Mouse #	Age in Weeks	H/H	H/R	R/R	Mouse #	H/H	H/R	R/R	Mouse # / Tumor Location	R/R	H/R	H/H
61H.109	13			0	61H.109	13	1			61H.109				61H111 L Side			0.97088
61H.130	8.85714			1	61H.130	17.8571	1			61H.130	2			61H111 Tail			0.10652
61H.97	14.8571			1	61H.97	24.2857	1			61H.97	2			61H111 Upr Back			0.69047
61H.95	14.8571			1	61H.95	31.5714	1			61H.95	2			61H126 Face			1.0308
61H.151	11.4286			1	61H.151	24.1429	1			61H.151	1			61H127 R BON			0.54166
61H.152	14.4286			1	61H.152	26.4286	1			61H.152	2			61H130 Midback			0.55961
61H.165	7.42857			1	61H.165	25.2857	1			61H.165	2			61H130 R Bot			1.0785
61H.168	18.5714			1	61H.168	27.8571	1			61H.168	1			61H151 L Leg/back			0.83664
61H.92	35.2857			1	61H.92	51.4286	1			61H.92	1			61H152 L ear			0.65659
61H.126	36.1429			1	61H.126	45.2857	1			61H.126	1			61H156 Nose			0.3943
61H.111	36.5714			1	61H.111	52.5714	1			61H.111	2			61H156 Tail			1.0286
61H.257	13.8571			1	61H.257	19.4286	1			61H.257	1			61H164 R Armpit			0.71078
61H.156	31.7143			1	61H.156	49.4286	1			61H.156	2			61H164 Tip of Tail			-0.03122
61H.164	45.8571			1	61H.164	50.1429	1			61H.164	1			61H165 Nose			0.22442
61H.127	30.4286			1	61H.127	63.1429	0			61H.127	1			61H165 R BOT			0.96777
61H.317	20.7143			1	61H.317	26.2857	1			61H.317	1			61H168 R Armpit			1.1711
61H.262	43			1	61H.262	56.7143	1			61H.262	1			61H257 R Hip			1.2021
61H.110	4.57143		1		61H.110	10.5714		1		61H.110		3		61H262 Tip of Tail			1.1459
61H.129	4.42857		1		61H.129	6.85714		1		61H.129		5		61H317 R Ear			0.9563
61H.99	5.71429		1		61H.99	18.4286		1		61H.99		5		61H92 Lwr Back			1.3483
61H.169	4.85714		1		61H.169	8.14286		1		61H.169		2		61H95 L shoulder			0.85535
61H.113	17.5714		1		61H.113	21.5714		1		61H.113		1		61H95 L shoulder			0.85412
61H.154	4.14286		1		61H.154	14.4286		1		61H.154		5		61H97 Behind R Ear			0.4252
61H.166	4.57143		1		61H.166	11.8571		1		61H.166		2		61H97 R Shoulder			1.2735
61H.125	19.8571		1		61H.125	21.4286		1		61H.125		1		61H110 Lwr Back		1.3101
61H.183	3.28571		1		61H.183	9.71429		1		61H.183		2		61H110 R shoulder		1.2353
61H.158	3.71429		1		61H.158	15.4286		1		61H.158		3		61H110 R shoulder 2		0.28344
61H.153	5.14286		1		61H.153	19.4286		1		61H.153		4		61H113 L Shoulder		1.363
61H.155	6.42857		1		61H.155	23.1429		1		61H.155		2		61H125 below R ear		1.3768
61H.162	6.42857		1		61H.162	22.4286		1		61H.162		3		61H129 L Leg		2.536
61H.98	30.8571		1		61H.98	43.4286		1		61H.98		1		61H153 L armpit		0.05174
61H.114	60		0		61H.114	60		1		61H.114				61H153 L bon		0.81258
61H.123	60		0		61H.123	60		1		61H.123				61H153 L hip		0.57356
61H.93	5.71429	1			61H.93	11.7143			1	61H.93			3	61H153 L midback		0.53631
61H.91	5.71429	1			61H.91	12.4286			1	61H.91			9	61H154 L bot		0.9614
61H.112	8.14286	1			61H.112	11.5714			1	61H.112			2	61H154 L lowerback		0.48555
61H.101	5.85714	1			61H.101	13.4286			1	61H.101			6	61H154 midback		0.31952
61H.94	7.28571	1			61H.94	13.7143			1	61H.94			2	61H154 R shoulder		0.91356
61H.108	4.42857	1			61H.108	13.1429			1	61H.108			5	61H155 bon		0.65906
61H.131	4.85714	1			61H.131	8.28571			1	61H.131			10	61H155 R eyeball		1.1972
61H.107	5.71429	1			61H.107	13.5714			1	61H.107			2	61H158 center BON		1.3273
61H.124	6.85714	1			61H.124	10.1429			1	61H.124			2	61H158 L side		0.91798
61H.128	4.14286	1			61H.128	12			1	61H.128			9	61H158 R side		0.81667
61H.133	7.57143	1			61H.133	14.4286			1	61H.133			3	61H162 Anus		1.2662
61H.157	3.71429	1			61H.157	12.1429			1	61H.157			7	61H162 L shoulder		0.66546
61H.163	5.42857	1			61H.163	9.14286			1	61H.163			4	61H162 R forehead		0.44294
61H.161	3.71429	1			61H.161	11.7143			1	61H.161			5	61H166 L hip		0.95329
61H.150	5.14286	1			61H.150	16.1429			1	61H.150			3	61H169 Lower back		0.082041
61H.315	16.7143	1			61H.315	16.7143			1	61H.315			1	61H169 R hip		1.7566
														61H183 R arm		0.99647
														61H183 R side		0.80387
														61H263(E) Tip of Tail		0.087965
														61H263(E) Upr Back		0.96371
														61H277 Genitals		1.3992
														61H277 Lwr Tail		0.55383
														61H277 Upr Tail		0.044761
														61H278 Upr Back		0.76534
														61H98 Upperback		1.1241
														61H99 Behind R ear		0.37966
														61H99 L ear		-0.24863
														61H99 L shoulder		0.16122
														61H99 Lowerback		0.48476
														61H99 Midback		0.73002
														61H99 R Leg		0.45181
														61H99 R Shoulder		0.3484
														61H99 Upperback		0.0076308
														61H101 b/w eyes	0.90665
														61H101 R shoulder	0.10285
														61H101 L shoulder	0.62424
														61H101 L shoulder 2	0.7767
														61H101 midback	0.359
														61H101 Top of head	0.46347
														61H107 L shoulder	1.3284
														61H107 R neck	0.68247
														61H108 Mdback	0.73544
														61H108 R ear	0.8487
														61H108 R ear 2	2.1146
														61H108 R foot	0.75292
														61H112 midback	0.51847
														61H112 R ear	0.95348
														61H124 BON	0.5385
														61H124 R eye	0.91026
														61H128 L bon	0.73331
														61H128 L shoulder	-0.42687
														61H128 L side	0.71643
														61H128 Nose	1.4904
														61H128 R leg/side	0.71752
														61H128 R shoulder	1.1518
														61H128 R side/belly	0.2882
														61H131 B/w Eyes	1.1824
														61H131 BON	0.95351
														61H131 L Side	0.39325
														61H131 Midback	-0.013342
														61H131 R Leg	1.2314
														61H131 R Leg #2	0.99153
														61H133 L lowerback	0.57606
														61H133 Top of head	0.98058
														61H133 Upperback	0.92798
														61H150 behind L leg	0.48879
														61H150 behind R ear	0.63275
														61H150 R shoulder	1.0306
														61H157 Lowerback	0.71361
														61H157 Midback	0.98944
														61H157 R midback	0.26381
														61H157 R shoulder	0.69209
														61H157 R side	0.91672
														61H157 Tail	0.96442
														61H161 behind L ear	0.86915
														61H161 L arm	0.82835
														61H161 L shoulder	0.54659
														61H161 Midback	0.72402
														61H161 R hip	1.4429
														61H163 L Ear	0.83632
														61H163 L Leg	1.7439
														61H163 L Upperback	0.88739
														61H91 anal	0.65157
														61H91 L front ear	-0.040944
														61H91 L side	0.75658
														61H91 midback	1.1907
														61H91 R leg	0.50451
														61H91 R shoulder	0.99775
														61H91 tail	-0.25133
														61H93 L side	0.62786
														61H93 Lwr L back	1.5392
														61H94 behind R ear	1.3029
														61H94 R leg	0.81216

## Sheet: Figure 2d
Figure 2d
Melanoma-Free Survival					Overall Survival					Tumor Burden				Tumor Growth
Mouse #	Age in Weeks	R/R	P/R	P/P	Mouse #	Age in Weeks	P/P	P/R	R/R	Mouse #	P/P	P/R	R/R	Mouse # / Tumor Location	R/R	P/R	P/P
61P.317	51.4286			0	61P.317	51.4286	0			61P.317				61P80 L Ear		0.49908
61P.319	49.8571			0	61P.319	49.8571	0			61P.319				61P122 L Lowerback		1.0288
61P.228	34.8571			0	61P.228	34.8571	1			61P.228				61P122 L Shoulder		0.48184
61P.120	60			0	61P.120	60	0			61P.120				61P140 L Midback		1.2283
61P.123	60			0	61P.123	60	0			61P.123				61P192 L Hip		1.2188
61P.145	60			0	61P.145	60	0			61P.145				61P197 R Side		1.1633
61P.151	60			0	61P.151	60	0			61P.151				61P207 Upr Back		1.2977
61P.152	60			0	61P.152	60	0			61P.152				61P208 Head		0.92294
61P.149	60			0	61P.149	60	0			61P.149				61P210 R Shoulder		1.1592
61P.146	60			0	61P.146	60	0			61P.146				61P213 Back L Foot		1.0113
61P.193	60			0	61P.193	60	0			61P.193				61P231 L Arm		0.74665
61P.196	60			0	61P.196	60	0			61P.196				61P143 Lwr Tail		0.097527
61P.212	60			0	61P.212	60	0			61P.212				61P143 Upr Tail		0.037814
61P.230	60			0	61P.230	60	0			61P.230				61P197 R Side		1.1633
61P.226	60			0	61P.226	60	0			61P.226				61P207 BON		0.2962
61P.313	51.1429			0	61P.313	51.1429	1			61P.313				61P121 L side	1.3478
61P.227	57.7143		1		61P.227	62.4286		0		61P.227		1		61P121 L Shoulder	0.36183
61P.139	60		0		61P.139	74.7143		0		61P.139		1		61P124 R side	1.6394
61P.122	4.57143		1		61P.122	13.1429		1		61P.122		2		61P124 R shoulder	1.8389
61P.192	3.71429		1		61P.192	18.1429		1		61P.192		1		61P125 Upper R Back	-0.00191
61P.207	9.85714		1		61P.207	17.4286		1		61P.207		1		61P125 L Side	0.71576
61P.140	16.4286		1		61P.140	29.7143		1		61P.140		1		61P125 Lwr L Side	0.64754
61P.231	16.1429		1		61P.231	18.5714		1		61P.231		1		61P125 L Eye	0.88525
61P.210	17		1		61P.210	22		1		61P.210		1		61P125 R BOT	0.82619
61P.213	17.4286		1		61P.213	22.7143		1		61P.213		1		61P125 L Ear	0.92353
61P.197	24.1429		1		61P.197	35.1429		1		61P.197		1		61P142 Upr Back	1.3016
61P.208	26.7143		1		61P.208	39.5714		1		61P.208		1		61P142 BON	1.0276
61P.119	60		0		61P.119	60		0		61P.119		1		61P142 R BOT	1.0599
61P.144	60		0		61P.144	60		0		61P.144				61P142 L Legpit	1.1708
61P.143	60		0		61P.143	60		0		61P.143				61P147 Nose	1.151
61P.141	60		0		61P.141	60		0		61P.141				61P195 Upr L Back	1.1365
61P.148	60		0		61P.148	60		0		61P.148				61P195 L armpit	0.71718
61P.194	57.7143		1		61P.194	59.7143		1		61P.194		1		61P195 Head	0.83634
61P.200	60		0		61P.200	60		0		61P.200				61P195 Lwr R Side	1.0454
61P.206	60		0		61P.206	60		0		61P.206				61P198 R Midback	0.90659
61P.150	55.7143		1		61P.150	69.5714		1		61P.150				61P198 L Lwr Back	0.79803
61P.124	4.28571	1			61P.124	9			1	61P.124			3	61P198 Top of Head	1.1511
61P.121	4	1			61P.121	11			1	61P.121			4	61P198 Nose	0.79372
61P.142	5.42857	1			61P.142	13.4286			1	61P.142			5	61P209 BON	1.4431
61P.125	5.28571	1			61P.125	18.2857			1	61P.125			5	61P225 Upr Back	0.87651
61P.198	4.71429	1			61P.198	12.2857			1	61P.198			4	61P225 Top of Head	1.1403
61P.147	10.1429	1			61P.147	19.4286			1	61P.147			1	61P229 L Side	1.3871
61P.225	6.28571	1			61P.225	10.7143			1	61P.225			1	61P229 L Lwr Back	1.3995
61P.209	11.5714	1			61P.209	16.4286			1	61P.209			1	61P312 Lwr Back	0.60826
61P.229	6.57143	1			61P.229	14.7143			1	61P.229			2	61P312 Midback	1.0047
61P.195	12.2857	1			61P.195	26.4286			1	61P.195			6	61P312 L Shldr	1.2919
61P.320	5	1			61P.320	10.1429			1	61P.320			9	61P312 Nose	0.6978
61P.312	4.14286	1			61P.312	12.4286			1	61P.312			10	61P312 R Ear	0.34075
61P.321	3.85714	1			61P.321	10.5714			1	61P.321			8	61P312 L Side	0.5928
														61P312 R Shldr	1.612
														61P312 Lwr Lwr Back	1.0427
														61P320 Upr Back	0.39616
														61P320 L Side	1.1162
														61P320 Forehead	1.2046
														61P320 R Ear	0.73148
														61P320 L Shldr	0.7905
														61P320 R Shldr	0.91753
														61P320 Upr L Back	0.7165
														61P320 Bhnd R Ear	1.111
														61P320 R side	0.96591
														61P321 R BON	1.0088
														61P321 Midback	0.32341
														61P321 R Armpit	0.9238
														61P321 L Ear	1.4892
														61P321 R Side	0.59476
														61P321 BON	0.76117
														61P321 R Legpit	0.57732		0*

## Sheet: Figure 2e
Figure 2e
Melanoma-Free Survival					Overall Survival					Tumor Burden				Tumor Growth
Mouse #	Age in Weeks	R/R	Q/R	Q/Q	Mouse #	Age in Weeks	Q/Q	Q/R	R/R	Mouse #	Q/Q	Q/R	R/R	Mouse # / Tumor Location	R/R	Q/R	Q/Q
61Q.123	60			0	61Q.123	60	0			61Q.123				61Q124 Nose	1.42
61Q.126	60			0	61Q.126	60	0			61Q.126				61Q124 R Hip	1.185
61Q.127	59.43			0	61Q.127	59.43	1			61Q.127				61Q129 R Side	0.98534
61Q.128	60			0	61Q.128	60	0			61Q.128				61Q132 Under Tail	1.7587
61Q.131	60			0	61Q.131	60	0			61Q.131				61Q133 R Eye	0.35205
61Q.134	60			0	61Q.134	60	0			61Q.134				61Q133 R Shldr	1.0221
61Q.135	60			0	61Q.135	60	0			61Q.135				61Q139 L Legpit	0.78572
61Q.140	60			0	61Q.140	60	0			61Q.140				61Q139 L Side	0.64523
61Q.142	60			0	61Q.142	60	0			61Q.142				61Q139 Lwr Back	0.29593
61Q.145	60			0	61Q.145	60	0			61Q.145				61Q139 Midback	0.45437
61Q.148	60			0	61Q.148	60	0			61Q.148				61Q139 R BOLeg	0.93948
61Q.153	60			0	61Q.153	60	0			61Q.153				61Q139 R Hip	0.94055
61Q.163	60			0	61Q.163	60	0			61Q.163				61Q139 Tail	0.022461
61Q.166	60			0	61Q.166	60	0			61Q.166				61Q139 Upr Back	1.2861
61Q.175	60			0	61Q.175	60	0			61Q.175				61Q141 Nose	1.4715
61Q.184	60			0	61Q.184	60	0			61Q.184				61Q141 Tail	0.26395
61Q.185	45.71			0	61Q.185	45.71	1			61Q.185				61Q152 L BOT	2.0042
61Q.220	60			0	61Q.220	60	0			61Q.220				61Q152 L Cheek	0.3272
61Q.221	60			0	61Q.221	60	0			61Q.221				61Q152 L Hip	1.1726
61Q.222	60			0	61Q.222	60	0			61Q.222				61Q152 R Shldr	0.60121
61Q.231	60			0	61Q.231	60	0			61Q.231				61Q154 L Neck	0.82245
61Q.234	60			0	61Q.234	60	0			61Q.234				61Q154 R Armpit	0.558
61Q.130	60		0		61Q.130	60		0		61Q.130				61Q154 Top of Head	0.10856
61Q.136	60		0		61Q.136	60		0		61Q.136				61Q154 Upr R Back	-0.03647
61Q.137	60		0		61Q.137	60		0		61Q.137				61Q155 L BOT	1.7689
61Q.138	60		0		61Q.138	60		0		61Q.138				61Q160 L Shldr	1.5646
61Q.143	60		0		61Q.143	60		0		61Q.143				61Q160 Upr Back	0.31713
61Q.146	60		0		61Q.146	60		0		61Q.146				61Q162 Lwr R Side	0.90556
61Q.147	44.71		1		61Q.147	53.14		1		61Q.147		1		61Q162 R Legpit	0.88237
61Q.149	60		0		61Q.149	60		0		61Q.149				61Q164 L Back Foot	0.44726
61Q.150	60		0		61Q.150	60		0		61Q.150				61Q164 L Legpit	0.25958
61Q.151	60		0		61Q.151	60		0		61Q.151				61Q164 Lwr BON	0.53908
61Q.156	60		0		61Q.156	60		0		61Q.156				61Q164 R Side	1.1905
61Q.159	60		0		61Q.159	60		0		61Q.159				61Q164 Upr Back	1.1722
61Q.161	60		0		61Q.161	60		0		61Q.161				61Q164 Upr BON	0.49486
61Q.167	60		0		61Q.167	60		0		61Q.167				61Q173 L Armpit	1.3335
61Q.169	60		0		61Q.169	60		0		61Q.169				61Q173 L Shldr	0.8335
61Q.170	60		0		61Q.170	60		0		61Q.170				61Q173 Nose	0.84981
61Q.171	45.57		0		61Q.171	45.57		1		61Q.171				61Q173 R Upr Back	0.86846
61Q.172	60		0		61Q.172	60		0		61Q.172				61Q177 Lwr Lwr R Side	0.61092
61Q.174	60		0		61Q.174	60		0		61Q.174				61Q177 Lwr R Side	0.80305
61Q.186	60		0		61Q.186	60		0		61Q.186				61Q177 Midback	0.35271
61Q.228	60		0		61Q.228	60		0		61Q.228				61Q177 R BOEar	1.0816
61Q.124	7.86	1			61Q.124	17.86			1	61Q.124			2	61Q177 R BON	0.48737
61Q.129	7.43	1			61Q.129	11.86			1	61Q.129			2	61Q177 R Shldr	0.26909
61Q.132	5	1			61Q.132	9.29			1	61Q.132			4	61Q177 R Side	0.32839
61Q.133	7	1			61Q.133	13			1	61Q.133			2	61Q177 Upr R Ear	0.038115
61Q.139	3.86	1			61Q.139	12.86			1	61Q.139			7	61Q180 BON	0.9294
61Q.141	5.29	1			61Q.141	10			1	61Q.141			1	61Q180 L Side	0.70309
61Q.152	5.86	1			61Q.152	8.29			1	61Q.152			4	61Q180 R Shldr	0.73389
61Q.154	5.86	1			61Q.154	9.43			1	61Q.154			4	61Q223 L Leg Pit/side	1.2213
61Q.155	5.14	1			61Q.155	8.29			1	61Q.155			3	61Q223 R Side	0.47177
61Q.160	4.71	1			61Q.160	9			1	61Q.160			2	61Q232 Lwr Back	1.8403
61Q.162	6.43	1			61Q.162	12.71			1	61Q.162			2	61Q232 R Shldr	0.54875
61Q.164	4.71	1			61Q.164	11.71			1	61Q.164			7	61Q232 Top of Head	2.0789
61Q.165	60	0			61Q.165	60			0	61Q.165				61Q147 R Shoulder		0.94453
61Q.173	7.43	1			61Q.173	14.71			1	61Q.173			5
61Q.177	5.43	1			61Q.177	9.71			1	61Q.177			5
61Q.180	6.71	1			61Q.180	17.71			1	61Q.180			4
61Q.223	3.86	1			61Q.223	10.71			1	61Q.223			2
61Q.232	6.29	1			61Q.232	11.14			1	61Q.232			4

## Sheet: Figure 3d
Figure 3d
	(-)	Q/Q	R/R	K/K	L/L	H/H	P/P
Replicate 1	20.5	15	31.5	32.8	29.7	24.7	19.8
Replicate 2	21.7	17.3	29.1	37.5	35.6	27.7	21.4
Replicate 3	22.7	19.2	28.5	25.9	30.9	25.7	21.6
Replicate 4	22.5	22.4	27.2	31	34	28.4	24.3

[truncated: 31 more sheets: Figure 3f, Figure 4a, FIgure 4b, Figure 5a, Figure 5b, Figure 6b-g, Figure 7c, Figure 7d, Supplementary Figure 1h, Supplementary Figure 1i, Supplementary Figure 1j, Supplementary Figure 1k, Supplementary Figure 1l, Supplementary Figure 1m, Supplementary Figure 1n, Supplementary Figure 1o, Supplementary Figure 1p, Supplementary Figure 2e, Supplementary Figure 2f, Supplementary Figure 3a …]
